# Supplementary material for: Evidence of capacitation in the parasitoid wasp, Nasonia vitripennis, and its potential role in sex allocation
Source: Ecol Evol. 2020 Jun 1;10(14):7212–20. doi: 10.1002/ece3.6422 (PMC7391552; doi:10.1002/ece3.6422)
Supplement: Supplementary file 1 — Supplementary Material1 [file ECE3-10-7212-s001.xlsx]

## Sheet: Sheet1
GSM1915214		22926042 + 0 mapped (97.07% : N/A)
GSM1915215		16875912 + 0 mapped (97.07% : N/A)
GSM1915216		17731778 + 0 mapped (94.15% : N/A)
GSM1915217		18848624 + 0 mapped (97.15% : N/A)
GSM1915218		22771083 + 0 mapped (97.13% : N/A)
GSM1915219		20499277 + 0 mapped (96.88% : N/A)
GSM1915220		26879961 + 0 mapped (96.10% : N/A)
GSM1915221		22143273 + 0 mapped (96.23% : N/A)
GSM1915222		22162713 + 0 mapped (96.84% : N/A)
GSM1915223		20118426 + 0 mapped (97.06% : N/A)
GSM1915224		27843109 + 0 mapped (97.18% : N/A)
GSM1915225		26125852 + 0 mapped (95.80% : N/A)
GSM1915226		21847257 + 0 mapped (96.78% : N/A)
GSM1915227		42778410 + 0 mapped (96.44% : N/A)
GSM1915228		22400238 + 0 mapped (96.90% : N/A)
GSM1915229		26968640 + 0 mapped (97.02% : N/A)
GSM1915230		25480271 + 0 mapped (96.98% : N/A)
GSM1915231		29252615 + 0 mapped (96.95% : N/A)
GSM1915232		41352203 + 0 mapped (94.35% : N/A)
GSM1915233		28187000 + 0 mapped (96.89% : N/A)
GSM1915234		25968071 + 0 mapped (96.94% : N/A)
GSM1915235		19150767 + 0 mapped (70.25% : N/A)
GSM1915236		32315863 + 0 mapped (96.99% : N/A)
GSM1915237		30588998 + 0 mapped (96.45% : N/A)
GSM1915238		12216783 + 0 mapped (84.84% : N/A)
GSM1915239		32406498 + 0 mapped (96.21% : N/A)
GSM1915240		28575475 + 0 mapped (95.95% : N/A)
GSM1915241		26978015 + 0 mapped (95.81% : N/A)
GSM1915242		28424558 + 0 mapped (96.30% : N/A)
GSM1915243		23835186 + 0 mapped (96.01% : N/A)
GSM1915244		16684696 + 0 mapped (96.07% : N/A)
GSM1915245		13063751 + 0 mapped (95.92% : N/A)
GSM1915246		10429280 + 0 mapped (96.24% : N/A)
GSM1915247		26351069 + 0 mapped (95.17% : N/A)
GSM1915248		24104289 + 0 mapped (96.65% : N/A)
GSM1915249		30649723 + 0 mapped (95.96% : N/A)
GSM1915250		31463768 + 0 mapped (97.09% : N/A)
GSM1915251		35436315 + 0 mapped (96.22% : N/A)
GSM1915252		33420645 + 0 mapped (96.88% : N/A)
GSM1915253		35231861 + 0 mapped (96.66% : N/A)
GSM1915254		44662239 + 0 mapped (97.22% : N/A)
GSM1915255		47304320 + 0 mapped (96.97% : N/A)
