# Supplementary material for: Evidence of capacitation in the parasitoid wasp, Nasonia vitripennis, and its potential role in sex allocation
Source: Ecol Evol. 2020 Jun 1;10(14):7212–20. doi: 10.1002/ece3.6422 (PMC7391552; doi:10.1002/ece3.6422)
Supplement: Supplementary file 2 — Supplementary Material2 [file ECE3-10-7212-s002.txt]

geneNames	geneIDs	feature	id	pval	qval
LOC100117511	MSTRG.4	transcript	11	6.79953151465629e-05	0.00155398165110624
LOC100117673	MSTRG.7	transcript	24	0.000886236486706382	0.0130454010843179
LOC100118388	MSTRG.35	transcript	99	7.30795830736763e-05	0.00165341410537582
LOC100118388	MSTRG.35	transcript	100	0.000135297702086312	0.00274430614625465
LOC100118388	MSTRG.35	transcript	103	2.00734269206748e-08	1.28812823570679e-06
LOC100118573	MSTRG.11	transcript	118	0.00231460641963865	0.0287642887380594
LOC100119017	MSTRG.57	transcript	206	5.12328706803178e-06	0.000169821897813877
LOC100119193	MSTRG.63	transcript	233	0.00147870001329264	0.0200179569367064
LOC100119506	MSTRG.50	transcript	272	1.37159283930544e-10	1.58542064604844e-08
LOC100678815	MSTRG.51	transcript	274	0.000338171322240455	0.00595498562757801
LOC100679627	MSTRG.55	transcript	280	2.66453525910038e-15	1.45596666036661e-12
NA	MSTRG.75	transcript	287	0.000427812067704147	0.00715612913250574
LOC100120779	MSTRG.98	transcript	430	1.28576593816376e-10	1.52532443401112e-08
LOC100120996	MSTRG.97	transcript	465	0.000662822664588281	0.0103660175957119
LOC100121044	MSTRG.121	transcript	471	0.00444823624281965	0.0484336048242533
LOC100121464	MSTRG.141	transcript	529	8.3449588372364e-05	0.00184006633796824
LOC100121482	MSTRG.142	transcript	532	0.00239064899159169	0.0294724125532007
LOC100121538	MSTRG.147	transcript	560	1.50393279148009e-05	0.000440242144415081
LOC100680502	MSTRG.153	transcript	577	7.16091453911716e-07	3.01695352732151e-05
LOC100122783	MSTRG.227	transcript	825	0.00115412040491147	0.0161576856687606
LOC100116387	MSTRG.231	transcript	855	5.4838771434973e-07	2.3770498233544e-05
LOC100122816	MSTRG.232	transcript	856	1.62246902357666e-07	8.05960370058795e-06
LOC100122829	MSTRG.233	transcript	858	1.04603956234683e-05	0.000321880296727613
LOC100122841	MSTRG.234	transcript	859	2.60647840422124e-07	1.25333382893113e-05
LOC100122852	MSTRG.235	transcript	860	1.14940265655283e-05	0.000348336616856482
NA	MSTRG.240	transcript	875	3.22969380203153e-05	0.000834352989086426
LOC103315490	MSTRG.252	transcript	926	7.33818199538661e-08	3.99038299311704e-06
LOC107980521	MSTRG.253	transcript	927	6.11621605006718e-06	0.000200888174526068
LOC100116453	MSTRG.254	transcript	928	9.05119006855415e-07	3.70934225718565e-05
LOC100116419	MSTRG.255	transcript	929	5.07272216454524e-08	2.91556586829172e-06
LOC100123069	MSTRG.256	transcript	930	5.93677438764928e-07	2.56719222441467e-05
LOC100123137	MSTRG.270	transcript	971	1.05534567681476e-05	0.000324190685593248
LOC103315494	MSTRG.302	transcript	1083	0.00227890446884793	0.0284185376087593
LOC100678334	MSTRG.310	transcript	1095	4.57921942587092e-08	2.67174869685e-06
LOC100123392	MSTRG.314	transcript	1106	1.27203867503756e-05	0.000379758301130418
LOC100678483	MSTRG.278	transcript	1110	0.000134009718635753	0.00272431031165715
LOC100678522	MSTRG.279	transcript	1111	0.00386090197760081	0.0433498035243448
LOC100123412	MSTRG.281	transcript	1113	1.12048837868084e-05	0.000342451634650388
LOC100123528	MSTRG.328	transcript	1164	4.94892527180824e-06	0.000165257445372678
LOC100116743	MSTRG.329	transcript	1165	1.57849997959314e-05	0.000459830559483417
LOC103315496	MSTRG.332	transcript	1166	2.75697196923108e-05	0.000733240686566001
LOC100679057	MSTRG.333	transcript	1167	0.000411734614693682	0.0069647266155314
LOC103315531	MSTRG.334	transcript	1169	0.00276043115907809	0.0329844501124238
LOC100123563	MSTRG.337	transcript	1173	0.000861381956251961	0.0127339470465973
LOC100123582	MSTRG.339	transcript	1186	0.000395655048664678	0.00673978412710148
LOC100116775	MSTRG.341	transcript	1196	0.00154766121091221	0.020733601006812
LOC100123602	MSTRG.343	transcript	1198	0.00154323155588709	0.0207050233748185
LOC100679794	MSTRG.359	transcript	1253	4.19857979139238e-06	0.000143387861360582
LOC100123648	MSTRG.365	transcript	1271	0.00364263654445052	0.0413785074143759
LOC100123648	MSTRG.365	transcript	1272	9.3577367854536e-08	4.93388040103214e-06
LOC100123677	MSTRG.351	transcript	1299	3.61563860733494e-05	0.00091827035728822
LOC100678718	MSTRG.352	transcript	1303	0.000326469885842284	0.00576582270470918
LOC103315501	MSTRG.353	transcript	1304	4.48408353500573e-05	0.00110009516058807
LOC100116838	MSTRG.373	transcript	1313	4.22005763667244e-11	5.59529994885863e-09
LOC100680001	MSTRG.381	transcript	1330	0.00239120117376512	0.0294724125532007
LOC100123724	MSTRG.389	transcript	1363	0.00364402560858634	0.0413785074143759
LOC100123739	MSTRG.391	transcript	1407	0.00197419537897026	0.0252809674453675
LOC100123773	MSTRG.400	transcript	1432	1.48365210461687e-06	5.74103320825138e-05
LOC100123792	MSTRG.406	transcript	1444	6.64030316621655e-06	0.000215744048095886
LOC100680364	MSTRG.422	transcript	1465	0.00100974844208546	0.0144735961110373
Melk	MSTRG.423	transcript	1468	8.25421790462411e-06	0.000263433729656959
LOC100680364	MSTRG.422	transcript	1470	0.00014660402247757	0.00293403300035021
LOC100123842	MSTRG.435	transcript	1523	0.000347554274875761	0.00607866021780768
LOC100123842	MSTRG.435	transcript	1524	4.21730817489196e-05	0.00104747246569768
LOC103315509	MSTRG.436	transcript	1525	9.37706223513857e-05	0.0020201575415056
LOC100123857	MSTRG.440	transcript	1553	0.0013576109806861	0.0186304727577867
LOC100123874	MSTRG.448	transcript	1570	0.00273215484985501	0.0327059498650478
Slc25a26	MSTRG.474	transcript	1676	0.00378037401413955	0.0427651845815335
Sf3b3	MSTRG.492	transcript	1739	0.00164261549149891	0.0218272973785618
LOC100117170	MSTRG.498	transcript	1754	0.000305154815878339	0.00544323241118478
LOC100123978	MSTRG.505	transcript	1789	3.8686562452428e-06	0.000133383574405771
LOC100123983	MSTRG.508	transcript	1802	3.83882592380758e-10	3.74171400314044e-08
LOC103315515	MSTRG.513	transcript	1809	0.00413643771906647	0.0455639859194908
LOC100123994	MSTRG.514	transcript	1811	0.0011115456083608	0.0156588987577827
LOC100123998	MSTRG.515	transcript	1815	0.000173666304278841	0.00339647592055972
NA	MSTRG.518	transcript	1820	0.000711284477634022	0.0109443652977177
LOC100679234	MSTRG.509	transcript	1827	0.00284333271978809	0.0337976108129327
LOC100680320	MSTRG.521	transcript	1830	3.60435400794668e-05	0.000916695507352531
LOC100124009	MSTRG.522	transcript	1831	0.00232961349183269	0.028891052602976
LOC100124014	MSTRG.524	transcript	1836	2.99369040668296e-09	2.3992100183692e-07
LOC100124016	MSTRG.525	transcript	1837	1.31618533627531e-07	6.70436553212328e-06
LOC100124021	MSTRG.529	transcript	1842	1.6890672839498e-05	0.000485981497653267
LOC100116380	MSTRG.544	transcript	1888	1.81241977255109e-05	0.000514670131317185
LOC100116584	MSTRG.550	transcript	1900	1.58741573970111e-05	0.000461434095475281
LOC100117092	MSTRG.557	transcript	1923	0.00273434995801702	0.0327059498650478
LOC100117092	MSTRG.557	transcript	1925	0.000755600679231527	0.0114592022269999
LOC100117132	MSTRG.558	transcript	1930	0.00111777570904481	0.0157343728224013
NA	MSTRG.564	transcript	1954	0.000526983535227288	0.00856859071886245
LOC100679301	MSTRG.565	transcript	1955	5.22266453226727e-05	0.00123788752283212
NA	MSTRG.574	transcript	1961	6.88560319872522e-13	1.56102375470368e-10
LOC100117466	MSTRG.573	transcript	1962	0.000457004491371205	0.00756722221157535
LOC100117466	MSTRG.573	transcript	1963	2.89826406723037e-05	0.000762941571683183
LOC100117586	MSTRG.575	transcript	1966	8.47811754134398e-09	6.21452908559002e-07
LOC100117586	MSTRG.575	transcript	1968	2.92294666248694e-09	2.37184396678636e-07
LOC100117787	MSTRG.577	transcript	1978	0.000806917654772588	0.0121099929605668
LOC100677932	MSTRG.597	transcript	2027	2.19294138403825e-10	2.32871547091369e-08
LOC100677932	MSTRG.597	transcript	2028	0.00334232063059337	0.0386284149005545
LOC100114169	MSTRG.632	transcript	2161	6.98420683802325e-05	0.00159416731269918
LOC100116884	MSTRG.646	transcript	2197	5.70333020810665e-08	3.20381465148222e-06
LOC100116926	MSTRG.649	transcript	2206	0.0045385961715485	0.0491230258531583
hmm203054	MSTRG.654	transcript	2226	3.04185214794472e-08	1.84682417278583e-06
LOC100680509	MSTRG.655	transcript	2236	0.000154855851056679	0.00307190396727616
LOC100680538	MSTRG.661	transcript	2240	9.48038217631897e-05	0.00203608513711938
LOC103317305	MSTRG.663	transcript	2245	0.00036761822826703	0.00635498681008461
LOC100117454	MSTRG.671	transcript	2268	0.000231767732464028	0.00430849046576428
NA	MSTRG.685	transcript	2319	0.00126829681402441	0.0174980322497996
LOC100678400	MSTRG.702	transcript	2351	0.00280400512355561	0.0333521242664609
LOC100118412	MSTRG.704	transcript	2360	0.00172273514672761	0.0226251712787998
LOC103317310	MSTRG.707	transcript	2399	0.000210125882629142	0.00397168754252483
NA	MSTRG.710	transcript	2411	0.00264563323057465	0.0319745699823875
NA	MSTRG.710	transcript	2412	0.00454126464603011	0.0491230258531583
LOC100679409	MSTRG.712	transcript	2437	0.00116210043798737	0.0162315996109901
LOC100119396	MSTRG.714	transcript	2440	0.000290960716055721	0.00524136226964712
LOC100119608	MSTRG.720	transcript	2471	5.18424404110096e-05	0.00123327557452681
LOC100678432	MSTRG.723	transcript	2480	1.51751833321612e-09	1.30304240878824e-07
LOC100679152	MSTRG.736	transcript	2515	2.80416609710343e-07	1.33065060692024e-05
LOC100120141	MSTRG.741	transcript	2523	8.37344123949535e-06	0.000266581316013146
LOC100120366	MSTRG.745	transcript	2558	0.00427346764813552	0.0469015025144125
LOC100302048	MSTRG.750	transcript	2576	3.20672733367111e-06	0.000113826195434562
LOC100119225	MSTRG.766	transcript	2619	3.00404146003075e-10	3.00938197818191e-08
LOC100119225	MSTRG.766	transcript	2620	1.11898809107558e-08	8.00698145169637e-07
LOC107982217	MSTRG.779	transcript	2650	2.75018935763649e-05	0.00073251720084049
LOC107982217	MSTRG.779	transcript	2651	6.66133814775094e-16	5.00488539501021e-13
LOC100121330	MSTRG.781	transcript	2653	3.77271407758784e-06	0.000130324866373686
LOC100121421	MSTRG.785	transcript	2660	0.000895596276357491	0.013150970729054
CYP9AH6	MSTRG.768	transcript	2663	5.4120019576942e-10	5.1362747000601e-08
LOC100121477	MSTRG.769	transcript	2664	0.000260170721269937	0.00478714127136683
NA	MSTRG.795	transcript	2694	0.00116084403415284	0.016226619863445
LOC100678404	MSTRG.803	transcript	2735	0.00152919728476775	0.0205779742081582
LOC100117358	MSTRG.808	transcript	2760	0.00445067009725975	0.0484336048242533
LOC100116486	MSTRG.850	transcript	2912	3.42570416478338e-11	4.71544255720412e-09
LOC100118721	MSTRG.855	transcript	2948	9.68224853256094e-05	0.00206860551586657
NA	MSTRG.856	transcript	2997	6.92676082048038e-07	2.93200354729818e-05
NA	MSTRG.866	transcript	3012	0.000744248389205393	0.0113049115392889
LOC100678680	MSTRG.867	transcript	3013	0.00271285890099371	0.0325904541657019
LOC100119267	MSTRG.868	transcript	3021	1.38077583811125e-08	9.255817811458e-07
LOC100119397	MSTRG.872	transcript	3029	6.31847698973065e-05	0.00145883197284024
LOC100119397	MSTRG.872	transcript	3032	0.000215467470671582	0.00404719732411455
LOC100119438	MSTRG.874	transcript	3035	0.000104603989574015	0.00220368725429717
LOC100327262	MSTRG.884	transcript	3069	0.00243643997460585	0.0298666795527483
LOC107982214	MSTRG.886	transcript	3072	3.48728624617323e-05	0.000891953838170151
LOC107982214	MSTRG.886	transcript	3073	5.20347532395604e-07	2.2664025855453e-05
NA	MSTRG.889	transcript	3076	1.98171156583493e-05	0.000554018960544736
LOC100120278	MSTRG.925	transcript	3127	0.00289439734062702	0.0342690563665045
SP97	MSTRG.904	transcript	3177	0.00459320634309357	0.0495956268135708
NA	MSTRG.949	transcript	3288	0.000305054880214595	0.00544323241118478
NA	MSTRG.961	transcript	3301	0.000438299901672989	0.00730445825043193
LOC100121460	MSTRG.966	transcript	3327	4.29348791930462e-06	0.000146351936031949
LOC100121570	MSTRG.976	transcript	3344	9.70807099864857e-06	0.000301820579737295
LOC100678389	MSTRG.984	transcript	3375	0.000314692679906248	0.00558074790621077
LOC100116897	MSTRG.985	transcript	3376	6.948405497198e-06	0.00022494371261306
LOC100121747	MSTRG.991	transcript	3379	0.000150759083002105	0.00300385390573919
LOC100117013	MSTRG.987	transcript	3412	0.00166373503270068	0.0220591691982784
hmm536144	MSTRG.989	transcript	3416	6.15396020964276e-06	0.00020102936684833
NA	MSTRG.990	transcript	3417	0.000240354662273123	0.00444520540523996
LOC100114263	MSTRG.1019	transcript	3582	2.16562111576835e-08	1.36540139718653e-06
LOC100114914	MSTRG.1063	transcript	3642	1.77758728070465e-07	8.75777427477221e-06
LOC100115035	MSTRG.1065	transcript	3654	0.00109767357833834	0.0154928974009113
LOC100115068	MSTRG.1066	transcript	3655	9.68617189789356e-08	5.0921589406069e-06
LOC100115239	MSTRG.1074	transcript	3681	0.000201579878756908	0.00383627150479394
LOC100115817	MSTRG.1095	transcript	3737	0.000623572989594701	0.00985474859629417
LOC100113821	MSTRG.1101	transcript	3754	2.71076583402419e-09	2.21178866602372e-07
LOC100114561	MSTRG.1123	transcript	3813	1.51170569395731e-08	1.00217195122935e-06
LOC100115155	MSTRG.1122	transcript	3860	0.000281010348409438	0.0050940122069871
LOC100113627	MSTRG.1147	transcript	3930	0.00258155178305097	0.0313260711655284
Tmem59l	MSTRG.1152	transcript	3944	1.06055563365848e-05	0.0003252370609886
LOC103316540	MSTRG.1156	transcript	3998	0.00385759084719872	0.0433498035243448
NA	MSTRG.1172	transcript	4041	2.7727583482573e-05	0.00073619304385174
LOC103316632	MSTRG.1171	transcript	4042	1.58074774381234e-08	1.04029355169431e-06
LOC100121195	MSTRG.1184	transcript	4106	0.000534895439065597	0.00868940050200977
LOC100120510	MSTRG.1188	transcript	4119	1.33940987190329e-08	9.07978902637596e-07
LOC100679839	MSTRG.1206	transcript	4199	0.00309475491374467	0.0363074955137566
NA	MSTRG.1195	transcript	4216	3.73458062435938e-05	0.000941845563894384
LOC100121560	MSTRG.1196	transcript	4239	0.00218789545958487	0.027454510039829
LOC100121615	MSTRG.1198	transcript	4243	0.00360611555060619	0.0410255366615337
LOC100120611	MSTRG.1229	transcript	4265	1.00330854735375e-12	2.19636079069701e-10
LOC100679085	MSTRG.1230	transcript	4281	0.00192305699300677	0.0247570917345466
LOC100120682	MSTRG.1225	transcript	4343	0.00320690463144246	0.037259603295213
LOC100119459	MSTRG.1252	transcript	4367	0.0010003135468537	0.0143497644207367
LOC100680487	MSTRG.1253	transcript	4371	2.17118909007219e-06	8.14282254359372e-05
LOC100679830	MSTRG.1261	transcript	4399	2.60927468520578e-08	1.60035514025954e-06
LOC100119835	MSTRG.1262	transcript	4401	8.11552968962292e-05	0.00179999054567381
LOC100119934	MSTRG.1264	transcript	4412	9.80554733465144e-06	0.000304326384747736
LOC100118782	MSTRG.1265	transcript	4415	2.7020918835774e-09	2.21178866602372e-07
LOC103316865	MSTRG.1290	transcript	4470	0.0019204614311894	0.0247532241080824
LOC100121381	MSTRG.1312	transcript	4647	0.00122990131375178	0.0170334719581967
LOC100121492	MSTRG.1314	transcript	4697	0.00319656464804374	0.037163413109945
LOC100119036	MSTRG.1320	transcript	4701	3.8346881225948e-11	5.16023106168876e-09
LOC100121509	MSTRG.1320	transcript	4702	0	0
LOC100121672	MSTRG.1331	transcript	4725	1.85202585289979e-06	7.06040807177356e-05
LOC100121705	MSTRG.1333	transcript	4736	0.00315112964373598	0.0368101033905557
LOC100121833	MSTRG.1347	transcript	4758	1.89624351776274e-08	1.22775555430918e-06
LOC103316885	MSTRG.1360	transcript	4858	0.00393577070403628	0.0439713862051934
LOC100122388	MSTRG.1365	transcript	4870	0.000174296710021782	0.00340511189069639
LOC100122479	MSTRG.1379	transcript	4903	0.00381461182730858	0.0430372383968945
LOC100119351	MSTRG.1391	transcript	4926	0.00245049803742869	0.0299778701566582
LOC100122667	MSTRG.1398	transcript	4949	0.00136695586874702	0.0187302038185762
LOC107980522	MSTRG.1403	transcript	4966	0.00381635671010616	0.0430372383968945
NA	MSTRG.1412	transcript	5014	0	0
LOC103316419	MSTRG.1417	transcript	5030	0.00303714193370719	0.0357012668504616
LOC100679621	MSTRG.1424	transcript	5079	4.51061410444709e-12	8.38509211663813e-10
LOC100115586	MSTRG.1426	transcript	5088	0.00150870997769648	0.0203478371861054
LOC107982201	MSTRG.1439	transcript	5099	3.93392331188291e-06	0.000135375009847085
LOC100677885	MSTRG.1440	transcript	5100	6.33298742616084e-05	0.00146031239473826
LOC100115799	MSTRG.1443	transcript	5105	3.53246842554888e-07	1.62080077988543e-05
LOC100678280	MSTRG.1459	transcript	5161	0.00173099933375953	0.0227006399900741
LOC100678280	MSTRG.1459	transcript	5163	1.65125957509726e-05	0.000477171677214004
NA	MSTRG.1450	transcript	5168	0.000998169569521479	0.0143497644207367
LOC107981327	MSTRG.1468	transcript	5178	0.000670205677633762	0.0104633322762701
LOC100115160	MSTRG.1469	transcript	5180	2.3980348096142e-07	1.16442005207315e-05
NA	MSTRG.1470	transcript	5182	2.17852961006404e-05	0.000597009816545209
LOC100115839	MSTRG.1507	transcript	5299	3.51713496105077e-07	1.61788208208336e-05
LOC100115874	MSTRG.1508	transcript	5300	0.000293669669045427	0.00527435405600312
LOC103316023	MSTRG.1509	transcript	5302	5.10702118550199e-06	0.000169594486219101
LOC100116427	MSTRG.1515	transcript	5360	7.26149917973373e-10	6.74945119633808e-08
LOC100116460	MSTRG.1516	transcript	5362	2.52021804014735e-06	9.19930601213299e-05
LOC100116565	MSTRG.1531	transcript	5381	0.00163712272014171	0.0217703516884922
LOC100679058	MSTRG.1528	transcript	5398	1.88843385373616e-10	2.08571640825648e-08
LOC100115668	MSTRG.1540	transcript	5426	0.00158016553180917	0.0211219754407584
LOC100117760	MSTRG.1554	transcript	5462	0.00437657177108774	0.0478292982886389
LOC100117837	MSTRG.1558	transcript	5468	9.99200722162641e-16	6.43485265072741e-13
LOC100118143	MSTRG.1570	transcript	5495	0.000481993043640827	0.00793725896158118
LOC103316021	MSTRG.1578	transcript	5510	3.01685942893926e-09	2.40458858314197e-07
LOC103316021	MSTRG.1578	transcript	5511	1.46567202818915e-11	2.25888871900057e-09
LOC100117346	MSTRG.1614	transcript	5681	0.00169995125904188	0.0224239364323651
LOC107981695	MSTRG.1601	transcript	5742	4.00158115244631e-05	0.00100217376862378
LOC107981695	MSTRG.1601	transcript	5743	0.00183398861595796	0.0239041757435399
LOC100679945	MSTRG.1607	transcript	5758	2.17208165675942e-06	8.14282254359372e-05
LOC100117379	MSTRG.1625	transcript	5785	0.00133401578513559	0.0183345828030221
LOC100680311	MSTRG.1639	transcript	5823	2.18671755154443e-05	0.000597437740749229
NA	MSTRG.1664	transcript	5915	7.08045844177718e-11	8.80516045669836e-09
LOC100115511	MSTRG.1679	transcript	5978	1.05149408824445e-06	4.213453644272e-05
NA	MSTRG.1690	transcript	6021	3.67746944007763e-11	4.98587435665262e-09
LOC100116212	MSTRG.1706	transcript	6068	0.000807243319576378	0.0121099929605668
NA	MSTRG.1744	transcript	6192	0.000127215970687988	0.00261270886497244
LOC100119003	MSTRG.1748	transcript	6196	0.000557050351601918	0.00895252401077164
LOC100119003	MSTRG.1748	transcript	6197	0.000125471148652467	0.00257981271664913
LOC100679212	MSTRG.1749	transcript	6199	9.77496741771944e-07	3.9698696503675e-05
LOC100119141	MSTRG.1750	transcript	6200	8.40618685771233e-11	1.03115892121271e-08
LOC100119293	MSTRG.1759	transcript	6225	0.00118873464376457	0.0165395548583045
LOC100119491	MSTRG.1766	transcript	6236	6.15121014679865e-06	0.00020102936684833
LOC100679711	MSTRG.1778	transcript	6254	3.18526396083652e-05	0.000824055663440517
NA	MSTRG.1785	transcript	6277	7.97449322442745e-06	0.000255864878688391
NA	MSTRG.1789	transcript	6278	0.00200357343435353	0.025532463723154
LOC100115487	MSTRG.1791	transcript	6281	0.00318525059262253	0.037103642562125
LOC100115526	MSTRG.1794	transcript	6284	5.45899628834334e-08	3.0954912286606e-06
Syx17	MSTRG.1803	transcript	6312	0.00287149558387267	0.0340650055055211
LOC100680349	MSTRG.1793	transcript	6314	0.00017051081500874	0.00334564854868074
LOC100116056	MSTRG.1811	transcript	6335	1.13700560944174e-06	4.51596589195011e-05
LOC100116136	MSTRG.1814	transcript	6343	0.00404888218705701	0.0449012568247307
SP33	MSTRG.1829	transcript	6365	0.000136644377985551	0.00276229980250611
LOC100116702	MSTRG.1823	transcript	6392	0.00227770245505865	0.0284185376087593
LOC100116949	MSTRG.1842	transcript	6425	1.16125902760444e-05	0.000351339308485962
LOC100117102	MSTRG.1844	transcript	6434	5.478016573357e-06	0.000180584268465765
LOC100117139	MSTRG.1845	transcript	6435	9.48486865117726e-05	0.00203608513711938
LOC100113512	MSTRG.1858	transcript	6482	1.8241806306607e-06	6.96898837543935e-05
LOC100113512	MSTRG.1858	transcript	6483	6.32909280540161e-11	8.03705644133816e-09
LOC100117874	MSTRG.1863	transcript	6495	3.63191059893353e-07	1.66219827208044e-05
LOC100118508	MSTRG.1883	transcript	6576	8.52698262663321e-05	0.00186826914609295
LOC100678529	MSTRG.1888	transcript	6589	3.42523565066699e-10	3.37507372966269e-08
LOC100118651	MSTRG.1889	transcript	6590	5.07701687357809e-08	2.91556586829172e-06
LOC100113539	MSTRG.1906	transcript	6629	0.000257148068460111	0.00473635747750023
LOC100119089	MSTRG.1907	transcript	6632	0.00127085802855198	0.0175199632804658
LOC100119158	MSTRG.1910	transcript	6652	9.97632900663348e-05	0.00212639674524367
LOC103317789	MSTRG.1913	transcript	6668	0.00123588648470097	0.0171032272387781
LOC100119447	MSTRG.1917	transcript	6695	4.66370822005402e-06	0.000157188760044886
LOC100119480	MSTRG.1914	transcript	6696	0.000954580574315744	0.0138590957456212
LOC100119779	MSTRG.1926	transcript	6720	4.54513718519678e-05	0.00110986019586271
LOC100679548	MSTRG.1926	transcript	6730	0.00398791658021191	0.0443937348541017
LOC100113588	MSTRG.1919	transcript	6735	0.000825472414617057	0.0123219524671977
LOC100120014	MSTRG.1937	transcript	6740	1.88701276826464e-11	2.81211687911967e-09
NA	MSTRG.1940	transcript	6750	6.01410353739951e-07	2.58821754144124e-05
LOC100120348	MSTRG.1933	transcript	6780	2.94639002085262e-09	2.37184396678636e-07
LOC100680035	MSTRG.1934	transcript	6781	9.53156319880577e-05	0.00204124878385826
Ahcy	MSTRG.1965	transcript	6828	1.6898314054381e-05	0.000485981497653267
LOC100121048	MSTRG.1968	transcript	6847	2.05140583899865e-05	0.000570847995197897
LOC100121096	MSTRG.1970	transcript	6853	2.08469342821704e-06	7.86426608736605e-05
LOC100121298	MSTRG.1974	transcript	6891	2.56391793940214e-06	9.33991278450492e-05
LOC100678180	MSTRG.1983	transcript	6898	1.42823813320536e-05	0.00042219655767146
LOC100678180	MSTRG.1983	transcript	6899	0.00068144844810003	0.0105517860143825
LOC100121541	MSTRG.1996	transcript	6932	5.11690058546677e-07	2.23951338245477e-05
LOC100113939	MSTRG.2014	transcript	7012	2.38596147705827e-06	8.79829393748769e-05
LOC100679124	MSTRG.2022	transcript	7024	6.16865620806095e-08	3.42256026903862e-06
LOC100122186	MSTRG.2030	transcript	7044	0.00133790418591806	0.0183740200155936
LOC100122321	MSTRG.2036	transcript	7096	0.0001935706643309	0.00370897996717811
LOC100122398	MSTRG.2043	transcript	7115	3.93683659560828e-07	1.78364415809067e-05
LOC100122548	MSTRG.2056	transcript	7156	0.00297081161644441	0.0350586878715482
LOC100122640	MSTRG.2063	transcript	7177	0.00221149363693407	0.0277120592503093
LOC100122785	MSTRG.2079	transcript	7227	0.00204937138658623	0.0260424699386349
LOC100122899	MSTRG.2100	transcript	7257	0.00266937640074683	0.0321967861259309
B3gat	MSTRG.2110	transcript	7294	1.40118827651747e-09	1.22404559104001e-07
NA	MSTRG.2115	transcript	7306	1.88737914186277e-14	7.73482288319759e-12
LOC100123113	MSTRG.2119	transcript	7320	1.52988732793347e-13	4.31045754645254e-11
LOC100678899	MSTRG.2124	transcript	7336	9.8568467832294e-08	5.14986862778729e-06
P38mapk	MSTRG.2138	transcript	7421	0.000103091034223013	0.00218185155998752
LOC100123347	MSTRG.2168	transcript	7470	0.00385905823416755	0.0433498035243448
NA	MSTRG.2157	transcript	7520	0.0035923393593893	0.0408946106871893
NA	MSTRG.2165	transcript	7527	9.46245806199286e-06	0.000296227506551832
LOC100123522	MSTRG.2184	transcript	7552	5.358984444781e-05	0.00126815232950513
LOC100123551	MSTRG.2188	transcript	7562	0.000452079803788363	0.00750635637376774
LOC100123579	MSTRG.2191	transcript	7573	0.000222417938269936	0.00415610389936113
LOC100114621	MSTRG.2207	transcript	7633	0.000132449927362166	0.00270479851664165
LOC100114621	MSTRG.2207	transcript	7634	0.000730950668581087	0.0111888815414721
LOC100123680	MSTRG.2215	transcript	7649	0	0
LOC100123700	MSTRG.2226	transcript	7685	0.00155608976633292	0.020831039841511
LOC100678691	MSTRG.2241	transcript	7752	6.86522399817591e-07	2.9127933914143e-05
LOC100678731	MSTRG.2242	transcript	7753	0.000538305907507253	0.00872123281596656
LOC100123779	MSTRG.2249	transcript	7781	2.6602682168253e-07	1.27241263888047e-05
LOC100123811	MSTRG.2267	transcript	7846	3.53004854236616e-08	2.12179451053155e-06
LOC100123901	MSTRG.2289	transcript	7953	0.000130859468082667	0.00267793270580599
LOC100123917	MSTRG.2305	transcript	8009	0.00157415404905636	0.021057229831294
LOC100679974	MSTRG.2306	transcript	8011	6.72281676772357e-07	2.85909981027338e-05
LOC100123932	MSTRG.2314	transcript	8038	6.9385360457197e-08	3.82616764453877e-06
LOC100123932	MSTRG.2314	transcript	8043	8.64346596169963e-05	0.00188919973601658
LOC100123934	MSTRG.2311	transcript	8046	3.45005815340915e-05	0.000883685349748208
LOC100123940	MSTRG.2317	transcript	8052	1.99990341176459e-07	9.82622842532401e-06
LOC100123987	MSTRG.2341	transcript	8168	0.00432429253671962	0.0474016067003819
LOC100123996	MSTRG.2344	transcript	8177	4.01104937930441e-07	1.80826122043687e-05
LOC100114978	MSTRG.2345	transcript	8178	6.9791307710787e-07	2.94725260103258e-05
LOC100124024	MSTRG.2361	transcript	8212	0.000180941049931382	0.00350867898302024
LOC100124026	MSTRG.2361	transcript	8215	2.98569360226431e-05	0.000780261261391739
Tsen54	MSTRG.2370	transcript	8242	2.05095036442948e-05	0.000570847995197897
LOC100124036	MSTRG.2372	transcript	8246	0.000346777916828911	0.00607097028763002
LOC100124055	MSTRG.2389	transcript	8277	5.20247368851479e-07	2.2664025855453e-05
LOC100124063	MSTRG.2381	transcript	8321	1.39777078800307e-13	4.13190210643793e-11
LOC100678937	MSTRG.2394	transcript	8357	4.25535349179995e-07	1.90361027889213e-05
LOC100124089	MSTRG.2403	transcript	8378	1.1385911308559e-05	0.000346223866300062
LOC100124089	MSTRG.2403	transcript	8379	1.31806308090177e-08	8.96879753766817e-07
LOC100124089	MSTRG.2403	transcript	8380	2.06056987028802e-08	1.31619134003974e-06
LOC100124089	MSTRG.2403	transcript	8381	0.000224316987471607	0.00418725043280332
LOC100124094	MSTRG.2404	transcript	8388	4.59317932577363e-08	2.67174869685e-06
LOC100124094	MSTRG.2404	transcript	8389	1.19102441242802e-08	8.35663509918369e-07
LOC100115358	MSTRG.2415	transcript	8417	3.05337925832205e-07	1.42270115726262e-05
LOC100124102	MSTRG.2417	transcript	8427	7.72688427685964e-08	4.1715921341417e-06
LOC100124133	MSTRG.2437	transcript	8505	0.00263745977958707	0.0319185736547074
LOC100115465	MSTRG.2456	transcript	8548	0.000289154150359239	0.00521924688616396
LOC100124150	MSTRG.2457	transcript	8550	1.69384537507256e-08	1.11066981102939e-06
LOC100124155	MSTRG.2459	transcript	8555	0.00394883869016804	0.0440900676539382
LOC100124186	MSTRG.2477	transcript	8691	9.03482948657608e-05	0.00196048189292346
LOC100124198	MSTRG.2506	transcript	8767	0.00102596167275704	0.0146361874075592
LOC100678844	MSTRG.2501	transcript	8817	1.62985851137609e-05	0.000471743317449979
LOC100124204	MSTRG.2518	transcript	8825	3.09935961407826e-05	0.000806459632915716
LOC100124219	MSTRG.2529	transcript	8908	9.29214802836142e-06	0.000292418871286934
LOC100115866	MSTRG.2530	transcript	8909	0.00193705896095975	0.0249137283766235
LOC100124228	MSTRG.2550	transcript	8949	0.00404767295318242	0.0449012568247307
LOC100124228	MSTRG.2550	transcript	8950	0.000370136854735748	0.00637469700534384
LOC100124233	MSTRG.2557	transcript	8961	0.00193944123657774	0.0249265890078189
LOC100124234	MSTRG.2558	transcript	8962	0.000492567174698477	0.0080966009974138
LOC100124245	MSTRG.2581	transcript	9026	0.000113142571543712	0.00236680609057565
LOC100116240	MSTRG.2589	transcript	9052	0.00102704059941239	0.0146399969079875
LOC100124253	MSTRG.2592	transcript	9065	0.000634230837712524	0.00999689726016803
LOC100124254	MSTRG.2580	transcript	9074	0.000443908239272428	0.00737746854429532
LOC100124259	MSTRG.2600	transcript	9111	1.18061324669849e-05	0.000356596617495263
LOC100124268	MSTRG.2616	transcript	9161	4.70155855836207e-05	0.00113949602048904
LOC100124274	MSTRG.2623	transcript	9180	0.00385566349935818	0.0433498035243448
LOC100124274	MSTRG.2623	transcript	9181	0.00239704540054775	0.0295242641138504
LOC100124274	MSTRG.2623	transcript	9182	0.000104678436112948	0.00220368725429717
LOC100124275	MSTRG.2624	transcript	9184	5.36577449139486e-11	6.96083781502389e-09
LOC100124276	MSTRG.2625	transcript	9185	0.000419805782098326	0.00706392261639428
LOC100124278	MSTRG.2628	transcript	9190	0.00197542608310353	0.0252809674453675
LOC100124282	MSTRG.2634	transcript	9217	0.000435940780570077	0.00727186323333915
LOC100117057	MSTRG.2653	transcript	9285	8.85493357224432e-05	0.00192608157026188
LOC100679768	MSTRG.2656	transcript	9299	8.35709609292579e-08	4.48497490320351e-06
LOC100118048	MSTRG.2665	transcript	9386	0.000666767188217454	0.0104186706567913
LOC100118088	MSTRG.2666	transcript	9390	0.000483990849963756	0.00796288595487814
LOC100113492	MSTRG.2704	transcript	9495	1.10619204907181e-06	4.42280599309597e-05
LOC100114907	MSTRG.2706	transcript	9507	8.94201939161121e-08	4.75641574246411e-06
LOC100114951	MSTRG.2707	transcript	9508	3.79152980216624e-05	0.000953540660985518
LOC103316670	MSTRG.2713	transcript	9521	1.01182271339262e-07	5.2428698758321e-06
LOC100115156	MSTRG.2717	transcript	9525	0.00319298360356524	0.0371457292512828
LOC100679738	MSTRG.2719	transcript	9552	1.59310495846388e-05	0.000461846762235058
LOC103316637	MSTRG.2710	transcript	9568	3.66140278709182e-05	0.000925980575832253
LOC100115513	MSTRG.2724	transcript	9573	0.000526434655890418	0.00856739143954514
LOC100679111	MSTRG.2722	transcript	9580	4.89414776978503e-05	0.00117511681204745
NA	MSTRG.2732	transcript	9589	4.90971332534063e-06	0.000164557529149707
LOC103316638	MSTRG.2734	transcript	9591	0.000106318655529236	0.00223182537427612
LOC100116180	MSTRG.2748	transcript	9649	0.000603863530106108	0.00965325104155438
LOC100113547	MSTRG.2752	transcript	9660	1.45228065746572e-05	0.000427900732278135
LOC103316642	MSTRG.2759	transcript	9672	4.37592723168123e-08	2.5619064883661e-06
LOC103316642	MSTRG.2759	transcript	9673	2.80251477935423e-06	0.000100467090459872
LOC100117153	MSTRG.2784	transcript	9752	0.000606829639355988	0.00968349739545768
LOC100117530	MSTRG.2794	transcript	9804	0.000700072267481922	0.0108079650061935
LOC107980455	MSTRG.2794	transcript	9808	0.000944167076795566	0.0137521976807574
CLGC1	MSTRG.2798	transcript	9812	0.001147376817627	0.0160882572126361
NA	MSTRG.2808	transcript	9862	3.7247728701395e-07	1.70038238973052e-05
LOC100118333	MSTRG.2809	transcript	9930	0.00227319331581488	0.0283865802429182
LOC100118700	MSTRG.2831	transcript	9978	0.0021201757986502	0.0267536808966133
LOC100119099	MSTRG.2841	transcript	10013	4.26496535421705e-07	1.90361027889213e-05
NA	MSTRG.2848	transcript	10040	0.000403028857245746	0.00685605316401443
LOC100119347	MSTRG.2855	transcript	10052	7.37148618843442e-05	0.00166153298687312
LOC100119417	MSTRG.2862	transcript	10064	0.000617455787836896	0.00979240348836843
LOC100119417	MSTRG.2862	transcript	10066	0.00101507765091702	0.0145153689146199
LOC100119790	MSTRG.2871	transcript	10142	2.06317236239872e-06	7.7993970731182e-05
LOC100119830	MSTRG.2872	transcript	10144	0.0011431242638329	0.016041102510066
LOC100119830	MSTRG.2872	transcript	10146	0.00153144012264073	0.0205927876893792
LOC100119866	MSTRG.2856	transcript	10154	4.46181763336106e-06	0.000151232134520238
LOC100119990	MSTRG.2857	transcript	10161	4.16965249661061e-07	1.87032770693738e-05
LOC100120061	MSTRG.2858	transcript	10164	0.00293227749035307	0.0346492973171996
LOC100120126	MSTRG.2882	transcript	10175	5.97634681742676e-08	3.33639274959255e-06
LOC100120264	MSTRG.2888	transcript	10223	0.000950987208686138	0.0138180510451478
LOC100120326	MSTRG.2891	transcript	10229	3.36857980021144e-06	0.000117717501855451
LOC100120657	MSTRG.2896	transcript	10246	0.000110596137869567	0.00231622480611387
LOC100120683	MSTRG.2897	transcript	10247	0.00279412921726063	0.0332568487272223
LOC100120787	MSTRG.2901	transcript	10257	2.80240472649851e-06	0.000100467090459872
LOC100120787	MSTRG.2901	transcript	10258	2.26485497023532e-14	8.50830517151735e-12
LOC100114163	MSTRG.2921	transcript	10359	0.0033942569668951	0.0391337862065553
LOC107980447	MSTRG.2924	transcript	10371	3.08129743942231e-10	3.05285469382765e-08
LOC100679786	MSTRG.2923	transcript	10376	2.80109269112927e-13	7.215614772349e-11
LOC100121526	MSTRG.2940	transcript	10440	0.000831586602953571	0.0123854386399241
LOC100121703	MSTRG.2934	transcript	10466	7.06536893435583e-08	3.87366537711568e-06
LOC100680357	MSTRG.2946	transcript	10467	0.000735585083808887	0.0112217176237241
LOC100121894	MSTRG.2957	transcript	10524	0.000388859629979255	0.0066463666803658
LOC100121913	MSTRG.2958	transcript	10527	0.000819211174994061	0.0122386212986685
LOC100122012	MSTRG.2974	transcript	10596	0.00416419292547809	0.0458137442539481
LOC103316656	MSTRG.2975	transcript	10597	0.000117634471493822	0.00244376127877487
LOC100122105	MSTRG.2981	transcript	10614	0.000183614661997789	0.00354490319608578
LOC100122121	MSTRG.2976	transcript	10625	0.000629324276568588	0.00993693113404972
LOC100122325	MSTRG.2986	transcript	10690	0.00445606766972806	0.0484630954285503
LOC107980660	MSTRG.2998	transcript	10713	0.000184106742712631	0.00355060190865685
LOC107980660	MSTRG.2998	transcript	10714	0.00119593625727121	0.0166141160178078
LOC107980660	MSTRG.2998	transcript	10715	4.08400911386941e-05	0.00101998410445005
LOC100122500	MSTRG.3009	transcript	10740	2.16299315480839e-06	8.14260805167117e-05
LOC100122606	MSTRG.3014	transcript	10789	0.000909111536705365	0.0133277229511147
LOC103316662	MSTRG.3019	transcript	10807	0.00447063893418642	0.0485337515118902
LOC100122796	MSTRG.3031	transcript	10861	1.52037638034841e-08	1.004228091225e-06
LOC100122901	MSTRG.3040	transcript	10894	0.00346570348386011	0.0398437678869404
LOC100114670	MSTRG.3048	transcript	10919	0.00276883388582938	0.0330209078235948
LOC107980629	MSTRG.3062	transcript	10958	0.000383998803034524	0.00658694125354463
LOC100123079	MSTRG.3062	transcript	10960	0.00442418339029249	0.0482618722890225
LOC100301486	MSTRG.3058	transcript	10965	4.12803125016126e-12	7.83543784241135e-10
LOC100123149	MSTRG.3076	transcript	11069	0.00350781491006757	0.0401860981310918
LOC100123359	MSTRG.3079	transcript	11123	0.00120576391197313	0.0167377481606617
LOC103317647	MSTRG.3087	transcript	11139	0.00259570412670906	0.0314766219319555
LOC100117352	MSTRG.3087	transcript	11157	0.0017973344129979	0.0234681637474135
LOC100116937	MSTRG.3083	transcript	11164	0.000169377555400696	0.00332703276577925
LOC100679997	MSTRG.3102	transcript	11189	0.00315901921128137	0.0368456884979467
LOC100680094	MSTRG.3105	transcript	11198	2.26012118881291e-05	0.000614698420462661
LOC100117899	MSTRG.3112	transcript	11221	0.00145506723999889	0.0197333140626811
LOC100117899	MSTRG.3112	transcript	11222	0.00236443701740663	0.029218075955772
LOC100118454	MSTRG.3137	transcript	11282	0.000314752696351839	0.00558074790621077
LOC100115223	MSTRG.3141	transcript	11293	0.00385720978524029	0.0433498035243448
LOC100115370	MSTRG.3139	transcript	11306	1.30144470755766e-08	8.8974959795833e-07
LOC100115409	MSTRG.3144	transcript	11312	2.58231758554217e-05	0.000692921885453816
LOC100115409	MSTRG.3144	transcript	11314	3.04040703724695e-09	2.40458858314197e-07
LOC103316370	MSTRG.3150	transcript	11420	0.00353522274248697	0.0404230415298193
LOC100115879	MSTRG.3162	transcript	11451	0.000200827826978944	0.00383209246146489
LOC100679130	MSTRG.3169	transcript	11474	0.00378587810065523	0.0428005980633323
LOC100116430	MSTRG.3176	transcript	11511	5.01820807130571e-14	1.77428094003499e-11
LOC100116640	MSTRG.3177	transcript	11527	2.77374966650701e-06	0.000100032507972909
LOC103316398	MSTRG.3179	transcript	11531	0.000279838318687164	0.00508161587368273
LOC103316375	MSTRG.3185	transcript	11532	3.0382363291892e-12	5.95494320521084e-10
NA	MSTRG.3186	transcript	11533	2.44249065417534e-14	8.98836560736527e-12
LOC100114744	MSTRG.3195	transcript	11563	5.04905055720428e-06	0.00016828924149262
LOC100117690	MSTRG.3215	transcript	11627	1.18367155170773e-05	0.000356922498668793
LOC100119315	MSTRG.3256	transcript	11801	0.00030390145212178	0.00544123566293553
LOC100119518	MSTRG.3264	transcript	11826	9.3350882579557e-12	1.55212056866614e-09
LOC100119787	MSTRG.3276	transcript	11847	7.42064651766405e-05	0.00166636485686822
LOC100119825	MSTRG.3280	transcript	11851	0.00190515715342954	0.0246087348070497
LOC100119862	MSTRG.3279	transcript	11856	0.00214114264120935	0.026942836082545
Nfyc	MSTRG.3282	transcript	11877	0.000118377285361349	0.00245636272685367
LOC100120056	MSTRG.3286	transcript	11889	4.88106610001537e-05	0.00117353845220636
Eif2a	MSTRG.3303	transcript	11947	0.000193758824815982	0.00370897996717811
LOC100121201	MSTRG.3329	transcript	12013	8.51209953358634e-05	0.00186826914609295
LOC100121532	MSTRG.3323	transcript	12106	0.000828274985154032	0.012353560407194
LOC100121549	MSTRG.3324	transcript	12107	0.00108222206159869	0.0153055907566648
LOC100170122	MSTRG.3336	transcript	12117	0.00188069065846475	0.0244327189866256
LOC100121656	MSTRG.3339	transcript	12124	0.000426102862576938	0.00714742959812777
Cbp	MSTRG.3343	transcript	12144	8.64363736141627e-09	6.31020521866632e-07
LOC100119765	MSTRG.3346	transcript	12148	1.41124767427669e-09	1.22404559104001e-07
LOC100680260	MSTRG.3348	transcript	12151	4.39601721680116e-06	0.000149282452831184
Surf4	MSTRG.3360	transcript	12197	6.5716405983629e-08	3.63496390397791e-06
LOC100119838	MSTRG.3361	transcript	12199	3.30110069126643e-05	0.000850363538070233
LOC100119999	MSTRG.3373	transcript	12227	3.30169225293275e-11	4.57970113114488e-09
LOC100119971	MSTRG.3371	transcript	12229	0.000178665291191038	0.00347165143400517
LOC100122419	MSTRG.3396	transcript	12330	0.000411182186364933	0.0069647266155314
LOC100678733	MSTRG.3409	transcript	12372	5.22422584779969e-05	0.00123788752283212
LOC100678864	MSTRG.3419	transcript	12406	5.77818074238845e-05	0.00135138982032099
LOC100679114	MSTRG.3433	transcript	12462	0.00412199813625813	0.0454447264707437
LOC100120133	MSTRG.3439	transcript	12474	2.23253637798848e-10	2.354216138473e-08
LOC100122962	MSTRG.3446	transcript	12491	6.1430418996089e-07	2.62491306952009e-05
LOC100123008	MSTRG.3451	transcript	12504	0.00188633497386137	0.0244531935648226
LOC100123020	MSTRG.3444	transcript	12505	0.000679365210641492	0.010533845802729
SP123	MSTRG.3470	transcript	12574	0.00270707253260216	0.0325643308258053
LOC100123350	MSTRG.3491	transcript	12661	0.000504910353056998	0.0082693401329008
LOC100680315	MSTRG.3495	transcript	12674	1.01061700525928e-05	0.000313117626096828
LOC100680315	MSTRG.3495	transcript	12675	2.85110559272717e-05	0.000751624796024214
LOC100123491	MSTRG.3515	transcript	12728	0.000244646160408868	0.00451993807837367
hmm867024	MSTRG.3530	transcript	12786	6.77282336321028e-05	0.00154984201631228
hmm867024	MSTRG.3530	transcript	12787	0.00326236783230927	0.0378065660361187
LOC100120334	MSTRG.3538	transcript	12823	3.42187851587461e-06	0.000119118365633689
LOC100123638	MSTRG.3537	transcript	12912	1.47977678177647e-06	5.73835159763295e-05
LOC100123642	MSTRG.3541	transcript	12919	3.2218672174622e-13	7.95845337880527e-11
LOC100123666	MSTRG.3559	transcript	12939	0.000156712372148871	0.00310531592811916
LOC100123672	MSTRG.3561	transcript	12943	3.17124446257422e-05	0.00082160747340716
LOC100123768	MSTRG.3586	transcript	13030	0.00372333223690235	0.0421993255159166
LOC100123818	MSTRG.3612	transcript	13094	0	0
LOC100120596	MSTRG.3621	transcript	13121	9.18270633581963e-05	0.00198540240584532
LOC100123850	MSTRG.3625	transcript	13140	9.15490563357935e-08	4.84109262125228e-06
LOC100123850	MSTRG.3625	transcript	13146	6.66133814775094e-16	5.00488539501021e-13
LOC100677899	MSTRG.3648	transcript	13213	2.04792887714689e-06	7.75803645225056e-05
LOC100114800	MSTRG.3663	transcript	13304	0.00453325138029292	0.0490952485822475
LOC100678947	MSTRG.3671	transcript	13309	1.81931574236849e-05	0.000515816060792273
Rffl	MSTRG.3666	transcript	13408	0.00346688508288651	0.0398437678869404
LOC100113741	MSTRG.3691	transcript	13420	2.77623818666362e-05	0.00073619304385174
LOC100116009	MSTRG.3699	transcript	13450	0.00199540194142767	0.0254463138669191
LOC100116192	MSTRG.3705	transcript	13466	6.25185863778466e-06	0.000203858074062447
LOC100679201	MSTRG.3708	transcript	13482	5.451436188042e-05	0.00128833941471525
NA	MSTRG.3731	transcript	13551	2.59257726398232e-10	2.67139161280738e-08
LOC103316837	MSTRG.3717	transcript	13559	3.70219670567939e-05	0.000934986148414718
LOC100117750	MSTRG.3755	transcript	13631	0.00189355311180606	0.0245115216885045
NA	MSTRG.3762	transcript	13643	0.000770501203475549	0.0116655564240731
LOC107980724	MSTRG.3772	transcript	13679	8.90506111750344e-06	0.000282207490458387
LOC100114036	MSTRG.3782	transcript	13699	7.81708031638573e-13	1.74021718845762e-10
LOC100118719	MSTRG.3787	transcript	13727	0.000339563423057743	0.00597366599470948
LOC100119149	MSTRG.3794	transcript	13769	0.000643281527339612	0.0101042269172368
LOC100119648	MSTRG.3816	transcript	13798	2.6077141439762e-05	0.000698696901102212
EF-1a	MSTRG.3828	transcript	13828	0.000929557962979111	0.0135722989380076
LOC100120004	MSTRG.3834	transcript	13848	0.00265775110284983	0.0320780240204739
LOC100120521	MSTRG.3851	transcript	13929	0.00210783899315015	0.026635285721432
LOC100120667	MSTRG.3861	transcript	13962	0.000537624058502439	0.00872123281596656
LOC100120891	MSTRG.3866	transcript	13990	1.79856129989275e-13	4.95635317299799e-11
LOC100121228	MSTRG.3886	transcript	14019	5.76403225975852e-05	0.0013498315546489
LOC100119935	MSTRG.3890	transcript	14049	8.10908228814355e-05	0.00179999054567381
LOC100679694	MSTRG.3892	transcript	14054	1.86507478350251e-08	1.2141165522064e-06
LOC107980696	MSTRG.3907	transcript	14109	0.00101212767127556	0.0144913361796354
LOC100118537	MSTRG.3939	transcript	14224	0.000368707437414795	0.0063622320683862
LOC100118722	MSTRG.3941	transcript	14247	0.00162935909944961	0.0217312154447303
LOC100119268	MSTRG.3957	transcript	14320	6.15214656995988e-10	5.77789098695399e-08
LOC100119439	MSTRG.3962	transcript	14334	0.000562089804705179	0.00902547048837381
LOC100120227	MSTRG.3977	transcript	14422	2.45553464414128e-05	0.000662847315915502
LOC100117751	MSTRG.4004	transcript	14465	0.00285897587193273	0.0339388103506854
LOC107980727	MSTRG.3992	transcript	14496	1.79931387137566e-05	0.000512562839315102
Admp	MSTRG.4025	transcript	14549	4.86566342772221e-12	8.81260220353397e-10
LOC100117789	MSTRG.4027	transcript	14554	2.3507593788441e-05	0.000636469866656409
LOC100117866	MSTRG.4034	transcript	14600	2.22044604925031e-16	2.00195415800408e-13
LOC100121662	MSTRG.4048	transcript	14651	9.4881331680341e-09	6.8710850315659e-07
LOC100121970	MSTRG.4068	transcript	14701	0.000329465755701142	0.00581303963483658
LOC100122097	MSTRG.4076	transcript	14724	1.90853248760448e-08	1.22909492201728e-06
LOC100122169	MSTRG.4083	transcript	14742	7.41503410166544e-05	0.00166636485686822
LOC100122181	MSTRG.4084	transcript	14745	0.000499451484032409	0.00818737196370219
LOC100122181	MSTRG.4084	transcript	14747	0.00149574025159449	0.0202031372410126
LOC100122198	MSTRG.4086	transcript	14751	0.00340665489612246	0.0392516300874634
LOC100122253	MSTRG.4089	transcript	14786	0.000205308362956402	0.00389287108394306
LOC100122283	MSTRG.4095	transcript	14794	0.00332291002176022	0.0384340689623991
LOC100122334	MSTRG.4101	transcript	14810	2.03452810154658e-10	2.19680303755018e-08
LOC100678777	MSTRG.4114	transcript	14847	0.00269350810441871	0.0324661351195709
LOC100122461	MSTRG.4111	transcript	14849	0.000435652128622288	0.00727186323333915
LOC107980747	MSTRG.4115	transcript	14853	0.00399051521529326	0.0443937348541017
LOC100122685	MSTRG.4131	transcript	14908	0.000177473298958564	0.00345593793393177
LOC100122685	MSTRG.4131	transcript	14909	1.76113782744958e-05	0.000503277928757065
LOC100122781	MSTRG.4144	transcript	14945	0.000732966220635012	0.0112070310885971
LOC100680163	MSTRG.4163	transcript	15022	0.00135888139860252	0.0186337257639548
Ctps	MSTRG.4179	transcript	15082	4.3133274729712e-12	8.10186677006423e-10
LOC100117721	MSTRG.4182	transcript	15094	0.00167261568320876	0.0220956820510039
LOC100117913	MSTRG.4188	transcript	15111	1.23826826570195e-06	4.88587601031455e-05
LOC100118467	MSTRG.4201	transcript	15130	0.000651380727075046	0.010222538964854
LOC100118578	MSTRG.4196	transcript	15135	1.3401436249616e-07	6.80717460431198e-06
LOC100118614	MSTRG.4203	transcript	15138	8.07015222892282e-06	0.000258474218458146
LOC100118729	MSTRG.4206	transcript	15145	0.000235756597879555	0.00436912946861679
LOC100118835	MSTRG.4211	transcript	15154	0.000264337831490602	0.00483912667760257
NA	MSTRG.4217	transcript	15177	1.04171010328891e-06	4.19513635084301e-05
LOC100119510	MSTRG.4221	transcript	15215	8.34723970972728e-05	0.00184006633796824
LOC103315743	MSTRG.4226	transcript	15254	7.51879021969604e-05	0.00168420900921191
LOC100120172	MSTRG.4253	transcript	15293	1.47326595367758e-13	4.21681455185939e-11
LOC100120399	MSTRG.4255	transcript	15309	0	0
LOC100120628	MSTRG.4264	transcript	15318	0.00101259336658943	0.0144913361796354
NA	MSTRG.4278	transcript	15376	1.18438592267012e-12	2.54248178066518e-10
LOC100117175	MSTRG.4281	transcript	15380	0.00124432769585603	0.017206838199138
LOC100121167	MSTRG.4286	transcript	15418	2.35235386725208e-10	2.45365750479231e-08
LOC100121187	MSTRG.4287	transcript	15419	0.000677621204346002	0.0105275828860974
LOC100121519	MSTRG.4306	transcript	15482	0.000443402494162193	0.00737586141580504
Ssr1	MSTRG.4309	transcript	15490	6.99758029298891e-11	8.76252554466501e-09
LOC100117287	MSTRG.4312	transcript	15492	2.14222697358935e-08	1.35539076448291e-06
LOC100121843	MSTRG.4334	transcript	15560	7.34697844784193e-08	3.99038299311704e-06
LOC100121888	MSTRG.4338	transcript	15566	1.34856180653564e-05	0.000399955041043597
LOC100122231	MSTRG.4355	transcript	15635	0.000596964558711166	0.00955991556188255
NA	MSTRG.4356	transcript	15636	9.31605968573779e-05	0.00200941612743091
LOC100679073	MSTRG.4363	transcript	15646	0.00244456633582635	0.0299256077173257
LOC100679531	MSTRG.4393	transcript	15780	5.17206195705944e-05	0.0012327740539933
LOC100114404	MSTRG.4404	transcript	15864	0.00197780154222238	0.0252934166023787
LOC107980709	MSTRG.4387	transcript	15883	9.98146010289247e-12	1.60701507656569e-09
LOC107980709	MSTRG.4387	transcript	15884	0.000615491739029528	0.00977845554024709
LOC100114739	MSTRG.4394	transcript	15893	3.37207028352493e-05	0.000866170532087202
LOC100114739	MSTRG.4394	transcript	15895	1.62168239281613e-07	8.05960370058795e-06
LOC100114739	MSTRG.4394	transcript	15896	0.000253169689562682	0.00466934979739633
NA	MSTRG.4396	transcript	15899	0.000620103248440418	0.00982574848495397
LOC100114811	MSTRG.4394	transcript	15901	2.90353852072656e-10	2.92495008970622e-08
LOC100115146	MSTRG.4418	transcript	15924	4.01122719706493e-07	1.80826122043687e-05
LOC100679168	MSTRG.4431	transcript	15958	8.67608369592432e-08	4.6286136451156e-06
LOC100115707	MSTRG.4433	transcript	15962	0.00170461623266571	0.0224690350200498
LOC100116458	MSTRG.4444	transcript	16030	0.000834211283317843	0.0124113018653361
LOC100116747	MSTRG.4449	transcript	16051	1.40609082377452e-07	7.08229880846428e-06
LOC100116909	MSTRG.4460	transcript	16060	0.00103197285150347	0.0146870832346571
LOC100117024	MSTRG.4457	transcript	16069	1.24658151579027e-08	8.61239766004985e-07
LOC100117068	MSTRG.4463	transcript	16074	0.00139759582624865	0.0190631224953977
LOC100117397	MSTRG.4471	transcript	16099	4.79592166979792e-06	0.000161042941433512
LOC100117833	MSTRG.4474	transcript	16136	1.3293311545981e-05	0.000394901142993624
LOC100118101	MSTRG.4476	transcript	16163	0.0024906367835088	0.0303864428147705
LOC100118101	MSTRG.4476	transcript	16164	0.000189045711917024	0.00363419219327055
LOC100118101	MSTRG.4476	transcript	16165	3.81472631261204e-13	9.17161931586937e-11
LOC100118359	MSTRG.4500	transcript	16191	0.000744800072575158	0.0113049115392889
LOC100118359	MSTRG.4500	transcript	16193	0.000974256493893488	0.0140880457882016
LOC100680139	MSTRG.4519	transcript	16250	0.000202097126532852	0.00384005836210789
LOC103315838	MSTRG.4527	transcript	16272	3.66723833522542e-08	2.18965700863526e-06
LOC100680264	MSTRG.4529	transcript	16276	7.7715611723761e-16	5.38987657924176e-13
LOC100119782	MSTRG.4534	transcript	16295	4.12827172446839e-07	1.85638393355646e-05
LOC100119782	MSTRG.4534	transcript	16296	7.06763481073125e-08	3.87366537711568e-06
NA	MSTRG.4536	transcript	16297	1.46220480168324e-10	1.6582689927014e-08
LOC100113720	MSTRG.4539	transcript	16301	1.13673070956111e-10	1.36650187698706e-08
LOC103315839	MSTRG.4544	transcript	16327	2.44683105476984e-06	8.98599950704882e-05
LOC100120080	MSTRG.4545	transcript	16329	0.00308579836347811	0.0362495870294705
LOC100120148	MSTRG.4547	transcript	16331	0.000154282422141216	0.00306727743776231
LOC100120202	MSTRG.4542	transcript	16335	9.8978395094429e-05	0.0021121638110565
LOC100120258	MSTRG.4551	transcript	16337	0.000225915745440952	0.0042127329077469
NA	MSTRG.4556	transcript	16346	0.000384286945359857	0.00658694125354463
LOC100120479	MSTRG.4558	transcript	16354	0.00387963239381106	0.0434788883313866
LOC100120530	MSTRG.4560	transcript	16357	0.00211826985270402	0.0267483487282626
SP76	MSTRG.4565	transcript	16364	0.000219649121038556	0.00411716522927989
LOC100678408	MSTRG.4567	transcript	16366	8.35391645748196e-07	3.44708973824519e-05
LOC100120650	MSTRG.4571	transcript	16377	0.00391622918117218	0.0437801888375057
LOC100120733	MSTRG.4573	transcript	16387	0.000351128355089658	0.0061292802507035
NA	MSTRG.4582	transcript	16443	0.00141998128338694	0.0193246056619119
LOC100120876	MSTRG.4583	transcript	16444	0.00177565426023885	0.0232355570541559
Nop60b-like	MSTRG.4597	transcript	16469	0.00271102488496688	0.0325901338171486
Hmbs	MSTRG.4611	transcript	16519	1.20968406158717e-05	0.000364157312162601
LOC100121503	MSTRG.4623	transcript	16540	6.38422189223053e-05	0.00147024634943424
LOC100121594	MSTRG.4626	transcript	16572	5.02112665008436e-05	0.00120080843175492
LOC100679971	MSTRG.4640	transcript	16661	2.60418514752558e-07	1.25333382893113e-05
LOC100114012	MSTRG.4641	transcript	16662	3.14511784116345e-06	0.000112080563066916
LOC100122055	MSTRG.4652	transcript	16691	7.19253796033215e-06	0.000232014033096081
LOC100122055	MSTRG.4652	transcript	16692	0.003979881515348	0.0443817090196384
LOC100122102	MSTRG.4683	transcript	16700	0.00315702127981188	0.0368456884979467
LOC100114046	MSTRG.4685	transcript	16702	0	0
LOC100122119	MSTRG.4686	transcript	16703	0	0
LOC100122217	MSTRG.4697	transcript	16737	0.00387416754207037	0.0434615577251093
LOC100122311	MSTRG.4704	transcript	16753	7.7715611723761e-16	5.38987657924176e-13
LOC100114237	MSTRG.4708	transcript	16759	3.85667819902125e-09	2.99756988296341e-07
LOC100122384	MSTRG.4711	transcript	16770	4.47377783385772e-06	0.000151353024202856
LOC100122414	MSTRG.4713	transcript	16778	0.000158682565738033	0.00314090452841736
LOC100122465	MSTRG.4716	transcript	16789	8.01077414624984e-07	3.32069607827993e-05
LOC107980700	MSTRG.4727	transcript	16808	9.88162458526176e-08	5.14986862778729e-06
LOC100116750	MSTRG.4665	transcript	16862	2.90435530625466e-07	1.3627949931496e-05
LOC100117025	MSTRG.4675	transcript	16892	7.72842801479712e-05	0.00172687749644141
LOC100117294	MSTRG.4682	transcript	16913	0.000542483792906001	0.00877315493603678
LOC100678169	MSTRG.4745	transcript	16962	0.000261673465596912	0.00480988372236852
LOC100118620	MSTRG.4767	transcript	17033	0.00410123265364992	0.0453316394323485
LOC103317915	MSTRG.4770	transcript	17078	0.000640115578617317	0.0100720454743695
LOC100118844	MSTRG.4770	transcript	17080	0.000357243684987241	0.00622397886733326
LOC100119130	MSTRG.4781	transcript	17107	0.00422328513161796	0.0463789753308983
LOC100678957	MSTRG.4778	transcript	17131	0.00137035936762897	0.0187537652823358
NA	MSTRG.4780	transcript	17133	0.000780226642942083	0.0118028916321574
LOC100119515	MSTRG.4788	transcript	17139	2.66453525910038e-13	7.06572055766147e-11
LOC100119822	MSTRG.4798	transcript	17160	2.26462345569445e-05	0.000614995333630757
LOC100119892	MSTRG.4800	transcript	17166	0.000675791965266237	0.010523213054992
LOC100120403	MSTRG.4810	transcript	17201	0.00435479102716885	0.0476201284426371
LOC100120453	MSTRG.4814	transcript	17204	0.00208536198604214	0.0263697386622103
LOC100678714	MSTRG.4819	transcript	17214	8.82465878149219e-10	8.07747447451102e-08
LOC100120582	MSTRG.4822	transcript	17216	2.54463117244086e-11	3.70038623398819e-09
LOC100120607	MSTRG.4824	transcript	17218	4.34213275157802e-06	0.000147730825993311
LOC100120653	MSTRG.4826	transcript	17230	0.000713569890209431	0.0109693881161607
LOC100120653	MSTRG.4826	transcript	17233	0.00288798539183743	0.0342156061666311
LOC100120653	MSTRG.4826	transcript	17235	0.00117042079561236	0.016322527290396
LOC100120703	MSTRG.4827	transcript	17240	1.15966458658079e-09	1.0301020603559e-07
LOC100120928	MSTRG.4838	transcript	17269	1.70707892266364e-12	3.57930780621753e-10
LOC100121150	MSTRG.4848	transcript	17301	1.37344451367483e-08	9.24102666812853e-07
LOC100679022	MSTRG.4852	transcript	17312	0.00248109924708539	0.0302905765900094
LOC100121355	MSTRG.4858	transcript	17328	2.03290495548458e-10	2.19680303755018e-08
CYP9AH2	MSTRG.4872	transcript	17348	2.00146039031068e-06	7.61033516200103e-05
LOC100678179	MSTRG.4876	transcript	17353	0.00332015783232142	0.0384268844880744
LOC100121504	MSTRG.4877	transcript	17354	1.81410442223751e-13	4.95635317299799e-11
LOC100678467	MSTRG.4865	transcript	17379	1.26043619985694e-11	1.97636396137568e-09
LOC100121734	MSTRG.4885	transcript	17386	0.000784635122593524	0.0118461468545293
LOC100679052	MSTRG.4902	transcript	17427	8.28322219018629e-05	0.00183128112333359
LOC100114856	MSTRG.4909	transcript	17456	0.000190248151357819	0.00365341284907795
LOC100119309	MSTRG.4935	transcript	17620	0.000122885441258269	0.00253242317345041
NA	MSTRG.4947	transcript	17663	0.000122028257531159	0.00252051951867338
LOC100679779	MSTRG.4962	transcript	17720	0.000603615028081261	0.00965325104155438
LOC100679816	MSTRG.4963	transcript	17727	0.00166023169726603	0.0220289168249456
LOC100120171	MSTRG.4959	transcript	17737	5.21086964133666e-06	0.000172408075912996
LOC100120232	MSTRG.4969	transcript	17748	2.49441690680641e-05	0.000671333218858703
LOC100120315	MSTRG.4973	transcript	17766	0.000386860588416749	0.00661847260942202
SP82	MSTRG.4991	transcript	17836	2.72416831359479e-06	9.84412886387599e-05
LOC100120923	MSTRG.4997	transcript	17873	3.0053737276603e-13	7.60742580041551e-11
LOC100118428	MSTRG.5009	transcript	17912	7.15957621633123e-06	0.000231364656510546
LOC100118505	MSTRG.5014	transcript	17930	0.000369601118237695	0.00637155579738251
LOC100678555	MSTRG.5021	transcript	17944	1.74100733829619e-11	2.63813817850057e-09
LOC100121501	MSTRG.5026	transcript	17968	0.00352904528774778	0.0403780105511852
LOC100121501	MSTRG.5026	transcript	17969	0.00350273958008385	0.0401860981310918
LOC100121860	MSTRG.5036	transcript	18025	3.27378631870268e-06	0.00011552429530107
LOC100677951	MSTRG.5059	transcript	18029	0.000185691010694544	0.00357597683499589
LOC100122083	MSTRG.5049	transcript	18077	1.02803608996727e-05	0.000317968212251968
LOC100122099	MSTRG.5057	transcript	18085	0.000270564222187408	0.00493307791150996
LOC100122184	MSTRG.5072	transcript	18097	9.45913032612822e-06	0.000296227506551832
LOC100122396	MSTRG.5094	transcript	18136	2.60775751248499e-06	9.46138500304412e-05
LOC100122726	MSTRG.5123	transcript	18217	0.000542456629714194	0.00877315493603678
LOC100122726	MSTRG.5123	transcript	18218	0.00141519276723423	0.0192739848782233
LOC103315669	MSTRG.5125	transcript	18221	0.000266582523731129	0.00487526984576037
LOC100122784	MSTRG.5128	transcript	18229	4.46217898146806e-05	0.00109770820455432
LOC100122884	MSTRG.5142	transcript	18264	0.00191539670705876	0.0247056033059253
LOC100122957	MSTRG.5129	transcript	18299	1.3693415290561e-09	1.21039051234998e-07
LOC100678806	MSTRG.5150	transcript	18333	1.31233711475609e-06	5.13320235429107e-05
hmm716344	MSTRG.5157	transcript	18342	0.000679395667068206	0.010533845802729
LOC100123112	MSTRG.5168	transcript	18357	1.53315842243984e-06	5.91989564741653e-05
LOC100302006	MSTRG.5169	transcript	18359	0.000101073294665799	0.00214923779411991
LOC100123138	MSTRG.5166	transcript	18360	0.000352190178184331	0.00614186972245633
LOC100679142	MSTRG.5170	transcript	18361	0	0
LOC100123161	MSTRG.5172	transcript	18363	5.40830713546825e-11	6.9658995904831e-09
LOC100678556	MSTRG.5173	transcript	18364	1.58912252268273e-05	0.000461434095475281
LOC100678556	MSTRG.5173	transcript	18365	8.39328606616618e-14	2.70263811330551e-11
NA	MSTRG.5183	transcript	18373	8.51550318552441e-05	0.00186826914609295
LOC100123232	MSTRG.5184	transcript	18392	0.000472294683516616	0.00779178200656142
NA	MSTRG.5202	transcript	18456	0.000191380831868093	0.00367125442579304
NA	MSTRG.5202	transcript	18457	2.50104206667157e-05	0.000672113122894511
Mrjpl9	MSTRG.5204	transcript	18464	0.000880330961153364	0.0129690587348999
Cwf19l1	MSTRG.5208	transcript	18484	0.00203897205483394	0.025928592449059
LOC100117531	MSTRG.5214	transcript	18498	1.01547749831177e-06	4.10562561649278e-05
LOC100116507	MSTRG.5215	transcript	18500	0.000118649608061183	0.00245918360064282
LOC100678954	MSTRG.5225	transcript	18509	0.000799460331694091	0.0120232432869957
NA	MSTRG.5220	transcript	18534	0.000808874757889155	0.0121243804108539
LOC100116540	MSTRG.5221	transcript	18535	1.20757304156172e-08	8.4399058470701e-07
LOC100118257	MSTRG.5234	transcript	18555	1.39528300024949e-09	1.22404559104001e-07
Arp1	MSTRG.5230	transcript	18557	0.000267742469296284	0.00489152199224984
LOC100679415	MSTRG.5240	transcript	18581	2.1094237467878e-15	1.18866028131492e-12
LOC100118406	MSTRG.5248	transcript	18585	1.72115207419665e-07	8.50296279504494e-06
LOC103316753	MSTRG.5249	transcript	18589	0.00081006595188815	0.0121321505352551
LOC103316753	MSTRG.5249	transcript	18590	0.000306860582905522	0.00546230012927183
LOC100118521	MSTRG.5253	transcript	18602	0.00109804363788624	0.0154928974009113
LOC100118702	MSTRG.5257	transcript	18616	0.00459169690599348	0.0495956268135708
LOC100118887	MSTRG.5244	transcript	18634	1.90303972580352e-09	1.61866095923062e-07
LOC100678074	MSTRG.5258	transcript	18650	0.00361365656303647	0.0410854067746997
LOC100118996	MSTRG.5260	transcript	18657	0.00256570879310303	0.0311757823161953
LOC100119034	MSTRG.5261	transcript	18659	2.57694693739374e-06	9.36844902723467e-05
NA	MSTRG.5263	transcript	18664	0.000960670395687035	0.0139362900844961
LOC100119348	MSTRG.5272	transcript	18692	2.79090252314207e-05	0.000738994923602023
LOC100116719	MSTRG.5275	transcript	18700	9.21229759143216e-12	1.55212056866614e-09
Mrjpl5	MSTRG.5273	transcript	18706	3.08609485083489e-05	0.000804168531073044
Mrjpl3	MSTRG.5279	transcript	18712	0.000877271337305308	0.0129451364601385
LOC100120026	MSTRG.5288	transcript	18740	1.46653655885842e-09	1.26529125499211e-07
LOC100120265	MSTRG.5294	transcript	18774	0.00185906306865391	0.0241865983073357
LOC100120486	MSTRG.5319	transcript	18813	0.000341256025464087	0.00599759127794193
LOC100120612	MSTRG.5324	transcript	18832	2.67883097926358e-08	1.63191487223246e-06
LOC100120769	MSTRG.5334	transcript	18863	0.00228785335306092	0.028510415799858
NA	MSTRG.5310	transcript	18924	0.00455484017319918	0.0492403345342492
LOC100680257	MSTRG.5348	transcript	18980	6.06394961688572e-07	2.60345570218294e-05
LOC100678181	MSTRG.5354	transcript	19051	6.22936684523401e-05	0.00144566207147052
LOC100679579	MSTRG.5355	transcript	19063	0.000234218532946029	0.00434509113794526
LOC100678228	MSTRG.5356	transcript	19064	7.39249687751187e-05	0.00166418856049056
LOC100679092	MSTRG.5381	transcript	19121	9.15550159987788e-05	0.00198189681691474
LOC100679490	MSTRG.5419	transcript	19231	2.07640842297963e-08	1.31837312264678e-06
LOC100117004	MSTRG.5420	transcript	19233	0.00291103742790255	0.0344434559710885
LOC100119800	MSTRG.5404	transcript	19243	2.81580758709765e-10	2.85250800059241e-08
LOC100117047	MSTRG.5415	transcript	19261	1.01096908622367e-12	2.19636079069701e-10
LOC100117119	MSTRG.5429	transcript	19291	8.21917133397854e-06	0.000262780314706207
LOC100121160	MSTRG.5479	transcript	19457	0.00221341688570087	0.0277168981131653
LOC100121160	MSTRG.5479	transcript	19459	0.00264967527310056	0.0320019722200598
LOC100117412	MSTRG.5504	transcript	19539	0.000139630892912912	0.00281007171987235
LOC100121620	MSTRG.5507	transcript	19557	0.00334399709736943	0.0386284149005545
LOC100117537	MSTRG.5493	transcript	19587	1.48714873539069e-05	0.000436747003201382
LOC100121852	MSTRG.5520	transcript	19617	3.35260922312841e-06	0.000117615271423057
LOC100122135	MSTRG.5538	transcript	19697	4.08494542636362e-08	2.41507330912094e-06
LOC103317414	MSTRG.5541	transcript	19709	1.42044444961797e-06	5.53206356706508e-05
cycB	MSTRG.5527	transcript	19717	2.87458064351931e-07	1.35337958652585e-05
NA	MSTRG.5529	transcript	19719	0.000969791600834102	0.0140460097560165
NA	MSTRG.5530	transcript	19721	0.00084451646709649	0.0125232902423387
LOC100122279	MSTRG.5547	transcript	19735	0.00131318119957968	0.0180620010608855
LOC100122315	MSTRG.5551	transcript	19748	0.00443506342057243	0.0483220928095239
LOC100122359	MSTRG.5554	transcript	19764	3.85930364383835e-05	0.000969233472224139
fzy	MSTRG.5557	transcript	19776	0.00153895380004621	0.0206784015815448
LOC100122444	MSTRG.5545	transcript	19788	3.23218587161556e-06	0.000114504470799551
LOC100122634	MSTRG.5572	transcript	19954	4.55474389126076e-05	0.00110986019586271
LOC103317445	MSTRG.5616	transcript	20050	0.00260442028704588	0.0315398969885906
LOC103317445	MSTRG.5616	transcript	20052	6.03142364188347e-05	0.00140333717561862
LOC100122904	MSTRG.5620	transcript	20060	0.00410528877512339	0.0453316394323485
LOC100123066	MSTRG.5635	transcript	20090	0.000121790374086106	0.00251849085495489
LOC100123202	MSTRG.5609	transcript	20167	0.00250812037670933	0.0305583963735288
LOC100123202	MSTRG.5609	transcript	20168	5.8498081829006e-05	0.00136467647226044
NA	MSTRG.5647	transcript	20228	0.00137567704267072	0.0188068297448358
LOC103317424	MSTRG.5649	transcript	20243	0.00187139079363297	0.0243294295535614
LOC103317423	MSTRG.5652	transcript	20245	1.39577318591932e-08	9.3216970698138e-07
LOC100123321	MSTRG.5657	transcript	20269	0.00164722910998449	0.0218724855016498
LOC100680480	MSTRG.5659	transcript	20272	5.53717826006217e-05	0.00130474871310444
LOC100678025	MSTRG.5676	transcript	20313	0.000135289440067132	0.00274430614625465
LOC100678078	MSTRG.5671	transcript	20319	2.4846791291111e-12	5.03412742203723e-10
LOC100678078	MSTRG.5671	transcript	20320	0.000140386561998551	0.00282212986171446
LOC100678078	MSTRG.5671	transcript	20321	7.34637298549501e-07	3.07354518966232e-05
LOC100123458	MSTRG.5689	transcript	20371	0.000183133021912751	0.003543016040874
LOC100118122	MSTRG.5690	transcript	20378	5.98854299482809e-13	1.40240788678883e-10
LOC100118161	MSTRG.5693	transcript	20391	3.34102189347707e-06	0.000117437245191381
LOC100302046	MSTRG.5725	transcript	20500	0.000585626290420027	0.00939502959862449
LOC100114608	MSTRG.5734	transcript	20560	0.00198454659372249	0.0253383510147496
LOC107980900	MSTRG.5735	transcript	20561	0.000113605660941429	0.00237373960381907
LOC107980900	MSTRG.5735	transcript	20563	0.00102847697293273	0.0146488916081541
LOC100313527	MSTRG.5741	transcript	20574	4.09139714552254e-06	0.000139992549009606
LOC100115240	MSTRG.5745	transcript	20582	0.00318776440320656	0.037108952691169
LOC100115312	MSTRG.5747	transcript	20593	0.00038549402295085	0.00660135633603962
LOC100115484	MSTRG.5751	transcript	20610	2.85566315039176e-07	1.35153065427465e-05
LOC100678977	MSTRG.5761	transcript	20623	0.000394490623855326	0.00672985329173059
LOC100678977	MSTRG.5761	transcript	20624	1.13052109895762e-08	8.057532196207e-07
LOC100679276	MSTRG.5768	transcript	20659	1.66265381817965e-06	6.37893056370541e-05
LOC100679322	MSTRG.5757	transcript	20661	6.02273786398655e-12	1.05438843847966e-09
LOC100116260	MSTRG.5759	transcript	20669	4.58845883510861e-09	3.53585853481532e-07
LOC100116297	MSTRG.5760	transcript	20671	1.35447209004269e-13	4.07064012127497e-11
LOC100114033	MSTRG.5781	transcript	20704	0.000305185668129315	0.00544323241118478
LOC100679525	MSTRG.5785	transcript	20712	0.000637937383221931	0.0100465387722776
LOC100116516	MSTRG.5775	transcript	20719	9.52561154483611e-05	0.00204124878385826
LOC100114322	MSTRG.5789	transcript	20783	5.65975044608535e-10	5.34327853632519e-08
NA	MSTRG.5837	transcript	20895	4.33986526439112e-05	0.00107200617051371
LOC100119792	MSTRG.5858	transcript	20968	0.00148252030074869	0.0200546182018758
LOC100120094	MSTRG.5869	transcript	21002	0.00253062899848233	0.0308118177586991
LOC100120184	MSTRG.5871	transcript	21009	4.61510889064876e-05	0.00112155853795389
LOC100680379	MSTRG.5883	transcript	21094	1.21397453946015e-05	0.000364839814925757
LOC100679631	MSTRG.5886	transcript	21096	0.00232052240482528	0.0288179476610257
NA	MSTRG.5920	transcript	21247	4.52392183287742e-05	0.00110685696730591
LOC100115617	MSTRG.5956	transcript	21366	0.00029252721995654	0.00525907360942804
LOC100118469	MSTRG.5960	transcript	21381	0.00139461691804033	0.0190368904361114
LOC100678594	MSTRG.5966	transcript	21396	2.59784938005936e-09	2.13901461284157e-07
LOC100118766	MSTRG.5981	transcript	21417	0.00104575768731718	0.0148482872179029
LOC100679675	MSTRG.5983	transcript	21423	2.27029680537338e-05	0.000615608902172825
LOC100119236	MSTRG.5991	transcript	21471	0.00137075547039256	0.0187537652823358
LOC100119278	MSTRG.5992	transcript	21474	0.00371086697376555	0.0420844989125411
LOC100115867	MSTRG.5998	transcript	21525	0.00078393302834967	0.0118461468545293
LOC100116105	MSTRG.6042	transcript	21681	0.000856930231387443	0.0126922661450342
LOC100116143	MSTRG.6042	transcript	21694	4.58421580251667e-07	2.04105134199952e-05
LOC100679109	MSTRG.6047	transcript	21703	4.47276855397583e-05	0.00109881420388681
LOC100116429	MSTRG.6047	transcript	21710	0.000154770618265521	0.00307190396727616
LOC100116782	MSTRG.6055	transcript	21747	1.16210570610953e-07	5.98716859787629e-06
LOC100679748	MSTRG.6058	transcript	21774	2.10580219928147e-10	2.26022769389544e-08
LOC100679785	MSTRG.6065	transcript	21776	9.66072333241641e-10	8.75387754422777e-08
LOC100115508	MSTRG.6066	transcript	21779	0.00213185973751284	0.0268459695000957
LOC100117299	MSTRG.6076	transcript	21812	0.00171112708636079	0.0225219296505531
LOC100117842	MSTRG.6080	transcript	21884	0.00233766918226253	0.0289511337187897
LOC100118696	MSTRG.6096	transcript	21947	8.8367467449002e-05	0.00192444706888938
LOC100119263	MSTRG.6123	transcript	22018	4.25243174007051e-10	4.10052669181558e-08
LOC100119393	MSTRG.6130	transcript	22040	3.68581400955748e-08	2.19348508978021e-06
LOC100119496	MSTRG.6127	transcript	22053	3.76973607885134e-09	2.95547308581945e-07
LOC100679937	MSTRG.6133	transcript	22055	5.99520433297585e-14	2.0056614805189e-11
LOC100120136	MSTRG.6161	transcript	22157	8.70015705179972e-05	0.00189753086076393
LOC100679480	MSTRG.6163	transcript	22177	4.17762386140108e-05	0.00103904708232806
LOC100120248	MSTRG.6164	transcript	22179	1.57715390380897e-05	0.000459830559483417
LOC100120570	MSTRG.6178	transcript	22220	0.00238768359389685	0.0294693433026338
LOC100120622	MSTRG.6181	transcript	22248	7.25580269074211e-05	0.00164574382540203
LOC100120665	MSTRG.6140	transcript	22253	6.65553491585591e-06	0.000215850010076823
LOC100679842	MSTRG.6141	transcript	22256	0.000205861599599455	0.00389926088653085
LOC100120749	MSTRG.6143	transcript	22264	0.00027845017209116	0.00506150554752803
LOC100120819	MSTRG.6145	transcript	22272	0.00109225150160308	0.0154353284301777
LOC100120866	MSTRG.6146	transcript	22274	6.31258156924552e-05	0.00145883197284024
LOC100120915	MSTRG.6183	transcript	22281	0.000344440368797327	0.00604766185993516
LOC100120938	MSTRG.6184	transcript	22282	2.47586820956158e-06	9.0557516338366e-05
LOC100680076	MSTRG.6204	transcript	22349	0.000367504497527316	0.00635498681008461
LOC100121251	MSTRG.6205	transcript	22351	0.000275398802058957	0.00501109101788811
LOC100121267	MSTRG.6208	transcript	22355	6.75015598972095e-14	2.21306932375724e-11
Atp7a	MSTRG.6222	transcript	22385	0.00345850419702409	0.0398235936658611
LOC100678997	MSTRG.6211	transcript	22391	0.000137686183843355	0.0027771334083483
LOC100122016	MSTRG.6265	transcript	22493	1.29282952255894e-05	0.000385327304971615
LOC100122016	MSTRG.6265	transcript	22494	0.000204001571817547	0.00387216457159369
LOC100122016	MSTRG.6265	transcript	22496	4.7624706875693e-05	0.00115270968373489
LOC100122016	MSTRG.6265	transcript	22497	0.000524751810015878	0.00854771873370037
LOC100118750	MSTRG.6291	transcript	22607	0.000812523586439351	0.0121487772061977
LOC100122407	MSTRG.6298	transcript	22621	2.40219753422366e-07	1.16442005207315e-05
NA	MSTRG.6314	transcript	22686	0.000612545583023483	0.00975743988787936
LOC100122625	MSTRG.6315	transcript	22688	0.000104428079766405	0.00220368725429717
NA	MSTRG.6316	transcript	22690	0.00122711687450106	0.0170079719300561
LOC100122839	MSTRG.6336	transcript	22760	7.8270949773751e-05	0.00174460045280628
LOC100122893	MSTRG.6341	transcript	22774	0.00260050720962535	0.0315136733897609
LOC100678715	MSTRG.6342	transcript	22787	0.00112638069607418	0.0158307846544112
LOC100678888	MSTRG.6344	transcript	22798	0.000380884646342894	0.0065410589931953
LOC100678959	MSTRG.6351	transcript	22804	4.5772052814641e-11	6.02453763761757e-09
NA	MSTRG.6356	transcript	22810	0.00183470381705075	0.0239041757435399
LOC100123310	MSTRG.6390	transcript	22903	0.00116807818840459	0.0163024658616962
LOC100115910	MSTRG.6404	transcript	22927	0.00188947850056398	0.0244763479325932
LOC100115147	MSTRG.6411	transcript	22964	0.0014237822084997	0.019361720048014
LOC100116202	MSTRG.6414	transcript	22970	5.89244323252469e-05	0.0013727717877117
LOC100116459	MSTRG.6423	transcript	22986	9.06856416560409e-06	0.000285881729080722
LOC100116671	MSTRG.6429	transcript	23018	0.00258080110191239	0.0313260711655284
LOC100117253	MSTRG.6456	transcript	23065	5.21614090298606e-05	0.00123788752283212
LOC100117480	MSTRG.6460	transcript	23102	1.03758549850896e-05	0.000320372289539617
LOC100117558	MSTRG.6455	transcript	23114	4.60734382423666e-07	2.04629615366097e-05
hairy	MSTRG.6461	transcript	23118	0.000494262361527165	0.00811706639622753
LOC100117953	MSTRG.6466	transcript	23149	0.00242420300248503	0.0297571331115112
LOC100115292	MSTRG.6485	transcript	23194	5.54257716414153e-05	0.00130474871310444
LOC100118581	MSTRG.6486	transcript	23195	7.15475978463331e-09	5.30924396858057e-07
LOC100118943	MSTRG.6494	transcript	23225	0.00325650702889924	0.0377629162347981
Dctn5	MSTRG.6499	transcript	23247	0.0031611470970343	0.0368466738550242
NA	MSTRG.6530	transcript	23399	7.54664597479859e-09	5.57709509088394e-07
LOC100120350	MSTRG.6539	transcript	23451	0.0035670959290548	0.0406726612704896
LOC100120401	MSTRG.6518	transcript	23459	9.02998874552363e-06	0.000285164198002245
LOC100120581	MSTRG.6524	transcript	23473	0.00387567573325065	0.0434615577251093
LOC107980458	MSTRG.6524	transcript	23478	0.000718298549251206	0.0110326741397766
LOC100115621	MSTRG.6547	transcript	23492	9.83112486974136e-08	5.14986862778729e-06
LOC100120651	MSTRG.6549	transcript	23498	7.4729880015556e-05	0.00167603133885635
LOC100679400	MSTRG.6542	transcript	23507	3.2411750654493e-06	0.000114597781921925
LOC100115709	MSTRG.6554	transcript	23520	1.66471281204394e-11	2.54390690057427e-09
LOC100120781	MSTRG.6558	transcript	23527	9.24914112054864e-05	0.00199737140940998
LOC107980863	MSTRG.6578	transcript	23592	0.00101766939452363	0.0145408989873615
LOC100114190	MSTRG.6589	transcript	23619	7.29831593779817e-05	0.00165330694711528
LOC100114334	MSTRG.6594	transcript	23624	0.000549261365276887	0.0088668584947832
NA	MSTRG.6591	transcript	23651	0.00451894958846655	0.0489992176664034
Atp13a1	MSTRG.6602	transcript	23657	1.57951873802631e-10	1.76906098658947e-08
LOC100115013	MSTRG.6611	transcript	23687	9.89817540708593e-07	4.01087413349603e-05
LOC100680543	MSTRG.6616	transcript	23699	5.0386580130457e-07	2.21063458129538e-05
LOC100115211	MSTRG.6618	transcript	23701	2.81410177274122e-05	0.00074295582966427
LOC100115535	MSTRG.6635	transcript	23738	0.000588413648338948	0.0094313554727537
LOC100113617	MSTRG.6646	transcript	23770	4.33167479452212e-05	0.0010714507530154
LOC100113651	MSTRG.6654	transcript	23807	0.00097636862352779	0.014107274855331
LOC100116166	MSTRG.6655	transcript	23808	0.000136540004002761	0.00276229980250611
LOC100116421	MSTRG.6660	transcript	23832	1.73194791841524e-14	7.26290345694504e-12
LOC100116629	MSTRG.6662	transcript	23846	0.000785056870627909	0.0118461468545293
LOC100679662	MSTRG.6663	transcript	23850	2.48026710281124e-10	2.57035496539611e-08
LOC103315597	MSTRG.6672	transcript	23888	6.92132884339003e-09	5.15724800429789e-07
LOC100117136	MSTRG.6673	transcript	23890	0.00449765032394356	0.0487976116975633
LOC100117211	MSTRG.6676	transcript	23895	9.11506869982759e-10	8.30115751491369e-08
LOC100117427	MSTRG.6682	transcript	23916	0.000210572452436164	0.00397596069353813
LOC100117871	MSTRG.6692	transcript	23957	0.000167715091483833	0.00329797004322408
LOC107980816	MSTRG.6722	transcript	24046	0.000802798360074908	0.0120633833573923
LOC107980816	MSTRG.6722	transcript	24049	2.18744318214448e-08	1.37435454565955e-06
LOC100113807	MSTRG.6732	transcript	24091	0.00271718950103383	0.0326177142917332
LOC100119476	MSTRG.6715	transcript	24138	0.00314471508070058	0.0367978600487948
LOC100216459	MSTRG.6750	transcript	24151	0.000929124337396336	0.0135722989380076
LOC100119851	MSTRG.6752	transcript	24157	1.41267795579214e-05	0.000418282576335696
LOC100119919	MSTRG.6754	transcript	24164	0.00145548512108284	0.0197333140626811
LOC100119919	MSTRG.6754	transcript	24166	0.00385553399864702	0.0433498035243448
LOC100119949	MSTRG.6756	transcript	24171	0.000505982801190075	0.00827938463798496
LOC100120011	MSTRG.6759	transcript	24177	5.64307507389117e-08	3.18984105744218e-06
LOC100120198	MSTRG.6772	transcript	24208	0.000922527371898463	0.0135024460796048
LOC100120756	MSTRG.6796	transcript	24334	6.16429279154396e-05	0.00143240370640619
LOC100114081	MSTRG.6802	transcript	24351	2.64162685281732e-07	1.2668567928192e-05
LOC100679663	MSTRG.6803	transcript	24354	0	0
LOC100121211	MSTRG.6818	transcript	24382	0.00104923079760022	0.0148740013697541
LOC100121335	MSTRG.6829	transcript	24430	0.00150116194822425	0.0202611918041764
LOC100118028	MSTRG.6825	transcript	24440	0.00434423709591703	0.0475335456999853
LOC100118913	MSTRG.6855	transcript	24527	0.00245775300983786	0.0300462388294212
LOC100118913	MSTRG.6855	transcript	24530	4.40511702926027e-05	0.00108515123321887
LOC100678254	MSTRG.6854	transcript	24595	0.00301693219618326	0.0355100008887576
LOC100119701	MSTRG.6876	transcript	24607	0.00016313249679234	0.00322191148100709
LOC100680235	MSTRG.6881	transcript	24621	0.00373783537177363	0.0423370900903406
Smc1a	MSTRG.6887	transcript	24687	4.17065282785067e-05	0.0010387460192238
CYP4AB8	MSTRG.6915	transcript	24801	0.000215264858860698	0.00404719732411455
LOC100121075	MSTRG.6923	transcript	24824	4.05784968959821e-08	2.40694557904063e-06
LOC100121172	MSTRG.6926	transcript	24847	2.24344227550688e-06	8.3509565465617e-05
LOC100121216	MSTRG.6929	transcript	24859	0.000146799746514881	0.00293469293698041
LOC100121279	MSTRG.6933	transcript	24874	0.000304168453207576	0.00544123566293553
LOC100121469	MSTRG.6942	transcript	24906	0.00370321077962976	0.042024101182054
LOC100117027	MSTRG.6955	transcript	24978	0.00236570490768784	0.029218075955772
LOC100122120	MSTRG.6977	transcript	25074	0.00029960848867816	0.0053703183576984
LOC100122273	MSTRG.6991	transcript	25123	0.00375756112694758	0.0425337992725165
LOC100679315	MSTRG.7002	transcript	25162	2.16247343439724e-05	0.000595323984260321
LOC100117441	MSTRG.7008	transcript	25187	0.00276211843776397	0.0329844501124238
LOC100122594	MSTRG.7031	transcript	25280	0.000345592931409344	0.00606199585522694
LOC100679520	MSTRG.7034	transcript	25287	0.000438858187509661	0.00730700908326335
LOC100122641	MSTRG.7023	transcript	25288	2.83106871279415e-14	1.02099662058208e-11
LOC100117685	MSTRG.7015	transcript	25314	0.000263270928149484	0.004829401196736
LOC100122738	MSTRG.7018	transcript	25324	1.10222636788837e-05	0.000337442204851665
LOC100122806	MSTRG.7050	transcript	25354	0.00152174657133997	0.0204930053580301
LOC100122832	MSTRG.7052	transcript	25357	0.000547526917799024	0.00884677901590681
LOC100122862	MSTRG.7055	transcript	25365	0.00272359214873075	0.0326324343029321
LOC100122926	MSTRG.7074	transcript	25389	2.9336932882984e-09	2.37184396678636e-07
LOC100123015	MSTRG.7087	transcript	25477	0.000676466008801113	0.0105246204233837
LOC100123026	MSTRG.7088	transcript	25480	0.0017094593258995	0.0225164138528997
LOC100678974	MSTRG.7068	transcript	25497	1.57034052428173e-09	1.34200854662788e-07
LOC100113494	MSTRG.7090	transcript	25512	0.000414632293099237	0.0070006081546493
LOC100115194	MSTRG.7096	transcript	25523	9.01411644727013e-06	0.000285162364521359
LOC100115271	MSTRG.7098	transcript	25528	1.39367623330777e-07	7.03943132745259e-06
LOC100116036	MSTRG.7107	transcript	25627	0.00398833857886294	0.0443937348541017
LOC100679462	MSTRG.7123	transcript	25663	0.00223814727138216	0.0279877056848566
LOC103316929	MSTRG.7138	transcript	25713	1.41194256286781e-09	1.22404559104001e-07
LOC100117000	MSTRG.7155	transcript	25752	0.00389962567503233	0.043621619213513
LOC100117041	MSTRG.7156	transcript	25754	1.39061576476252e-07	7.03943132745259e-06
LOC100117696	MSTRG.7169	transcript	25831	0.00175090432933334	0.0229449904553334
LOC103316932	MSTRG.7176	transcript	25848	6.21459783856082e-07	2.64921106914725e-05
LOC100117850	MSTRG.7178	transcript	25854	0.00292150513168554	0.0345446429734778
LOC103316982	MSTRG.7180	transcript	25856	8.33718372117431e-09	6.13616721878429e-07
LOC100118038	MSTRG.7183	transcript	25859	0.000217971018357188	0.00408996191781146
LOC100678575	MSTRG.7190	transcript	25879	0.000233684117849631	0.00433964162004587
LOC100118299	MSTRG.7192	transcript	25884	0.00104577000702843	0.0148482872179029
NA	MSTRG.7218	transcript	25925	0.00103320272570628	0.0146929901813373
LOC100679147	MSTRG.7219	transcript	25931	1.11987996653795e-09	1.00968377783062e-07
LOC100118925	MSTRG.7198	transcript	25944	0.000101936739018038	0.00216504508595202
LOC100119352	MSTRG.7229	transcript	25982	6.03347882766059e-09	4.54618931685265e-07
LOC107981050	MSTRG.7232	transcript	25989	0.000435768045290885	0.00727186323333915
LOC100119733	MSTRG.7243	transcript	26017	0.000419343274665307	0.00706392261639428
LOC100119965	MSTRG.7253	transcript	26038	1.34940436602449e-08	9.11328072215489e-07
LOC100120029	MSTRG.7254	transcript	26043	7.25158700778383e-05	0.00164574382540203
LOC100120157	MSTRG.7252	transcript	26053	3.11742799317116e-05	0.000808826785221042
LOC100120216	MSTRG.7258	transcript	26055	9.64154410794116e-05	0.00206235259020635
LOC100120298	MSTRG.7261	transcript	26064	7.37669147987674e-10	6.7865561614866e-08
LOC100120331	MSTRG.7262	transcript	26065	0.00243115244652214	0.0298221366773383
LOC100120385	MSTRG.7263	transcript	26073	0.000743501538501223	0.0113042324976847
LOC100120414	MSTRG.7265	transcript	26075	0.000797714392295812	0.0120069999347897
LOC100114058	MSTRG.7276	transcript	26119	0.000104733805286861	0.00220368725429717
NA	MSTRG.7281	transcript	26159	9.49780711978487e-06	0.00029654788150143
NA	MSTRG.7291	transcript	26160	7.55279615072268e-07	3.13806498133252e-05
LOC100121011	MSTRG.7300	transcript	26177	0.00196324253133817	0.0251607600036176
LOC100121058	MSTRG.7304	transcript	26183	6.52899687538788e-05	0.00150166928133921
NA	MSTRG.7293	transcript	26200	3.49906644458997e-05	0.000893699236952498
LOC100121740	MSTRG.7332	transcript	26288	0.00171518821488692	0.0225589160400007
LOC100121915	MSTRG.7343	transcript	26329	0.00183829785933343	0.02393370902491
LOC100122108	MSTRG.7355	transcript	26375	5.7890384518311e-06	0.000190488944093829
LOC100114343	MSTRG.7358	transcript	26387	0.00412309075566419	0.0454447264707437
LOC100678538	MSTRG.7370	transcript	26421	3.08601368903538e-08	1.86734895438544e-06
LOC100122328	MSTRG.7371	transcript	26423	0.00357058688948453	0.0406726612704896
LOC100677847	MSTRG.7373	transcript	26425	1.04188724708854e-05	0.000321150612641034
LOC100122341	MSTRG.7374	transcript	26427	0.00192350740461955	0.0247570917345466
LOC100678129	MSTRG.7380	transcript	26442	0.00249728196927368	0.0304469158011785
LOC107981054	MSTRG.7381	transcript	26443	0.00315039140564966	0.0368101033905557
LOC100122561	MSTRG.7400	transcript	26479	2.28639985488943e-06	8.46578278919224e-05
LOC100122573	MSTRG.7401	transcript	26480	5.9074278691007e-08	3.30815960669639e-06
LOC100122621	MSTRG.7397	transcript	26488	1.40963907213632e-10	1.61434669064384e-08
LOC100122855	MSTRG.7417	transcript	26563	0.000412444777759702	0.00697020078028392
LOC100122890	MSTRG.7427	transcript	26568	1.18246797464749e-07	6.0574609428533e-06
LOC100122921	MSTRG.7430	transcript	26582	0.00397550829228277	0.0443603747069572
LOC100122928	MSTRG.7429	transcript	26584	0.000616267360307843	0.00978215936713998
LOC100123007	MSTRG.7434	transcript	26606	0.00144809198351514	0.0196626465713442
LOC100123019	MSTRG.7435	transcript	26616	1.37096778374257e-10	1.58542064604844e-08
LOC100123228	MSTRG.7455	transcript	26696	0.000670954013966663	0.0104659539618052
LOC100123293	MSTRG.7468	transcript	26748	0.0044278603159098	0.0482727794537398
LOC100123426	MSTRG.7491	transcript	26813	3.487154170978e-06	0.000121156770734249
LOC100123456	MSTRG.7494	transcript	26821	0.000291284050621066	0.00524195010059786
LOC100114672	MSTRG.7503	transcript	26878	0.00194379207492834	0.0249604388871524
LOC100679911	MSTRG.7504	transcript	26882	1.8424829317687e-05	0.000520746900088607
LOC100123610	MSTRG.7528	transcript	26963	0.00160010029705937	0.0213567790944297
LOC100123617	MSTRG.7532	transcript	26975	0.000538159705676833	0.00872123281596656
Dsx	MSTRG.7540	transcript	27016	0.000145212451210464	0.00290941213358564
LOC100118843	MSTRG.7548	transcript	27048	8.57737956029281e-05	0.00187703043969903
LOC100118909	MSTRG.7557	transcript	27055	0.00163692968485629	0.0217703516884922
LOC100117877	MSTRG.7563	transcript	27101	5.67224669456579e-08	3.19631101238782e-06
LOC100117877	MSTRG.7563	transcript	27104	1.15930820498988e-10	1.38441361274024e-08
LOC100117917	MSTRG.7568	transcript	27111	2.23873078378789e-05	0.000609800505940532
LOC107981055	MSTRG.7571	transcript	27144	0.000349405454382667	0.00610511545874831
LOC100119484	MSTRG.7573	transcript	27155	0.000130760122352691	0.00267793270580599
NA	MSTRG.7607	transcript	27241	3.48042539233262e-07	1.60509029858163e-05
LOC100679961	MSTRG.7632	transcript	27316	5.46854979899258e-05	0.00129069227716537
LOC100121050	MSTRG.7646	transcript	27406	8.68240835116829e-07	3.57445633306545e-05
LOC100679418	MSTRG.7675	transcript	27500	3.13133430296375e-09	2.46568646947783e-07
LOC100116207	MSTRG.7693	transcript	27530	1.80874629873706e-05	0.000514437117647109
LOC100116245	MSTRG.7694	transcript	27532	5.64464232433171e-05	0.00132531497906705
LOC100115406	MSTRG.7696	transcript	27534	0.000633231655209898	0.00998988032086167
LOC100115434	MSTRG.7709	transcript	27575	0.000762068176487274	0.0115475742507719
LOC100678573	MSTRG.7717	transcript	27614	4.88720175439994e-12	8.81260220353397e-10
LOC100116993	MSTRG.7725	transcript	27642	0.00205327162421076	0.0260736576956116
LOC100117073	MSTRG.7728	transcript	27653	0.00232617051418793	0.0288682083357445
LOC100117108	MSTRG.7727	transcript	27657	0.00389115055606282	0.0435808862279035
LOC100117258	MSTRG.7736	transcript	27679	0.00410385755650955	0.0453316394323485
LOC100679170	MSTRG.7738	transcript	27684	1.41452294322164e-10	1.61434669064384e-08
LOC100301999	MSTRG.7739	transcript	27685	0.00112216001027665	0.015783767008821
LOC100301999	MSTRG.7739	transcript	27686	5.70054021379329e-05	0.00133669884440989
LOC100117765	MSTRG.7757	transcript	27726	2.54379506348101e-09	2.10411525617842e-07
LOC100117806	MSTRG.7759	transcript	27729	0.000215048770148218	0.00404719732411455
LOC100118248	MSTRG.7775	transcript	27801	2.33324026766013e-09	1.94688030686144e-07
LOC100118478	MSTRG.7768	transcript	27821	3.28366202517749e-06	0.00011564647194922
LOC100115754	MSTRG.7798	transcript	27851	0.00230659653524357	0.0286845163610427
LOC100120035	MSTRG.7828	transcript	27987	0.000282910945023529	0.00512193791231353
LOC100119531	MSTRG.7831	transcript	27995	0.000621007504052917	0.00983143750051115
LOC100119605	MSTRG.7837	transcript	28019	5.55111512312578e-16	4.76655751905734e-13
LOC100120275	MSTRG.7839	transcript	28023	0.000711030021724457	0.0109443652977177
LOC100120419	MSTRG.7843	transcript	28039	0.000272154891340026	0.00495706767741753
LOC100120447	MSTRG.7844	transcript	28040	0.00346677966140341	0.0398437678869404
LOC100680382	MSTRG.7849	transcript	28061	6.72896183218086e-11	8.48507970334862e-09
LOC100678380	MSTRG.7851	transcript	28080	0.000100893560592175	0.00214794886021026
NA	MSTRG.7846	transcript	28081	1.31439475279382e-05	0.000391108352844525
LOC100677868	MSTRG.7857	transcript	28104	0.000892053997408215	0.0131096313620741
LOC100120797	MSTRG.7859	transcript	28115	9.61342117022923e-12	1.5759019140143e-09
NA	MSTRG.7882	transcript	28216	0.000655613537481892	0.0102800202677161
LOC100116064	MSTRG.7889	transcript	28253	6.21425133573439e-12	1.07745557774964e-09
LOC100679461	MSTRG.7893	transcript	28265	0.000415497787701558	0.00700865866027548
LOC100117105	MSTRG.7904	transcript	28350	2.19032861115132e-06	8.19419201582583e-05
Rad51	MSTRG.7921	transcript	28395	0.000948959447609199	0.0137997070639428
LOC100117684	MSTRG.7924	transcript	28401	6.1493209582153e-06	0.00020102936684833
LOC100118062	MSTRG.7942	transcript	28459	0.00163201436086513	0.0217505417258832
LOC100679132	MSTRG.7949	transcript	28492	3.79014025635449e-05	0.000953540660985518
LOC100119139	MSTRG.7936	transcript	28494	4.03981435099787e-05	0.001010345802735
LOC100678208	MSTRG.7934	transcript	28512	3.25612384463048e-05	0.00083997747019137
LOC100679470	MSTRG.7978	transcript	28629	0.000995905055887647	0.0143374808408706
LOC100679553	MSTRG.7980	transcript	28640	0.00151611503986782	0.0204324263070975
LOC100121342	MSTRG.7992	transcript	28679	0.00141339420488906	0.0192640395333028
LOC100121383	MSTRG.8001	transcript	28687	1.08357767203415e-13	3.42790747054734e-11
LOC100121383	MSTRG.8001	transcript	28689	1.34296351816943e-10	1.58276589278635e-08
LOC100121383	MSTRG.8001	transcript	28690	2.53701504249193e-11	3.70038623398819e-09
LOC100678745	MSTRG.8024	transcript	28752	0.000605574243432772	0.00967202370024777
LOC103317037	MSTRG.8026	transcript	28766	2.86805049931615e-07	1.35337958652585e-05
NA	MSTRG.8038	transcript	28848	9.44614153031154e-05	0.00203261126580642
LOC100120488	MSTRG.8044	transcript	28862	2.98402757168414e-05	0.000780261261391739
LOC100120590	MSTRG.8048	transcript	28874	0.000658550825462623	0.0103081497263386
LOC100119210	MSTRG.8054	transcript	28904	0.000404226708775934	0.00686966527754442
LOC100118311	MSTRG.8058	transcript	28921	1.13686837721616e-13	3.53448458240721e-11
LOC100118384	MSTRG.8060	transcript	28927	6.66133814775094e-16	5.00488539501021e-13
LOC100678776	MSTRG.8066	transcript	28933	0.00298977098336572	0.0352593527613151
LOC100678440	MSTRG.8097	transcript	29024	1.19353557770374e-06	4.73007330486898e-05
LOC100117318	MSTRG.8098	transcript	29025	0.00201703882557625	0.0256859068522534
LOC100118086	MSTRG.8101	transcript	29032	0.0035401383473519	0.0404434227363659
LOC100117386	MSTRG.8122	transcript	29042	0.00208402963635035	0.0263697386622103
LOC100678803	MSTRG.8125	transcript	29048	0.000309558617221928	0.00550489249087357
LOC100119743	MSTRG.8118	transcript	29166	2.20934381900406e-14	8.47635909452792e-12
LOC100119913	MSTRG.8143	transcript	29179	6.24407994086473e-05	0.00144721400377472
LOC100115544	MSTRG.8157	transcript	29210	0.0016700579895732	0.0220780686715425
LOC100115629	MSTRG.8159	transcript	29213	0.00188458550321347	0.0244480904992412
LOC100116066	MSTRG.8165	transcript	29259	0.000719780325802999	0.0110460245403231
LOC100113517	MSTRG.8173	transcript	29269	0.000425709660645701	0.00714742959812777
LOC100116208	MSTRG.8174	transcript	29270	0.000147927854891039	0.0029539701875916
LOC100116638	MSTRG.8183	transcript	29308	0.00215249779776117	0.0270479723269891
LOC100116816	MSTRG.8187	transcript	29323	0.00278414174687036	0.033181522788874
LOC100116816	MSTRG.8187	transcript	29342	0.000359504794181786	0.0062392593346352
LOC100116918	MSTRG.8198	transcript	29357	4.80490190599703e-05	0.00115986601297106
CYP9AG4	MSTRG.8204	transcript	29380	8.91219312884051e-05	0.00193620080119581
CYP9AG4	MSTRG.8204	transcript	29383	6.5747910618752e-05	0.00151027557232782
LOC100117729	MSTRG.8218	transcript	29474	1.57274128298468e-06	6.04683812681871e-05
LOC100117881	MSTRG.8220	transcript	29492	3.59290375229193e-12	6.96636994207829e-10
LOC100117923	MSTRG.8221	transcript	29493	3.50108863012011e-08	2.11142575847243e-06
LOC100118065	MSTRG.8224	transcript	29505	0.000672703947169673	0.0104841811368743
LOC100118065	MSTRG.8224	transcript	29506	0	0
LOC100118146	MSTRG.8226	transcript	29517	0.00119551236199622	0.0166141160178078
LOC100113593	MSTRG.8233	transcript	29547	0.000284493954783027	0.00514543128650707
LOC100113663	MSTRG.8241	transcript	29558	0.000614513699820574	0.00977845554024709
LOC100113698	MSTRG.8242	transcript	29566	5.42913570766856e-08	3.08827050727696e-06
LOC100118950	MSTRG.8251	transcript	29616	4.63525449162505e-05	0.00112493820986518
LOC100118990	MSTRG.8252	transcript	29617	0.00198553072226271	0.0253383510147496
LOC100118990	MSTRG.8252	transcript	29618	0	0
LOC100119205	MSTRG.8259	transcript	29632	2.06567296601179e-08	1.31619134003974e-06
LOC103316269	MSTRG.8263	transcript	29650	1.99840144432528e-15	1.16242499497011e-12
LOC100119378	MSTRG.8253	transcript	29653	0.00380650196189358	0.0430067940957801
LOC100119786	MSTRG.8278	transcript	29734	4.62713235904744e-06	0.000156248035015624
LOC100119786	MSTRG.8278	transcript	29735	1.04226990083056e-06	4.19513635084301e-05
LOC100120508	MSTRG.8294	transcript	29809	1.68771370212539e-05	0.000485981497653267
LOC100121026	MSTRG.8322	transcript	29878	0.000857319219423891	0.0126922661450342
LOC100121128	MSTRG.8326	transcript	29885	0.00325333069143818	0.0377503597348863
LOC100121151	MSTRG.8327	transcript	29888	0.000117567914938332	0.00244376127877487
LOC100121173	MSTRG.8328	transcript	29890	0.000221745116668615	0.0041478298171872
NA	MSTRG.8334	transcript	29900	2.24846152807601e-08	1.39327348021535e-06
LOC100678455	MSTRG.8337	transcript	29928	0.000677824075574485	0.0105275828860974
LOC100121544	MSTRG.8338	transcript	29935	1.42652612766803e-06	5.54377567545471e-05
LOC100113883	MSTRG.8341	transcript	29945	0.00198210598372306	0.0253304997154459
LOC100121700	MSTRG.8303	transcript	29975	3.05523594741341e-05	0.000797279516696942
LOC100679358	MSTRG.8348	transcript	30029	0.000130985838870945	0.00267793270580599
LOC100679358	MSTRG.8348	transcript	30030	0.000121083184135617	0.00250674164906252
LOC100679358	MSTRG.8348	transcript	30032	0.00446350058830614	0.0484995646151823
LOC100122147	MSTRG.8359	transcript	30072	2.74003042477489e-13	7.1606128434117e-11
LOC103316209	MSTRG.8360	transcript	30073	0.000182224908761519	0.00352940875917048
LOC100680228	MSTRG.8384	transcript	30135	1.22638150040766e-05	0.000367955261486704
LOC100113985	MSTRG.8380	transcript	30136	0.00154455831482969	0.0207074167531665
NA	MSTRG.8386	transcript	30138	1.51503913747852e-07	7.60980103816511e-06
LOC100680340	MSTRG.8378	transcript	30147	5.85012706886268e-05	0.00136467647226044
LOC100122557	MSTRG.8397	transcript	30178	9.93183313369173e-12	1.60701507656569e-09
LOC100122557	MSTRG.8397	transcript	30179	3.78948050050454e-07	1.72120686108559e-05
LOC100114241	MSTRG.8400	transcript	30189	2.17455311748438e-05	0.000596827120463901
LOC100122595	MSTRG.8401	transcript	30191	4.51675175520139e-05	0.00110660418002434
LOC100678486	MSTRG.8436	transcript	30324	2.00471894518106e-06	7.61033516200103e-05
LOC100122959	MSTRG.8441	transcript	30337	0.000105356401923995	0.00221420354253319
LOC100123004	MSTRG.8443	transcript	30365	0.00272115636664183	0.0326249279277164
LOC100678908	MSTRG.8449	transcript	30371	2.02621757150467e-07	9.9284661003729e-06
LOC103316218	MSTRG.8457	transcript	30404	2.14180873037151e-09	1.81319694958024e-07
LOC100123363	MSTRG.8530	transcript	30437	0.000228021906791387	0.00424761469345278
LOC100123363	MSTRG.8530	transcript	30479	2.18468386725679e-05	0.000597437740749229
LOC100123363	MSTRG.8530	transcript	30488	0.000463518225678916	0.00766100884091862
LOC100123363	MSTRG.8530	transcript	30493	0.000456028409468345	0.00756495333903699
LOC100123363	MSTRG.8530	transcript	30496	0.00115306568288598	0.0161554626214452
NA	MSTRG.8540	transcript	30542	1.1261983567934e-09	1.01032879451236e-07
NA	MSTRG.8541	transcript	30544	8.51758013191706e-05	0.00186826914609295
LOC100123394	MSTRG.8473	transcript	30566	7.92271026581748e-05	0.00176373224090396
LOC100680107	MSTRG.8466	transcript	30608	0.000139493048770478	0.00281007171987235
LOC100680107	MSTRG.8466	transcript	30609	4.75859223247888e-07	2.10160886526502e-05
LOC100123565	MSTRG.8493	transcript	30667	0.00246228801826964	0.0300812855998904
LOC107981096	MSTRG.8497	transcript	30734	0.000153612584717577	0.00305733126669686
LOC100114488	MSTRG.8498	transcript	30736	1.85055989987415e-05	0.000522211206800167
NA	MSTRG.8515	transcript	30749	0.00055267804082948	0.00891403437588298
LOC100123681	MSTRG.8517	transcript	30754	5.11548581272336e-10	4.90651277526743e-08
LOC100123710	MSTRG.8542	transcript	30802	0.00240532288796991	0.0295857996697636
LOC100123760	MSTRG.8556	transcript	30847	2.35405250847975e-10	2.45365750479231e-08
LOC100123765	MSTRG.8558	transcript	30851	0.00181968670418531	0.0237428297032341
LOC100123817	MSTRG.8574	transcript	30913	0.00104884640952152	0.0148740013697541
LOC100123820	MSTRG.8575	transcript	30915	8.45573677743516e-08	4.52444645610418e-06
LOC100123826	MSTRG.8581	transcript	30924	2.79155587534774e-11	3.93260433939613e-09
LOC100123833	MSTRG.8586	transcript	30950	7.1423549891092e-05	0.00162614829752042
LOC100123836	MSTRG.8587	transcript	30951	3.81602416332782e-10	3.73970368006127e-08
LOC100123920	MSTRG.8609	transcript	31037	0.000842404870099345	0.0125022589445526
LOC100123949	MSTRG.8622	transcript	31071	0.00242299650746114	0.0297571331115112
LOC100123955	MSTRG.8623	transcript	31074	0.000109126374949864	0.00228810092220459
LOC100123969	MSTRG.8629	transcript	31096	1.7931067310073e-05	0.000511602857176007
LOC100123993	MSTRG.8641	transcript	31138	1.1294613277979e-05	0.000344609926613396
LOC100124000	MSTRG.8647	transcript	31156	3.1114049193981e-05	0.000808427283956578
Herpud2	MSTRG.8648	transcript	31157	1.94913326243551e-05	0.00054626982604411
LOC100124007	MSTRG.8655	transcript	31174	1.9322987654391e-11	2.85600092937687e-09
LOC100124015	MSTRG.8661	transcript	31179	0.000160627770664834	0.00317592100946084
LOC100678840	MSTRG.8674	transcript	31257	0.000517422260064793	0.00845123024772495
LOC100124037	MSTRG.8675	transcript	31268	0.000141015433297809	0.00282846528723703
LOC100124048	MSTRG.8686	transcript	31303	0.00302412816538356	0.0355714801553792
LOC100124048	MSTRG.8686	transcript	31307	0.000185819115704922	0.00357597683499589
SP142	MSTRG.8688	transcript	31323	2.24378854385421e-08	1.39327348021535e-06
LOC100124054	MSTRG.8692	transcript	31332	1.86256588093903e-05	0.000524777936954571
LOC100124058	MSTRG.8695	transcript	31341	0.000702201393926627	0.0108315616212874
LOC100124071	MSTRG.8703	transcript	31380	5.11231956789038e-05	0.00122099796620132
LOC100115407	MSTRG.8724	transcript	31421	0.000362612433517207	0.00628714173190603
LOC100680525	MSTRG.8731	transcript	31445	0.000346405645730963	0.00607034655376163
NA	MSTRG.8736	transcript	31465	0.00113464199645297	0.0159344738941121
LOC100301993	MSTRG.8754	transcript	31491	0.000711335189048645	0.0109443652977177
LOC100124129	MSTRG.8750	transcript	31512	1.05076275103144e-06	4.213453644272e-05
LOC100115435	MSTRG.8760	transcript	31520	3.36667718259243e-06	0.000117717501855451
LOC100124147	MSTRG.8767	transcript	31554	1.98541627582927e-10	2.16975916883353e-08
LOC100124154	MSTRG.8781	transcript	31564	0.000404590978524411	0.00686966527754442
LOC100115136	MSTRG.8973	transcript	31879	0.000122879113580554	0.00253242317345041
LOC100117055	MSTRG.8873	transcript	31936	0.00195233757372548	0.0250387988118193
NA	MSTRG.8921	transcript	32063	1.22570636973407e-08	8.53356650928369e-07
LOC100118717	MSTRG.8909	transcript	32066	1.76503256454907e-12	3.65828358666079e-10
LOC100118791	MSTRG.8914	transcript	32075	1.05155444019012e-07	5.43313170931467e-06
SP47	MSTRG.8914	transcript	32077	0.000791305475633886	0.0119304517864801
SP48	MSTRG.8912	transcript	32078	2.22044604925031e-16	2.00195415800408e-13
NA	MSTRG.8911	transcript	32079	1.4432899320127e-13	4.19764581516985e-11
LOC100679491	MSTRG.8928	transcript	32097	0.000286875361129368	0.00518330311812101
LOC100119114	MSTRG.8929	transcript	32099	0.000906663355559001	0.0133026473779007
Ppt2	MSTRG.8924	transcript	32105	2.76554334988077e-11	3.92663603819292e-09
LOC107980479	MSTRG.8940	transcript	32115	2.79787818802113e-06	0.000100467090459872
LOC100119395	MSTRG.8943	transcript	32118	3.06320852827557e-06	0.000109377774617555
LOC100119434	MSTRG.8946	transcript	32127	3.04427594244316e-10	3.03283888365387e-08
LOC100119434	MSTRG.8946	transcript	32128	6.13287893913572e-07	2.62491306952009e-05
LOC100119434	MSTRG.8946	transcript	32130	3.37846001285946e-07	1.56607688822318e-05
LOC100119434	MSTRG.8946	transcript	32131	2.04725125740879e-13	5.50985592143213e-11
LOC100119434	MSTRG.8946	transcript	32134	6.92557122761173e-13	1.56102375470368e-10
LOC100119434	MSTRG.8946	transcript	32135	0.000367935128090524	0.00635498681008461
LOC100119434	MSTRG.8946	transcript	32136	1.72402480350664e-05	0.000494238716324829
LOC100119434	MSTRG.8946	transcript	32139	1.32286404053161e-11	2.05636934300569e-09
LOC100119434	MSTRG.8946	transcript	32140	2.88657986402541e-15	1.53090612082665e-12
LOC100678791	MSTRG.8963	transcript	32240	1.51533008363458e-10	1.70777700425617e-08
LOC100120393	MSTRG.8961	transcript	32267	0.00311585123030444	0.036531228468693
LOC100120393	MSTRG.8961	transcript	32268	1.09124265179616e-10	1.32954645251273e-08
LOC100120820	MSTRG.8998	transcript	32322	0.000123731705674146	0.00254695218803219
LOC100120940	MSTRG.9004	transcript	32332	1.54903169535814e-06	5.96840588262777e-05
LOC100121205	MSTRG.9028	transcript	32367	2.62410925686574e-05	0.000701006490663747
LOC100678080	MSTRG.9030	transcript	32369	3.5527136788005e-15	1.83035808731802e-12
LOC100121347	MSTRG.9034	transcript	32374	1.159844598142e-08	8.16965538816272e-07
LOC100121458	MSTRG.9041	transcript	32391	0.00427864763537911	0.0469297896357397
LOC100116228	MSTRG.9016	transcript	32445	0.00335435952981911	0.0387233105260551
LOC103315598	MSTRG.9047	transcript	32448	0.000214068960077363	0.00403353342540753
LOC103315610	MSTRG.9049	transcript	32455	1.26325183646969e-08	8.69425844092423e-07
LOC100678542	MSTRG.9053	transcript	32461	9.64893795529775e-07	3.92753158487425e-05
LOC100121951	MSTRG.9071	transcript	32482	0.00357032305433891	0.0406726612704896
LOC100121968	MSTRG.9072	transcript	32484	0.000115299551935788	0.00240356245145217
LOC100122032	MSTRG.9076	transcript	32491	0.000395820285636672	0.00673978412710148
LOC100122048	MSTRG.9077	transcript	32492	1.5852393508986e-07	7.94028777094545e-06
LOC100122180	MSTRG.9085	transcript	32518	0.00163443835338606	0.0217667595186539
LOC100116444	MSTRG.9100	transcript	32608	0.000322563874573856	0.00571362650915105
LOC100679300	MSTRG.9103	transcript	32614	0.00118085466217199	0.0164553100991386
LOC100122703	MSTRG.9109	transcript	32647	1.82325153323948e-05	0.000516120434024714
LOC100122713	MSTRG.9110	transcript	32648	0.0027038412663325	0.0325471733741706
LOC100122827	MSTRG.9133	transcript	32699	1.43325642525394e-05	0.000422986577089673
LOC100122914	MSTRG.9132	transcript	32727	5.98543437035914e-11	7.65456401179547e-09
LOC100122992	MSTRG.9140	transcript	32734	9.38227273650227e-12	1.55212056866614e-09
LOC100123034	MSTRG.9143	transcript	32741	7.54951656745106e-15	3.24125911295899e-12
LOC100123074	MSTRG.9149	transcript	32765	8.22365484598464e-08	4.42653564724761e-06
LOC100680350	MSTRG.9154	transcript	32790	0.000879064173588628	0.0129609854277597
LOC100680350	MSTRG.9154	transcript	32791	0.000427633637334224	0.00715612913250574
LOC100123136	MSTRG.9155	transcript	32792	6.66133814775094e-15	2.97851716190851e-12
NA	MSTRG.9158	transcript	32805	0.00118793966718644	0.0165395548583045
NA	MSTRG.9179	transcript	32880	0.000236070372255148	0.00437045272331092
LOC100116301	MSTRG.9183	transcript	32882	2.46877529841427e-06	9.04816182540775e-05
LOC100114504	MSTRG.9229	transcript	32981	0.00190415813078637	0.0246087348070497
LOC100114577	MSTRG.9222	transcript	32986	2.66030762001712e-05	0.000709625251540662
LOC100114612	MSTRG.9223	transcript	32987	0.00194484342482526	0.0249604388871524
LOC100114612	MSTRG.9223	transcript	32988	3.79104503345218e-09	2.95931272914328e-07
LOC100114839	MSTRG.9231	transcript	33029	0.00016567442107962	0.00326496301738548
Tudor-sn	MSTRG.9285	transcript	33211	7.23461125897717e-05	0.00164507579094422
LOC107981241	MSTRG.9325	transcript	33331	0.00412135735525521	0.0454447264707437
LOC100678877	MSTRG.9327	transcript	33335	1.49803313976848e-05	0.000439228188232607
LOC100114394	MSTRG.9372	transcript	33398	0.000927391268787714	0.0135626272171777
LOC100114298	MSTRG.9445	transcript	33754	2.97883692427225e-05	0.000780261261391739
LOC100114730	MSTRG.9466	transcript	33784	1.06101332164599e-08	7.65287688636818e-07
LOC100114730	MSTRG.9466	transcript	33785	0	0
LOC100114730	MSTRG.9466	transcript	33786	1.35962019420788e-10	1.58542064604844e-08
NA	MSTRG.9479	transcript	33820	0.00208154550783579	0.0263584470486622
LOC100118348	MSTRG.9511	transcript	33922	4.23549361101561e-05	0.00105054223925493
hmm34174	MSTRG.9513	transcript	33934	3.74612909759264e-06	0.000129654894218408
LOC100114268	MSTRG.9519	transcript	33968	5.51914070001658e-12	9.8535787230395e-10
LOC100114268	MSTRG.9519	transcript	33970	2.76228595552652e-10	2.81409832486182e-08
LOC100114396	MSTRG.9525	transcript	33987	0.00440613328874084	0.0481127940568486
LOC100114433	MSTRG.9534	transcript	34006	3.41510296042458e-07	1.5790035021122e-05
LOC100114766	MSTRG.9532	transcript	34035	3.25858229288656e-11	4.55494231824267e-09
LOC100678762	MSTRG.9542	transcript	34048	0.00323545718480434	0.0375671371258157
LOC100116741	MSTRG.9564	transcript	34129	0.000102581787582601	0.00217362490445295
LOC100680408	MSTRG.9600	transcript	34251	3.79252185211953e-13	9.17161931586937e-11
Bora	MSTRG.9608	transcript	34282	0.000198064402696652	0.0037833657938835
LOC100117324	MSTRG.9614	transcript	34318	0.00020161776047678	0.00383627150479394
LOC100680023	MSTRG.9628	transcript	34365	6.34381436270814e-13	1.46655975113273e-10
LOC100113714	MSTRG.9669	transcript	34521	8.52589071392851e-05	0.00186826914609295
LOC100113806	MSTRG.9685	transcript	34539	0.000166553811893122	0.00327870997386111
LOC100113806	MSTRG.9685	transcript	34541	0.000979742103371484	0.0141446834331422
LOC100113972	MSTRG.9680	transcript	34548	0.00224648216987755	0.0280724646481164
LOC107981304	MSTRG.9693	transcript	34563	0.000861546994057716	0.0127339470465973
LOC100114232	MSTRG.9693	transcript	34570	0.000517239215407583	0.00845123024772495
LOC100114270	MSTRG.9699	transcript	34573	0.00178897549896406	0.0233928978950834
LOC100115170	MSTRG.9698	transcript	34607	4.71352956665783e-11	6.15901196709956e-09
LOC100115571	MSTRG.9710	transcript	34618	4.06019518006673e-09	3.14220770330314e-07
LOC100115571	MSTRG.9710	transcript	34622	0.000104421649531727	0.00220368725429717
LOC100115827	MSTRG.9715	transcript	34636	9.52807300613756e-07	3.88710887888399e-05
LOC100113973	MSTRG.9741	transcript	34769	1.72803845677194e-08	1.128985125091e-06
LOC100118723	MSTRG.9769	transcript	34822	0.000140732947609967	0.00282594266292086
LOC100118723	MSTRG.9769	transcript	34823	7.36561019152315e-05	0.00166153298687312
LOC100120698	MSTRG.9793	transcript	34874	0.00129791125382384	0.0178655997930927
LOC100120729	MSTRG.9795	transcript	34886	0.00255359762160845	0.0310495430295641
LOC100119367	MSTRG.9785	transcript	34935	0.00240720591383081	0.0295887778038154
LOC100121271	MSTRG.9813	transcript	34987	1.23885972591609e-08	8.59196868373802e-07
LOC100121480	MSTRG.9827	transcript	35039	4.15145655067173e-05	0.00103539508328786
LOC100121712	MSTRG.9842	transcript	35092	1.91277775700716e-05	0.000537246238541325
LOC100121769	MSTRG.9849	transcript	35109	0.0010785504523172	0.0152656371712588
LOC100119651	MSTRG.9850	transcript	35114	1.1464446658338e-05	0.000348025087783083
LOC100122005	MSTRG.9861	transcript	35168	0.00269743404121048	0.0324917372285286
LOC100122035	MSTRG.9863	transcript	35174	2.58371102290766e-12	5.17660857389678e-10
NA	MSTRG.9860	transcript	35175	8.91331453090061e-12	1.5162725247283e-09
NA	MSTRG.9860	transcript	35176	0.0002532511147878	0.00466934979739633
LOC100122051	MSTRG.9867	transcript	35183	0.000623414345898854	0.00985474859629417
LOC100679625	MSTRG.9869	transcript	35185	1.77307475124344e-06	6.78812821962245e-05
LOC100679701	MSTRG.9876	transcript	35200	0.00146230435179917	0.0198108730816248
LOC100122736	MSTRG.9906	transcript	35425	0.000419949259359731	0.00706392261639428
LOC100122771	MSTRG.9917	transcript	35440	0.000116325951018292	0.00242215883228851
LOC100679221	MSTRG.9955	transcript	35537	7.20199752946016e-07	3.02718926459733e-05
LOC100120228	MSTRG.9991	transcript	35669	0.000263560272445229	0.00482979556171989
LOC100123297	MSTRG.9989	transcript	35676	0.000999705290367192	0.0143497644207367
LOC100680010	MSTRG.10017	transcript	35775	0.00434212009803026	0.0475335456999853
LOC100123481	MSTRG.10026	transcript	35809	0.00389676209406598	0.0436166443700792
LOC100120312	MSTRG.10039	transcript	35821	0.00463441209961757	0.0499209790802294
LOC100120312	MSTRG.10039	transcript	35822	0.000268884464748931	0.00490741363193595
LOC100120369	MSTRG.10031	transcript	35843	2.1538326677728e-14	8.44302405766939e-12
LOC100120369	MSTRG.10031	transcript	35844	0	0
LOC100123577	MSTRG.10035	transcript	35849	1.23877347795176e-05	0.000371055869674853
LOC100119811	MSTRG.10098	transcript	35950	0.000734341234362335	0.0112122278899421
LOC100118902	MSTRG.10099	transcript	35963	0.00421310521565055	0.0462953767511339
LOC100116801	MSTRG.10148	transcript	36133	2.30516805643788e-09	1.9333390880785e-07
LOC100116866	MSTRG.10145	transcript	36134	1.89964396435371e-08	1.22775555430918e-06
LOC100679688	MSTRG.10181	transcript	36229	0.000641698267450419	0.0100881457355414
LOC100117981	MSTRG.10185	transcript	36244	0.00102435942381662	0.0146249003406662
LOC100119442	MSTRG.10189	transcript	36263	0.000213597288436618	0.00402885596766641
LOC100680185	MSTRG.10192	transcript	36277	6.03003571519878e-08	3.35597543260692e-06
CYP336B1	MSTRG.10213	transcript	36371	4.79625828367913e-05	0.0011593314929129
LOC100120526	MSTRG.10219	transcript	36397	0.000220911240371491	0.00413652283113055
LOC100120778	MSTRG.10235	transcript	36437	0.000174565994303544	0.00340668182822673
LOC100120845	MSTRG.10240	transcript	36446	4.55314846589117e-05	0.00110986019586271
LOC100120896	MSTRG.10249	transcript	36460	3.19347041943807e-06	0.000113579208290547
LOC100120922	MSTRG.10241	transcript	36462	0.00126382160673666	0.0174496410510532
LOC100120971	MSTRG.10243	transcript	36464	0.000359346430042207	0.0062392593346352
LOC100679383	MSTRG.10255	transcript	36490	0.00336332646358062	0.0388019851511745
LOC100121407	MSTRG.10259	transcript	36522	0.00159528616551619	0.0213082963974725
LOC100118208	MSTRG.10272	transcript	36537	7.80806273277257e-05	0.00174251221778905
NA	MSTRG.10279	transcript	36564	7.28535255456464e-07	3.0551041224165e-05
LOC100121679	MSTRG.10293	transcript	36578	0.000739447410819438	0.0112711037294134
LOC100118315	MSTRG.10299	transcript	36604	4.70845584743529e-12	8.66355875928093e-10
LOC100678353	MSTRG.10321	transcript	36671	0.000196349914936889	0.00375459349537855
LOC100122553	MSTRG.10336	transcript	36751	2.15407087515995e-05	0.000594827044730234
LOC100114435	MSTRG.10339	transcript	36768	7.31798993116595e-05	0.00165360895286697
LOC100114477	MSTRG.10340	transcript	36769	7.54839896588422e-07	3.13806498133252e-05
LOC100118725	MSTRG.10380	transcript	36870	5.35883060148734e-08	3.05792510778543e-06
LOC100118935	MSTRG.10391	transcript	36927	0.00213195587423121	0.0268459695000957
LOC100119120	MSTRG.10395	transcript	36936	0.000971779394173478	0.0140635040415218
LOC100119401	MSTRG.10406	transcript	36950	4.9935834345316e-07	2.19620235345058e-05
LOC100113870	MSTRG.10420	transcript	37034	3.6084541132908e-08	2.16171576647375e-06
LOC103315431	MSTRG.10423	transcript	37057	9.40498858570393e-07	3.84559533282116e-05
LOC100114549	MSTRG.10433	transcript	37088	0.000163992743328456	0.00323535792964849
LOC100114618	MSTRG.10435	transcript	37091	0.00206711929854198	0.026194163873021
LOC100114844	MSTRG.10446	transcript	37127	0.00405544003045322	0.0449463396614213
Emc	MSTRG.10441	transcript	37137	0.000498963611906822	0.00818681696988518
LOC100679141	MSTRG.10520	transcript	37387	7.2663169985443e-06	0.000233975407353126
LOC100116701	MSTRG.10551	transcript	37448	9.42051177332814e-06	0.000295941930830406
LOC100116903	MSTRG.10553	transcript	37452	5.0541988372288e-09	3.8292988837357e-07
LOC100116903	MSTRG.10553	transcript	37453	6.74122047670256e-05	0.0015465354661056
LOC100116903	MSTRG.10553	transcript	37457	0.00315188551658263	0.0368101033905557
LOC100116903	MSTRG.10553	transcript	37458	2.42307906384021e-06	8.91693095493196e-05
LOC100116388	MSTRG.10554	transcript	37460	0.00175340805378843	0.0229611140347952
LOC100117019	MSTRG.10557	transcript	37465	5.00768608348023e-05	0.0011991845346257
LOC100117426	MSTRG.10570	transcript	37496	0.000133862492400327	0.00272431031165715
LOC100678393	MSTRG.10641	transcript	37687	2.46189116981377e-07	1.19015607437217e-05
LOC100114695	MSTRG.10685	transcript	37778	2.67305066969925e-11	3.82543251396959e-09
LOC100117795	MSTRG.10708	transcript	37902	0.00416275028274482	0.0458137442539481
LOC100119124	MSTRG.10729	transcript	37944	8.99194296799521e-09	6.53801272576168e-07
LOC100119577	MSTRG.10740	transcript	37983	0.00351264055829126	0.0402158314584812
NA	MSTRG.10766	transcript	38054	2.6644597639347e-10	2.72986013995855e-08
NA	MSTRG.10766	transcript	38059	3.95885313397848e-06	0.000135973408975047
NA	MSTRG.10765	transcript	38080	1.30265025433118e-08	8.8974959795833e-07
NA	MSTRG.10765	transcript	38082	4.1972203490559e-11	5.59529994885863e-09
NA	MSTRG.10765	transcript	38084	8.74244513449085e-07	3.59097427483232e-05
NA	MSTRG.10765	transcript	38088	0.00284687543870121	0.0338174294536629
NA	MSTRG.10808	transcript	38187	1.33226762955019e-15	8.00781663201633e-13
LOC100115176	MSTRG.10810	transcript	38206	0.000177880541407882	0.00346013152391255
LOC100677953	MSTRG.10849	transcript	38313	0.00172928178653509	0.0226946209423586
LOC100677953	MSTRG.10849	transcript	38314	0.00276811191630322	0.0330209078235948
LOC100114847	MSTRG.10856	transcript	38335	0.000230292679256783	0.00428548771141208
LOC100113589	MSTRG.10886	transcript	38446	0.0023561454280292	0.0291399275433625
LOC107981499	MSTRG.10924	transcript	38548	7.13917844841205e-08	3.90102017520503e-06
LOC100117598	MSTRG.10926	transcript	38555	0	0
NA	MSTRG.10960	transcript	38650	0.00154268761532006	0.0207050233748185
LOC100114552	MSTRG.10979	transcript	38684	0	0
LOC100119954	MSTRG.11060	transcript	38920	0.000102402090378373	0.00217236999259155
LOC100119981	MSTRG.11066	transcript	38929	0.000961997169567241	0.013944319100994
LOC100120082	MSTRG.11062	transcript	38949	0.000175493371523006	0.00342107727059766
LOC100114590	MSTRG.11103	transcript	39069	5.32907051820075e-15	2.46394357908195e-12
LOC100114941	MSTRG.11138	transcript	39140	0.00233390041061055	0.0289243245389205
LOC103316070	MSTRG.11188	transcript	39252	0.00433793860148324	0.0475223018602344
LOC100116954	MSTRG.11236	transcript	39371	9.62459711251196e-06	0.000299742202301927
LOC100118182	MSTRG.11237	transcript	39372	8.82538486735029e-12	1.51561276121962e-09
LOC100118659	MSTRG.11254	transcript	39408	2.7996762862692e-05	0.000740231126011822
SP37	MSTRG.11264	transcript	39439	9.01911355599694e-08	4.78331340122755e-06
LOC100678683	MSTRG.11311	transcript	39636	0.00459968514812792	0.0496358603177993
LOC100120737	MSTRG.11319	transcript	39668	0.000408998796796123	0.00693797394527534
LOC100678879	MSTRG.11320	transcript	39669	1.94644300677282e-12	3.98843867024177e-10
LOC100120853	MSTRG.11326	transcript	39676	2.61664711809217e-06	9.4745744645458e-05
LOC100121052	MSTRG.11334	transcript	39703	0.00300031067200779	0.0353421694326889
LOC100121074	MSTRG.11337	transcript	39712	0.00205580676503814	0.0260874789494495
LOC100114445	MSTRG.11384	transcript	39845	2.2547903824055e-06	8.36592184681811e-05
LOC100114445	MSTRG.11384	transcript	39846	0.000209469220516456	0.00396343020393781
LOC100679848	MSTRG.11380	transcript	39903	0.000681723087109343	0.0105517860143825
LOC100678002	MSTRG.11412	transcript	39954	3.65505127526422e-05	0.000925672536454557
NA	MSTRG.11496	transcript	40254	1.86957174350688e-05	0.000525930072994011
LOC100117301	MSTRG.11498	transcript	40257	4.91350835574167e-08	2.83975585483121e-06
LOC100680141	MSTRG.11550	transcript	40351	0.00271874581746201	0.0326177142917332
LOC100680141	MSTRG.11550	transcript	40352	2.23805979437941e-06	8.3509565465617e-05
LOC107980473	MSTRG.11541	transcript	40364	7.3481554174748e-10	6.7865561614866e-08
LOC100115187	MSTRG.11580	transcript	40491	0.000129610980410977	0.00265886825798718
LOC100115372	MSTRG.11584	transcript	40513	8.03206687538527e-05	0.00178587213189824
LOC100115372	MSTRG.11584	transcript	40514	0.000358361855455014	0.00623743337602781
NA	MSTRG.11591	transcript	40531	3.75463295343437e-07	1.70968538930123e-05
Smc2	MSTRG.11612	transcript	40606	0.000733379363606068	0.0112070310885971
LOC100116361	MSTRG.11619	transcript	40634	2.09581852946839e-05	0.000582308162147518
LOC100116600	MSTRG.11625	transcript	40664	0.000427076573200624	0.00715612913250574
LOC103316482	MSTRG.11627	transcript	40668	1.28734901450045e-06	5.05740249008107e-05
LOC100116784	MSTRG.11632	transcript	40677	0.00206499201607446	0.0261856090252143
LOC100117768	MSTRG.11653	transcript	40773	1.29877686372293e-06	5.09120530579388e-05
LOC100114126	MSTRG.11719	transcript	40997	0.00190707488897446	0.024615872868996
LOC100115227	MSTRG.11747	transcript	41111	1.71033713914914e-05	0.000491095530145499
LOC100680265	MSTRG.11754	transcript	41131	1.11272324687661e-10	1.34661916695833e-08
LOC100679118	MSTRG.11765	transcript	41174	5.17529923953486e-05	0.0012327740539933
LOC100679944	MSTRG.11766	transcript	41175	0.00172176770734056	0.0226251712787998
LOC100116248	MSTRG.11773	transcript	41213	0.000876659215702902	0.0129451364601385
LOC100116401	MSTRG.11781	transcript	41268	4.32986979603811e-15	2.11016789627457e-12
LOC100113567	MSTRG.11792	transcript	41310	1.14327329825414e-08	8.08451141730146e-07
LOC100117227	MSTRG.11800	transcript	41346	1.64836366778331e-10	1.834771213424e-08
LOC100113625	MSTRG.11812	transcript	41367	4.39110396838194e-05	0.00108317902541536
LOC100113625	MSTRG.11812	transcript	41368	0.000173466244082876	0.00339624681140328
LOC100117732	MSTRG.11820	transcript	41380	2.16835358231027e-05	0.000596032801771627
LOC100117964	MSTRG.11815	transcript	41407	0.00350590889384272	0.0401860981310918
LOC100119987	MSTRG.11856	transcript	41499	2.19286360814142e-05	0.000598210538305688
LOC100113628	MSTRG.11871	transcript	41539	6.16619488802428e-09	4.6136442415292e-07
LOC100113822	MSTRG.11875	transcript	41559	0.000456827622994149	0.00756722221157535
NA	MSTRG.11894	transcript	41606	0.00098806321082856	0.0142534046541285
LOC100678350	MSTRG.11918	transcript	41719	1.81318293712707e-11	2.72460956018961e-09
LOC100680134	MSTRG.11943	transcript	41748	3.41797594269888e-05	0.00087671326029511
LOC100119588	MSTRG.11949	transcript	41759	0.00166751653479635	0.0220693817578442
LOC100680404	MSTRG.11954	transcript	41772	7.00518643093062e-10	6.54494931204875e-08
SP64	MSTRG.11933	transcript	41795	1.46354261968407e-05	0.000430515506005597
LOC100120241	MSTRG.11941	transcript	41809	0.00126366676486622	0.0174496410510532
LOC100120379	MSTRG.11982	transcript	41827	2.48432162507362e-05	0.000669615658345702
oskar	MSTRG.11987	transcript	41849	0.00144250754932818	0.0196015796002153
LOC100120024	MSTRG.12001	transcript	41944	0.000171354373514454	0.0033585457208833
LOC100120153	MSTRG.12011	transcript	41960	0.00055480429084287	0.00892438088535114
LOC100120380	MSTRG.12013	transcript	41971	0.00446480020303919	0.0484995646151823
LOC100679565	MSTRG.12019	transcript	41977	7.42251611485223e-06	0.000238578984996462
LOC100119317	MSTRG.12022	transcript	41985	0.00115746121700644	0.0161918856982623
LOC107981755	MSTRG.12035	transcript	42038	3.97835098198129e-10	3.85686155414445e-08
LOC100679980	MSTRG.12073	transcript	42200	3.52551263717027e-05	0.000897910224201332
NA	MSTRG.12088	transcript	42226	3.72557540373464e-12	7.14676337022798e-10
LOC100121847	MSTRG.12093	transcript	42244	0.00402178643508755	0.044683211951632
LOC100121847	MSTRG.12093	transcript	42246	0.00045992103991277	0.00760852861624501
LOC100121877	MSTRG.12096	transcript	42252	0.000323813241134951	0.00573012793341064
LOC100121877	MSTRG.12096	transcript	42253	4.69955280779644e-06	0.000158101373563779
LOC100113671	MSTRG.12117	transcript	42288	0.00122398222868059	0.016977575036591
NA	MSTRG.12115	transcript	42296	0.000742108148198417	0.0113021065272921
NA	MSTRG.12155	transcript	42381	1.34781075189494e-13	4.07064012127497e-11
LOC100121452	MSTRG.12194	transcript	42456	1.13215328878535e-06	4.50661989037031e-05
LOC100120768	MSTRG.12197	transcript	42468	0.00244382327269799	0.0299256077173257
LOC100121638	MSTRG.12221	transcript	42494	0.00406749446104271	0.0450245918486938
LOC103316703	MSTRG.12232	transcript	42535	0.000281085966390426	0.0050940122069871
LOC100121774	MSTRG.12234	transcript	42543	2.05038699038207e-05	0.000570847995197897
LOC100120832	MSTRG.12241	transcript	42565	0.0012921445833326	0.0177998098752127
LOC103316706	MSTRG.12242	transcript	42566	0.000793639730273688	0.0119556488022516
LOC100121895	MSTRG.12243	transcript	42569	0.000992170490338729	0.0143012136545068
LOC100121895	MSTRG.12243	transcript	42572	5.56938482844105e-05	0.00130935002902802
LOC100121895	MSTRG.12243	transcript	42573	3.03757019537443e-13	7.60742580041551e-11
NA	MSTRG.12205	transcript	42578	1.13662222845923e-05	0.000346208986884743
LOC100679868	MSTRG.12210	transcript	42593	1.43156868581684e-08	9.52547842902188e-07
LOC100122106	MSTRG.12218	transcript	42603	1.07650538483384e-08	7.73368330650348e-07
LOC100679508	MSTRG.12219	transcript	42605	9.09312280208407e-05	0.00197075949960553
LOC100122122	MSTRG.12220	transcript	42606	2.93768203318834e-07	1.37233892286145e-05
LOC100122275	MSTRG.12255	transcript	42635	0.000334967935660013	0.00590434195094952
LOC100122275	MSTRG.12255	transcript	42639	0.00188340658937824	0.0244480904992412
LOC100122387	MSTRG.12263	transcript	42657	0.00222210276386137	0.0278063546411854
LOC100122417	MSTRG.12267	transcript	42663	0.00148453547069294	0.0200668242935045
LOC100122571	MSTRG.12270	transcript	42693	8.38240939327051e-06	0.000266581316013146
LOC100120907	MSTRG.12278	transcript	42701	5.86863890816858e-12	1.03748330188329e-09
LOC100120907	MSTRG.12278	transcript	42702	2.36276515974687e-06	8.73061093454008e-05
LOC100120907	MSTRG.12278	transcript	42703	0.00229984785395254	0.0286203288491872
LOC100120907	MSTRG.12278	transcript	42704	4.82390971735525e-05	0.00116134499363618
LOC100122632	MSTRG.12279	transcript	42714	0.00235239648054408	0.0291135300872827
LOC100123277	MSTRG.12340	transcript	42876	7.51593232095615e-11	9.28269120626585e-09
LOC100113523	MSTRG.12383	transcript	43030	0.00219066241593513	0.0274701145230475
LOC100113853	MSTRG.12390	transcript	43063	0.00354149093282619	0.0404434227363659
LOC100114093	MSTRG.12393	transcript	43067	0.000183320428468026	0.003543016040874
LOC100114164	MSTRG.12395	transcript	43070	1.09598996544946e-11	1.73358693482322e-09
LOC100120613	MSTRG.12473	transcript	43363	8.22901668486864e-05	0.00182291927348343
LOC100678413	MSTRG.12475	transcript	43368	0.00350371953083628	0.0401860981310918
LOC100120959	MSTRG.12483	transcript	43403	4.9960036108132e-15	2.3707351871101e-12
LOC100121132	MSTRG.12509	transcript	43453	0.000137113331545757	0.00276867591761825
NA	MSTRG.12497	transcript	43491	1.57098815475321e-05	0.000459125744027712
LOC100115765	MSTRG.12536	transcript	43542	0.00460757169265369	0.0496912277284278
LOC100115593	MSTRG.12559	transcript	43602	0.00229326131562801	0.0285580718531798
LOC100115805	MSTRG.12564	transcript	43606	0.000831786057727824	0.0123854386399241
LOC100115728	MSTRG.12580	transcript	43638	0.00083908031152724	0.0124631764229483
LOC100678668	MSTRG.12583	transcript	43693	0.000201685081330116	0.00383627150479394
LOC100118003	MSTRG.12584	transcript	43694	7.46959310848894e-07	3.1178634938026e-05
LOC100118036	MSTRG.12589	transcript	43695	7.50928880188795e-08	4.06629116143073e-06
LOC100118072	MSTRG.12590	transcript	43696	4.12118669190775e-08	2.42853720354512e-06
LOC100118153	MSTRG.12591	transcript	43697	3.9691304509093e-05	0.000995429211276724
LOC100118117	MSTRG.12603	transcript	43698	2.0551170210048e-07	1.00427832310999e-05
LOC100118190	MSTRG.12604	transcript	43699	6.42683746043815e-06	0.000209185438784514
LOC103316893	MSTRG.12611	transcript	43717	0.000523616088272449	0.00853693065436601
NA	MSTRG.12612	transcript	43718	0.00399080768625215	0.0443937348541017
LOC100117928	MSTRG.12721	transcript	43981	3.13783193206518e-07	1.45828312884019e-05
LOC100117928	MSTRG.12721	transcript	43983	8.28707518101268e-05	0.00183128112333359
LOC100117928	MSTRG.12721	transcript	43984	2.64741738531526e-08	1.61824509464423e-06
LOC100119070	MSTRG.12740	transcript	44030	0.000614961641511647	0.00977845554024709
LOC100119902	MSTRG.12751	transcript	44075	0.0010662810731803	0.0151038337090237
LOC100119966	MSTRG.12755	transcript	44090	0.000728763066554006	0.0111648730808002
LOC100120441	MSTRG.12771	transcript	44144	5.42571081840748e-07	2.35750403560298e-05
NA	MSTRG.12761	transcript	44145	2.60707011534578e-11	3.7608550655932e-09
LOC100120791	MSTRG.12778	transcript	44157	2.17925399947916e-09	1.83627608030879e-07
LOC100120817	MSTRG.12779	transcript	44159	2.6139180707152e-05	0.00069932003933437
LOC100120817	MSTRG.12779	transcript	44160	3.38364738627916e-06	0.00011801533785181
NA	MSTRG.12802	transcript	44235	4.93755647745786e-06	0.000165183707609499
LOC100120333	MSTRG.12823	transcript	44292	1.20405796111278e-07	6.15058729597328e-06
LOC100120389	MSTRG.12825	transcript	44300	0.000519283247013891	0.00847395068792261
SP72	MSTRG.12834	transcript	44331	0.00440784914495973	0.0481127940568486
LOC100118858	MSTRG.12855	transcript	44408	1.00658924417907e-07	5.2307830694631e-06
NA	MSTRG.12864	transcript	44427	1.74544448128255e-05	0.000499584998198207
LOC100117118	MSTRG.12881	transcript	44497	0.00463104683030857	0.0499145465894347
LOC100233150	MSTRG.12911	transcript	44604	3.63141735213457e-05	0.000920980558279755
LOC100678367	MSTRG.12934	transcript	44683	0.000289661946176079	0.00522318421344705
LOC107981940	MSTRG.12935	transcript	44686	5.29354338141275e-13	1.25596281912677e-10
LOC100118824	MSTRG.12931	transcript	44690	2.1316282072803e-14	8.44302405766939e-12
LOC100118859	MSTRG.12939	transcript	44692	0.00300071325429496	0.0353421694326889
LOC100118859	MSTRG.12939	transcript	44693	0.00331810435429225	0.0384268844880744
LOC100119072	MSTRG.12942	transcript	44721	0.000378022924059307	0.00649810235141794
LOC100117616	MSTRG.12937	transcript	44722	2.75557354711964e-12	5.46027496721553e-10
LOC100119179	MSTRG.12949	transcript	44729	0.000411483968831838	0.0069647266155314
LOC100119427	MSTRG.12955	transcript	44749	4.72540786500275e-08	2.73982490745111e-06
LOC100119597	MSTRG.12960	transcript	44759	8.70262878134298e-05	0.00189753086076393
LOC100119969	MSTRG.12962	transcript	44786	3.504935484544e-05	0.000893932060216371
NA	MSTRG.13007	transcript	44867	4.82050911535525e-05	0.00116134499363618
LOC100119041	MSTRG.13017	transcript	44885	0.000948919033661344	0.0137997070639428
LOC100118825	MSTRG.13027	transcript	44941	0.00355550551028716	0.040577769216138
NA	MSTRG.13030	transcript	44947	0.000422735632594984	0.00710416488998392
LOC100119940	MSTRG.13045	transcript	44970	6.00413314622017e-07	2.58821754144124e-05
LOC100119940	MSTRG.13045	transcript	44971	1.23115461803103e-06	4.86846054217883e-05
LOC100119940	MSTRG.13045	transcript	44972	0.00309166278644613	0.0362948329200498
LOC100679077	MSTRG.13099	transcript	45146	0.00287862360245006	0.0341271142665217
NA	MSTRG.13111	transcript	45197	0.00381315909046465	0.0430372383968945
LOC100114788	MSTRG.13126	transcript	45223	0.000470436825093623	0.00776823885539214
NA	MSTRG.13117	transcript	45225	0.00212593898735602	0.0268076446293733
LOC100116827	MSTRG.13164	transcript	45293	0.0016975831018029	0.0224090911359516
LOC107981980	MSTRG.13168	transcript	45358	0.000262374025417733	0.00481784972131626
LOC103317357	MSTRG.13182	transcript	45371	0.00403096368174616	0.044757596742147
LOC100115159	MSTRG.13184	transcript	45387	8.88178419700125e-16	5.9317160237158e-13
LOC100679426	MSTRG.13186	transcript	45389	0.00279415072214628	0.0332568487272223
NA	MSTRG.13190	transcript	45392	5.08139130839247e-06	0.000169054701241574
LOC100114099	MSTRG.13314	transcript	45743	0.000918220791934266	0.0134503308855879
LOC100114031	MSTRG.13337	transcript	45815	1.13964058190419e-08	8.08451141730146e-07
LOC100114790	MSTRG.13338	transcript	45816	2.2461257348505e-06	8.3509565465617e-05
LOC100114756	MSTRG.13374	transcript	45939	1.35768825182403e-06	5.29909838893742e-05
LOC100115197	MSTRG.13382	transcript	45963	3.02942260166361e-09	2.40458858314197e-07
LOC100115197	MSTRG.13382	transcript	45964	0.000326332622392567	0.00576582270470918
LOC100117197	MSTRG.13400	transcript	46039	3.31408583917892e-05	0.000852490668360545
NA	MSTRG.13407	transcript	46061	4.29371737165063e-05	0.00106352076436269
LOC103317515	MSTRG.13421	transcript	46075	6.05082872695561e-09	4.54618931685265e-07
LOC100118043	MSTRG.13416	transcript	46135	5.34180450206811e-06	0.000176416517914455
LOC100118226	MSTRG.13443	transcript	46154	0.000553506180350327	0.00891436221518834
LOC100119008	MSTRG.13466	transcript	46233	0.00264472563728302	0.0319745699823875
LOC100115275	MSTRG.13491	transcript	46310	0.000150668757782801	0.00300385390573919
LOC100115448	MSTRG.13499	transcript	46341	0.00312928428011616	0.036664882481517
LOC100115733	MSTRG.13507	transcript	46378	4.23451567144184e-08	2.48719174551919e-06
LOC100116121	MSTRG.13487	transcript	46413	0.000609032376752583	0.00971005465747354
LOC100117120	MSTRG.13539	transcript	46546	0.000698252854453019	0.0107891135145646
LOC103317969	MSTRG.13549	transcript	46580	1.05240260950268e-11	1.67937379243826e-09
LOC100117621	MSTRG.13557	transcript	46600	2.14633244932649e-05	0.000594511009619898
LOC100113706	MSTRG.13554	transcript	46605	4.64434018243587e-07	2.05765951276864e-05
LOC100113736	MSTRG.13555	transcript	46606	2.2604683236338e-08	1.39591660314263e-06
LOC100113772	MSTRG.13558	transcript	46607	1.17070845906397e-07	6.01430624895771e-06
LOC100117660	MSTRG.13559	transcript	46608	7.01318152315222e-05	0.0015987571330655
LOC100117742	MSTRG.13562	transcript	46612	2.34290720158015e-09	1.94688030686144e-07
LOC100680135	MSTRG.13584	transcript	46694	4.07306401273289e-06	0.000139630209653231
LOC100679731	MSTRG.13591	transcript	46714	6.76478107310974e-05	0.00154984201631228
LOC100118788	MSTRG.13599	transcript	46740	0.00347180583696138	0.0398749062752151
LOC100680472	MSTRG.13601	transcript	46749	2.14978501892338e-05	0.000594554040816355
LOC100118863	MSTRG.13602	transcript	46750	0.00110693700333131	0.0156061673526741
LOC100119073	MSTRG.13607	transcript	46772	0.00013336038620948	0.0027172367052309
LOC100119360	MSTRG.13619	transcript	46804	0.000180960040716993	0.00350867898302024
LOC100119466	MSTRG.13624	transcript	46823	5.38335598321282e-10	5.1361203750949e-08
LOC100119712	MSTRG.13612	transcript	46835	2.77000972270791e-07	1.31791069445565e-05
LOC100119739	MSTRG.13625	transcript	46837	0.00296003419726731	0.034954378942452
LOC100119876	MSTRG.13630	transcript	46852	0.00405929780386882	0.0449614606875692
LOC100678142	MSTRG.13648	transcript	46892	1.13650266975185e-09	1.01452555153294e-07
LOC100678452	MSTRG.13680	transcript	47028	1.60078679312115e-07	7.99595220320235e-06
LOC100679555	MSTRG.13684	transcript	47078	0.00409417297043557	0.0452921024557633
Snw1	MSTRG.13688	transcript	47172	1.24961612415486e-05	0.000373682884755563
LOC100121781	MSTRG.13691	transcript	47174	4.95138354443814e-05	0.00118727856480463
LOC100121836	MSTRG.13694	transcript	47184	1.6511516331974e-07	8.17955116753174e-06
LOC100121966	MSTRG.13719	transcript	47230	0.00400747077770336	0.0445516110132842
LOC100122015	MSTRG.13723	transcript	47243	0.00203450209933942	0.0258900083664703
LOC100678097	MSTRG.13724	transcript	47245	4.76684796968385e-07	2.10160886526502e-05
LOC100678340	MSTRG.13739	transcript	47288	0.00166817698180688	0.0220693817578442
LOC100122250	MSTRG.13741	transcript	47302	4.88028961687093e-09	3.72887213438206e-07
LOC100122421	MSTRG.13756	transcript	47342	0.00093547228564228	0.0136365693247386
LOC100679093	MSTRG.13764	transcript	47382	0.000477730576210922	0.00787425754134858
LOC100122761	MSTRG.13799	transcript	47424	3.72356008215835e-06	0.000129121606541306
LOC100122770	MSTRG.13800	transcript	47427	2.19543938584366e-10	2.32871547091369e-08
LOC100114680	MSTRG.13804	transcript	47450	8.89522427294231e-06	0.000282207490458387
LOC107982047	MSTRG.13811	transcript	47506	0.000811137715166055	0.012138120564211
LOC100123032	MSTRG.13819	transcript	47528	5.1865221450953e-08	2.96899578794788e-06
LOC107982055	MSTRG.13833	transcript	47574	2.24499931977817e-08	1.39327348021535e-06
LOC100123133	MSTRG.13836	transcript	47583	0.000996276813088448	0.0143374808408706
LOC100123230	MSTRG.13845	transcript	47618	2.39013415725964e-08	1.47095218852238e-06
LOC100123270	MSTRG.13852	transcript	47637	0.00166764052241231	0.0220693817578442
LOC100123287	MSTRG.13844	transcript	47647	1.52899914951377e-12	3.24363678400379e-10
LOC100679365	MSTRG.13868	transcript	47702	0.00452778985622082	0.0490655689227006
LOC100123389	MSTRG.13876	transcript	47711	2.95054370196279e-05	0.000774442562355067
LOC100115101	MSTRG.13871	transcript	47752	0.00189606566635159	0.024526439093007
LOC103318020	MSTRG.13874	transcript	47758	0.000314023758390514	0.0055787944938894
LOC100123585	MSTRG.13917	transcript	47824	2.3833962585984e-05	0.000644338850600396
LOC100114718	MSTRG.13930	transcript	47889	0.000890691686084022	0.0131002875069063
LOC100115521	MSTRG.13962	transcript	47928	0.00273516927664663	0.0327059498650478
CYP6AS31	MSTRG.13948	transcript	47977	6.31262961550139e-05	0.00145883197284024
NA	MSTRG.14116	transcript	48367	5.30686605770825e-14	1.84025786062683e-11
LOC100115774	MSTRG.14127	transcript	48403	0.000658307835927685	0.0103081497263386
NA	MSTRG.14146	transcript	48453	0.000726852074985795	0.0111450651497822
LOC100115565	MSTRG.14156	transcript	48509	0.000113996794331106	0.00237915531872512
LOC100115605	MSTRG.14157	transcript	48510	0.000366794560179073	0.00635354419706921
LOC100113578	MSTRG.14181	transcript	48580	1.11688299542223e-06	4.45567127731276e-05
LOC100117126	MSTRG.14206	transcript	48655	6.0063065632221e-14	2.0056614805189e-11
LOC100117626	MSTRG.14211	transcript	48665	0.000358968971511997	0.0062392593346352
LOC100118865	MSTRG.14241	transcript	48743	0.00137701039603977	0.0188107965616584
LOC100119497	MSTRG.14253	transcript	48811	1.25108394710693e-06	4.92566500747429e-05
LOC100119604	MSTRG.14256	transcript	48829	2.15806311349986e-05	0.000595018257838372
LOC100119841	MSTRG.14257	transcript	48842	6.77236045021345e-15	2.97851716190851e-12
LOC100120001	MSTRG.14265	transcript	48860	0.00313845767440746	0.036748486223971
NA	MSTRG.14288	transcript	49034	0.000305898336222521	0.00545055217269219
LOC100120773	MSTRG.14285	transcript	49066	9.50558315815364e-06	0.00029654788150143
LOC100121346	MSTRG.14333	transcript	49153	2.94017459911977e-05	0.000772845894625768
LOC100121725	MSTRG.14360	transcript	49213	0.000837134437726927	0.0124445244691607
LOC100679614	MSTRG.14351	transcript	49249	0.00254333551318298	0.0309456315612115
LOC100114222	MSTRG.14357	transcript	49258	0.00214881373352904	0.0270205085376539
LOC100122210	MSTRG.14374	transcript	49275	0.000697928680819082	0.0107891135145646
LOC100122316	MSTRG.14382	transcript	49303	0.000133075446144382	0.00271449824080938
LOC100122408	MSTRG.14386	transcript	49316	3.99680288865056e-15	2.00195415800408e-12
LOC100680095	MSTRG.14405	transcript	49375	0.000553687094111077	0.00891436221518834
LOC100122589	MSTRG.14406	transcript	49376	0.00100006583881362	0.0143497644207367
LOC100217359	MSTRG.14407	transcript	49379	8.11652269616658e-07	3.35681507470816e-05
LOC100680195	MSTRG.14421	transcript	49408	0.00179125901677324	0.023405784485837
NA	MSTRG.14425	transcript	49417	1.33226762955019e-15	8.00781663201633e-13
NA	MSTRG.14426	transcript	49418	0.00383620428983966	0.043234022346493
NA	MSTRG.14427	transcript	49420	0	0
LOC100678660	MSTRG.14422	transcript	49424	1.89694704388899e-10	2.08571640825648e-08
LOC100122857	MSTRG.14450	transcript	49434	1.95096366444325e-05	0.00054626982604411
LOC100122857	MSTRG.14450	transcript	49435	2.90969427885202e-07	1.3627949931496e-05
LOC100123058	MSTRG.14433	transcript	49520	0.000393366428608655	0.00671702977336294
LOC100123135	MSTRG.14437	transcript	49551	0.000932743365645305	0.0136077899428124
LOC100123196	MSTRG.14475	transcript	49574	4.74291139695993e-09	3.63932673659495e-07
LOC100114836	MSTRG.14486	transcript	49594	0.00419184907061965	0.0460898917325692
LOC100301488	MSTRG.14469	transcript	49612	4.56081635500372e-05	0.00110986019586271
LOC100123397	MSTRG.14492	transcript	49635	0.000296731128779815	0.00532403553647524
LOC100123397	MSTRG.14492	transcript	49636	2.26691838078885e-07	1.10478573628066e-05
LOC100123411	MSTRG.14493	transcript	49640	2.21921033771721e-08	1.38947225033739e-06
LOC100123430	MSTRG.14499	transcript	49646	4.93100316134587e-09	3.75172358672526e-07
NA	MSTRG.14500	transcript	49647	0.00240120184085546	0.0295552707128366
LOC100678492	MSTRG.14537	transcript	49761	0.000375403362961046	0.00645923038255114
LOC100123613	MSTRG.14532	transcript	49777	0	0
LOC100123613	MSTRG.14532	transcript	49778	0	0
LOC100123647	MSTRG.14571	transcript	49808	2.84259690108701e-06	0.000101701800238891
LOC100123656	MSTRG.14574	transcript	49851	0.000135936129443626	0.00275415762486231
LOC100123706	MSTRG.14578	transcript	49910	2.13302569077589e-05	0.00059173414240109
LOC100679754	MSTRG.14583	transcript	49928	2.76454504621881e-07	1.31791069445565e-05
LOC100123719	MSTRG.14584	transcript	49929	3.53159723687213e-11	4.8243758617635e-09
NA	MSTRG.14586	transcript	49936	0.000743175137195129	0.0113042324976847
LOC100123738	MSTRG.14589	transcript	49937	0.00218636828383501	0.0274544518761231
LOC100123777	MSTRG.14597	transcript	49957	7.63295452435031e-05	0.00170766049606805
