# Supplementary material for: Evidence of capacitation in the parasitoid wasp, Nasonia vitripennis, and its potential role in sex allocation
Source: Ecol Evol. 2020 Jun 1;10(14):7212–20. doi: 10.1002/ece3.6422 (PMC7391552; doi:10.1002/ece3.6422)
Supplement: Supplementary file 3 — Supplementary Material3 [file ECE3-10-7212-s003.txt]

target_id	num_aggregated_transcripts	sum_mean_obs_counts	pval	qval
LOC100119434	5	25.4986588381072	1.0873898272381e-13	1.21581056583492e-09
LOC100121895	3	23.1571115073452	1.87897326777501e-10	1.05044000534962e-06
LOC100123613	2	13.8749685461894	1.19237845422852e-08	4.44399449890968e-05
LOC100120369	2	7.22519996685214	4.3326358441597e-08	0.000121108003433874
LOC100123850	5	16.5597384446159	1.61592414404844e-07	0.000361352957092111
LOC100118824	1	4.80072464922276	4.83230324475845e-07	0.000675374782245552
LOC100679823	5	12.7953602033495	4.41786857830763e-07	0.000675374782245552
LOC100122016	4	26.7272660685136	4.76919571172747e-07	0.000675374782245552
LOC100117928	2	14.4946894790177	7.27151338974739e-07	0.000903364346786284
LOC107980723	2	6.30612199813465	1.9371983065977e-06	0.00216598142660689
LOC100123582	2	11.2504107718124	2.17933808642109e-06	0.00221519810402493
LOC100123161	1	6.96898587443527	2.80606354591889e-06	0.00261454970890993
LOC100122557	2	13.4890742481558	3.06457122766688e-06	0.0026357669920418
LOC100116903	2	12.6579911899089	4.97200669980124e-06	0.00377991661223469
LOC100121509	1	7.88068450647196	5.07099089379487e-06	0.00377991661223469
LOC100118101	1	5.61743551486154	5.91347091985988e-06	0.00389050279026001
LOC100121843	5	12.1822140791946	5.91526226942314e-06	0.00389050279026001
LOC100121765	4	18.440673170531	7.1117947859856e-06	0.00406665502179555
LOC100678556	1	7.23706992833825	7.27422416920767e-06	0.00406665502179555
LOC100679142	1	7.13653055151075	6.81289862389408e-06	0.00406665502179555
LOC100115197	2	12.0095656672695	7.68724257499203e-06	0.0040929075824279
LOC100680538	3	18.5067075658998	8.21360840553783e-06	0.0041743797991963
LOC100120891	1	7.5748540922312	9.29996117891612e-06	0.00452099417136787
LOC100121074	6	29.666019060898	1.08393686820629e-05	0.00493270746142461
LOC100121383	1	6.34259521227685	1.10292180069417e-05	0.00493270746142461
LOC100122505	19	90.802545928584	1.15289518730666e-05	0.00495789272664455
LOC100120547	1	6.2229326545267	1.42055422483963e-05	0.00588267288441921
LOC100122248	1	7.52291402239113	1.59103893271804e-05	0.00592980210224013
LOC100122408	1	5.79143467535129	1.58419648444733e-05	0.00592980210224013
LOC100116421	1	7.11877628690953	1.50402574914683e-05	0.00592980210224013
LOC100123818	2	15.040978173164	1.65448311537278e-05	0.0059673470041881
LOC100116064	1	7.93138293324821	1.73488842089888e-05	0.00599949235468807
LOC100678573	1	7.10014141332853	1.79768333388813e-05	0.00599949235468807
LOC100122641	1	7.65671102807232	1.82436937715226e-05	0.00599949235468807
SP48	1	6.86475761948903	2.05848466599675e-05	0.00627885639937726
LOC100678080	1	6.0656265747233	2.00323311928879e-05	0.00627885639937726
LOC100678350	1	5.37672730119235	2.07778988263088e-05	0.00627885639937726
LOC100117520	2	7.49337354415756	2.17838660054243e-05	0.00640961594228023
Tudor-sn	2	14.4666836628968	2.4026144842631e-05	0.00685837983149718
CYP9AG4	1	8.38266013018116	2.45358369787932e-05	0.00685837983149718
LOC100119733	1	4.87947126748751	2.68261012353999e-05	0.00714149137888111
LOC100117881	1	6.37317156346004	2.63164190379657e-05	0.00714149137888111
LOC100119466	1	6.15630526792193	2.77851065878364e-05	0.00722477387810696
LOC100115409	2	11.9389972921957	2.85671569641741e-05	0.00725930413673706
LOC100119712	1	4.19863667904697	2.95994589929865e-05	0.00735447891112405
LOC100120866	3	20.0052287842438	3.5716436836039e-05	0.00849671234603727
LOC100123113	1	7.4404043095174	3.51810986441473e-05	0.00849671234603727
LOC100118614	1	6.80654174976561	3.85700723996557e-05	0.00860012939469847
LOC100678279	4	10.134995114757	3.92278507405082e-05	0.00860012939469847
LOC103316642	1	5.9816253461197	3.77156196034831e-05	0.00860012939469847
LOC100122667	2	7.9481322714392	3.8315786655311e-05	0.00860012939469847
SP47	1	6.12970121672552	4.15214934704522e-05	0.00872332021676403
LOC100117172	1	5.27057842113103	4.21303364372827e-05	0.00872332021676403
LOC100120399	1	7.20280975129986	4.10247926562159e-05	0.00872332021676403
LOC100116297	1	9.71850764632579	4.59261453857832e-05	0.00915699820232186
LOC100117877	4	24.6005196066167	4.66817724293307e-05	0.00915699820232186
LOC103317969	1	7.7130418456062	4.60449611170279e-05	0.00915699820232186
Cbp	1	7.15723900673854	5.15054807641588e-05	0.00928843194232355
LOC100122099	1	7.1676901582576	4.96867020444617e-05	0.00928843194232355
LOC100121381	4	23.1824297261015	5.11081140231471e-05	0.00928843194232355
LOC100678181	2	10.6249603006039	4.92902581108499e-05	0.00928843194232355
LOC100114730	1	8.58657366585635	5.0260133114795e-05	0.00928843194232355
LOC100116884	1	7.31371132511976	5.78016046930637e-05	0.00949815459011481
LOC100120797	1	6.87992183592357	5.8614852581873e-05	0.00949815459011481
LOC100122051	1	4.88575165203686	5.54206435362512e-05	0.00949815459011481
LOC100680382	1	5.77803205217891	5.7590494450345e-05	0.00949815459011481
LOC100118844	3	9.80227410420938	5.5708308511464e-05	0.00949815459011481
LOC100115370	1	3.54328525110885	5.7499938231155e-05	0.00949815459011481
LOC100678207	2	8.23838105556685	5.52769505959626e-05	0.00949815459011481
LOC100123034	1	4.99037324102394	6.06366803304967e-05	0.00968541032536119
LOC103316021	1	8.08016304844359	6.2729685294665e-05	0.0098786001588683
LOC103316269	1	4.34428708021974	6.49531318603232e-05	0.0100866801018094
LOC100117933	1	6.27518323755797	6.771614467354e-05	0.0102315434269574
LOC100124089	1	7.20014038143996	6.69354634149373e-05	0.0102315434269574
LOC100114232	1	4.07975664342102	8.09903203877052e-05	0.0104715090825281
LOC100115159	1	7.97535506800695	7.51877579643533e-05	0.0104715090825281
LOC100118384	1	4.85031764351135	7.84281120934173e-05	0.0104715090825281
LOC100120779	1	5.51369836313013	8.15828224436667e-05	0.0104715090825281
LOC100120959	1	5.87467098850323	8.2146913637606e-05	0.0104715090825281
LOC100124274	1	7.47872893787694	8.37045928131241e-05	0.0104715090825281
LOC100121504	1	6.59185966578775	7.71057468523078e-05	0.0104715090825281
LOC103316375	1	6.50939384215819	8.42247867401203e-05	0.0104715090825281
LOC100119597	1	6.06062676758147	7.68560836590807e-05	0.0104715090825281
LOC100117075	1	5.35902389626717	8.00448396365837e-05	0.0104715090825281
LOC100116826	1	3.64624779464912	8.42890454724555e-05	0.0104715090825281
LOC100123854	1	5.95509882504776	7.74402608651748e-05	0.0104715090825281
LOC107980724	1	5.74154198721601	8.01154922231361e-05	0.0104715090825281
LOC103317424	1	5.34618856075629	8.30887049525064e-05	0.0104715090825281
LOC100678959	1	5.36424795845627	8.19147179295927e-05	0.0104715090825281
LOC100124094	1	7.29812083609784	7.0592932159232e-05	0.0104715090825281
LOC100119062	2	5.83183156831165	9.21689936708409e-05	0.0112015382416704
LOC100119099	1	6.74860197192607	9.12648540412974e-05	0.0112015382416704
hmm203054	1	4.59947657329028	9.37026351605209e-05	0.0112654748788149
LOC100678467	1	6.41123486048447	9.48641764847935e-05	0.0112837910348561
LOC100122771	1	4.86770652536187	9.77306810808313e-05	0.0113825702621331
LOC100117586	1	5.36197228849942	9.72302617753321e-05	0.0113825702621331
LOC100679662	1	8.27042036756113	0.000101233154753871	0.0116689474567323
LOC100118990	1	7.04138834523572	0.000102960576224286	0.0117469612526912
LOC100114046	1	9.40576615946531	0.000104835877009302	0.0118401004125355
LOC100677932	1	7.28945270383553	0.000106550436571949	0.0119134043131096
LOC100116429	1	5.93571164677273	0.000113327470827907	0.0119539099181776
LOC100120787	2	16.8444324860673	0.000111337133536138	0.0119539099181776
LOC100124063	4	16.1854224866529	0.000112647204746448	0.0119539099181776
LOC100678660	1	8.44646743849555	0.00010852951473088	0.0119539099181776
LOC100122736	1	3.13401584432321	0.000111367790421665	0.0119539099181776
LOC100121256	1	5.80154286697621	0.000110127783432325	0.0119539099181776
LOC100118893	1	7.72955683231961	0.000118458013802836	0.0121966302224504
LOC100679937	1	5.75158578050895	0.00011999189021282	0.0121966302224504
LOC100679358	3	18.1491203580719	0.00011730266082492	0.0121966302224504
LOC100117466	1	7.33440536452099	0.000119427955320878	0.0121966302224504
LOC100114590	1	6.60525136896019	0.000126866837298232	0.0124429658581713
LOC100122803	4	22.7264679565098	0.000124058567154087	0.0124429658581713
LOC100679625	1	5.25178554670001	0.000126377058726294	0.0124429658581713
LOC100679785	2	9.69140255178881	0.000124801807401445	0.0124429658581713
LOC100115526	1	9.1506646008169	0.000129957071313382	0.0125262932271977
LOC100113806	2	11.7567995256464	0.000129345219539301	0.0125262932271977
LOC100118388	1	7.6791721269782	0.000139981163214349	0.0133771742384585
LOC100677948	2	10.0403277132421	0.00014125556383524	0.0133845632139138
CYP9AH2	1	6.18462534989822	0.000144663841666393	0.0135923228039658
LOC100115709	1	7.64790783657647	0.000150413381045956	0.0138989422601226
LOC100679655	1	5.3806128720579	0.000149744905038436	0.0138989422601226
LOC100678374	1	4.03845541200417	0.000152623680761495	0.013987585037658
LOC100118311	1	5.83861594494379	0.000156363280608871	0.0139990282450975
LOC100114036	1	9.13662960194331	0.000158540478094703	0.0139990282450975
LOC100117935	2	11.4438684896896	0.000158392753833539	0.0139990282450975
LOC100114621	1	6.96598411449359	0.000158263748327733	0.0139990282450975
LOC100679627	1	5.98561363558922	0.000159008727942705	0.0139990282450975
LOC100122210	1	6.5676481745336	0.000163703616612452	0.0142997666979986
LOC100123680	1	6.32911146518994	0.000167274829046646	0.0144475322471455
LOC100122035	1	7.82766547778069	0.000167979536010099	0.0144475322471455
LOC100119651	2	13.1074664795669	0.000169325163738827	0.0144520966088841
LOC100119518	1	6.41539078063861	0.000175491258272637	0.01486490726323
LOC100115146	1	6.89495700010145	0.000177293855813607	0.0149046812169319
LOC100679748	1	7.33149762501311	0.000182852486632963	0.0152572660674862
LOC103317789	1	6.28974225314446	0.000197357570560203	0.016345592566175
LOC100115571	1	7.50339506529097	0.000204192432949468	0.0165440260348406
LOC100123610	3	17.6483207730576	0.000202769295326533	0.0165440260348406
LOC103316218	1	6.98151748252342	0.000202608413743415	0.0165440260348406
Arp1	2	17.3172880395742	0.00021202801307286	0.0167505754279646
CYP9AH6	1	6.51151684475288	0.000218726769741779	0.0167505754279646
LOC100117616	1	6.86650566194578	0.000215478602380729	0.0167505754279646
LOC100119811	4	17.8174795487722	0.000217667072662546	0.0167505754279646
LOC100121172	1	5.07569620153688	0.000213743973670122	0.0167505754279646
LOC100678877	1	6.43252230824209	0.00021144696551367	0.0167505754279646
LOC100120653	2	15.1894286051485	0.000216716532930138	0.0167505754279646
LOC100118065	1	7.47990609787016	0.000215099399603543	0.0167505754279646
LOC100117866	1	5.11612839736836	0.000221904340540595	0.0168220992141238
LOC100123633	10	67.9042933669606	0.000222669768687087	0.0168220992141238
LOC100680265	1	6.00154737153615	0.000229099293112442	0.0168523631334882
LOC100116430	1	8.58664025087172	0.000226500834339465	0.0168523631334882
LOC100122562	1	3.96082507095479	0.00022896180094525	0.0168523631334882
LOC100122609	1	5.32392291785678	0.000227592544756241	0.0168523631334882
LOC100114766	1	6.43609653893494	0.000235663855368767	0.0171945396806153
LOC100117833	2	9.57428982803529	0.000236826680155153	0.0171945396806153
LOC100124147	1	5.96018747029225	0.000240387906834914	0.0173404979762656
LOC100122311	2	8.37223949982838	0.000243567091455848	0.0174572028818451
LOC100114695	1	6.05867982042304	0.000249688929941311	0.0177819867877312
LOC100114263	3	16.8802673702287	0.000252739883383094	0.0178853457981416
LOC100118089	1	6.63556987208258	0.000256243590641929	0.0180192426853296
LOC100123112	1	5.8574129769715	0.00025980180579068	0.0181521169435523
LOC100120441	1	5.33166293459505	0.000261380093722558	0.0181521169435523
LOC100115223	1	6.92433252869548	0.000267806436459597	0.0183702071537101
LOC100679168	1	6.05936546808666	0.000267287614634082	0.0183702071537101
LOC100119841	1	6.50162764388802	0.000275803324415097	0.0188033961602756
LOC100117837	1	6.55959135816856	0.000280654917143038	0.0189036302926284
LOC100119787	1	7.40641534881203	0.000279000655456937	0.0189036302926284
LOC100114268	1	6.22521704217687	0.000299357385644024	0.0194605039214356
LOC100116486	1	7.71741056954837	0.000290825690852113	0.0194605039214356
LOC100119326	5	14.8207558591436	0.000299365591135581	0.0194605039214356
LOC100679415	1	6.33366614492753	0.000295888665601881	0.0194605039214356
LOC100286823	2	8.35334099656651	0.000295888085750382	0.0194605039214356
LOC100116540	1	6.48187889312916	0.000295652472403302	0.0194605039214356
LOC100120102	2	8.81873046576685	0.000301488694463274	0.0194852317502536
LOC100120845	2	9.16786103971041	0.000306235205237021	0.0196399834374503
LOC100119619	7	15.9066063097997	0.00030739621693532	0.0196399834374503
LOC100114093	2	15.1857131861883	0.000313087955451006	0.0197776069485746
LOC100120817	1	7.68631139750908	0.000312833380404224	0.0197776069485746
LOC100679971	1	6.27772324517275	0.000316157546638345	0.0198593119604682
LOC100114561	1	6.999063231942	0.000324346508828567	0.0202598788559342
LOC100117742	1	7.20528235583178	0.000332053659562475	0.0205997241427015
LOC100678879	1	5.61322189662456	0.000333471967608351	0.0205997241427015
LOC107981184	1	3.23086341330083	0.000337045521090794	0.0207060767654735
LOC100116954	1	5.48192959746094	0.000353128239208138	0.0213423072572226
LOC100122621	1	6.80204793903932	0.000352044774013795	0.0213423072572226
LOC100120611	1	9.54644216852605	0.000352124709384667	0.0213423072572226
LOC100123521	4	21.2583302240771	0.00035585566525609	0.0213915171678943
LOC100123792	1	6.70026547997778	0.000370642360374883	0.0221516894117558
LOC100679177	1	4.53400755804405	0.00037246378762276	0.0221516894117558
LOC100121052	3	12.4797818268576	0.000377487250466569	0.0223316663887127
LOC100120011	1	7.87149154745746	0.000380634877026026	0.0223993608422526
LOC100124170	1	7.44633692796502	0.000392618743122013	0.0229836134389907
LOC100116747	1	4.93369232888542	0.000401256438257433	0.0233669178966477
LOC100123760	1	5.9713826657584	0.000408854513097091	0.0236860223364693
LOC100123820	1	7.66424891607307	0.000414868812495408	0.0239105576933565
LOC100113822	2	12.6830899759525	0.000421240122732869	0.023939937129593
LOC100117092	3	17.7571083873492	0.000423997593488976	0.023939937129593
LOC100119347	3	18.9500371476524	0.000419043291864244	0.023939937129593
LOC100114237	1	5.11467143216558	0.00042822533100068	0.023939937129593
LOC100122895	3	10.5467038138842	0.000428159741580214	0.023939937129593
LOC103317722	2	6.69152861335902	0.000423581613539496	0.023939937129593
LOC100124007	2	7.46625541592879	0.000444571885900605	0.0246077141398746
LOC103317747	1	6.52502996979738	0.000443234114196581	0.0246077141398746
LOC107980511	2	12.9123328954803	0.000450716034405615	0.0248249063088137
LOC100120923	1	7.03060010581258	0.00047555897433622	0.026064827902222
LOC100119851	1	6.71701900171596	0.000479868001921272	0.0261727030706426
CYP6CK7	1	6.20316615902067	0.000496462639712564	0.0263078140977544
LOC100120968	2	12.2532382767932	0.000492589302302251	0.0263078140977544
LOC103315659	1	4.81015032124996	0.000490537375247429	0.0263078140977544
LOC100122336	1	5.84949971453406	0.000494517726286749	0.0263078140977544
LOC100123617	3	13.1917928676549	0.000486214327230862	0.0263078140977544
LOC100115628	1	6.03377840588944	0.000492420295801601	0.0263078140977544
LOC100116938	1	5.30039432881495	0.000499298868622449	0.0263333049531491
LOC100678179	1	6.05059497650161	0.000505441771331843	0.0264081516133707
LOC103315597	1	6.76794173550987	0.000504322456493052	0.0264081516133707
LOC100117598	1	4.88956871380605	0.0005180587933708	0.0268167378179579
LOC100680408	1	5.94983538838637	0.000518008894778563	0.0268167378179579
LOC103316632	1	5.83366429294434	0.000523124543171649	0.0269541728903327
LOC100118359	1	7.43613351083877	0.000526103895336532	0.0269833378612741
LOC100117091	4	18.4740504440008	0.000530073999195582	0.0270628191096155
LOC100114690	1	4.21836616812332	0.000532787110532566	0.027077694013021
LOC100117227	1	6.92697652744576	0.00054329371221482	0.0274867284899272
LOC100114552	2	16.1937433255773	0.000555632594110736	0.0277345001551435
LOC100123700	1	5.98905120057657	0.000552908293672388	0.0277345001551435
LOC100123836	1	6.68308946517453	0.000555575777385951	0.0277345001551435
Herpud2	1	6.36771814652069	0.000566237724059557	0.0280137344810173
LOC107980473	1	5.85138511120504	0.000564207404180027	0.0280137344810173
LOC100679694	1	7.80591390829383	0.000583707449490098	0.0287508061354572
LOC100120791	1	5.57497003224403	0.000591792332279425	0.0290211845053344
LOC100122083	1	7.81947899110107	0.000598923881601721	0.0292426546733137
LOC100679786	1	6.30613145025454	0.000601653323148587	0.0292481991570624
LOC100120681	3	10.2212775617256	0.000608391244855741	0.0293794053077623
LOC107981304	1	6.54292300787349	0.000609607551328222	0.0293794053077623
LOC103315610	1	5.89233671203485	0.000617323248421238	0.029623567556214
LOC107982055	1	5.7250149922791	0.000624102992024229	0.0298209211701834
LOC100118182	1	7.47874499654664	0.000647714487546914	0.0306868461239917
LOC100122726	2	11.0182331431077	0.000645599319663974	0.0306868461239917
LOC100123032	1	6.94774992796608	0.000656223537968549	0.0309587990634023
Ssr1	1	8.45611310432197	0.000661892236580979	0.0310950298202182
LOC100119790	1	6.87211344970749	0.000668518733054736	0.0311832660341823
LOC100680257	1	7.09779801233339	0.000669348345246736	0.0311832660341823
LOC100122105	1	8.81147027234234	0.000675301826163696	0.031324176788354
LOC100679173	2	11.2651432807288	0.000677976100776466	0.031324176788354
LOC100119990	1	6.45749175370423	0.000684380741226151	0.0314899632413564
LOC100122340	1	2.89163291811516	0.000692551900235857	0.0317353393300702
LOC100114907	1	8.78020621507083	0.000738790595039352	0.0327794350918055
LOC100116261	1	3.92315558239225	0.000728359530493037	0.0327794350918055
LOC100121150	1	6.41845138836461	0.000733855854644761	0.0327794350918055
LOC100122926	1	6.6941223857402	0.00073772949931683	0.0327794350918055
LOC100123019	1	6.50530819636865	0.000720052838168191	0.0327794350918055
LOC100679124	1	6.74033421268152	0.000730707218835493	0.0327794350918055
LOC100677839	1	7.40438170851557	0.000725988904088869	0.0327794350918055
LOC100678974	1	9.11312959294612	0.000730082414733245	0.0327794350918055
LOC100120181	1	4.36864218870003	0.000745391010821124	0.0329415687430474
LOC100116401	1	6.17574558014928	0.000751796034306529	0.0330938246440209
LOC100113512	3	15.8835856974234	0.000757057750018009	0.0331947556978485
LOC100113625	2	11.3123423983083	0.000775259232793877	0.0338600526635482
LOC100121267	1	7.16851612271228	0.000829798742940551	0.0352225251972855
LOC100123811	1	6.79668716084901	0.0008214709092656	0.0352225251972855
LOC100678977	2	10.234832405683	0.000812275324362601	0.0352225251972855
LOC100122962	1	6.57794285472622	0.000831656081932151	0.0352225251972855
LOC103317423	1	6.85849248881516	0.000830185333934688	0.0352225251972855
LOC100122264	1	6.30250002847061	0.000824294382452053	0.0352225251972855
LOC100679663	1	6.05866309831997	0.000830428793380047	0.0352225251972855
LOC100679580	1	4.30590115107463	0.000826982642247628	0.0352225251972855
LOC107980660	1	5.09786116112756	0.000840355402265716	0.0354566556706905
LOC100122181	2	13.3369204448734	0.000844401105087226	0.0354934163758657
LOC100115544	1	5.39848575454492	0.000868674275410357	0.0363769553309483
LOC100117523	1	5.88063400098858	0.000878046358289309	0.0366322251195252
LOC100115799	1	7.80583994246474	0.000904693523201422	0.0371079998933273
LOC100119510	1	5.77046503197679	0.00090203165729782	0.0371079998933273
LOC100680404	1	7.11855843493106	0.000896393464853227	0.0371079998933273
LOC100679597	2	10.0242915219419	0.000894607477995948	0.0371079998933273
LOC100123502	2	14.358757081467	0.000906044537239814	0.0371079998933273
LOC100119179	1	6.29836957704555	0.000928434752769889	0.0377484689844368
LOC100679269	2	10.1412472531827	0.000925796175789952	0.0377484689844368
LOC100117806	1	7.00577666067181	0.000939682029019889	0.0380673361104036
LOC100118467	1	4.69635026598288	0.000948350049396513	0.0382797902610195
cycB	1	8.58458381757278	0.000955194349472309	0.0384173669836327
LOC100119716	1	5.26898862335972	0.000965844340846855	0.0387064715950132
LOC100119605	2	9.07334782857743	0.000973679801190437	0.0387339379691651
LOC100120061	1	5.67538070001164	0.000980386767308267	0.0387339379691651
LOC100123558	4	22.6905769170484	0.000978249214452013	0.0387339379691651
LOC107980717	1	4.50693370957227	0.000972158329165524	0.0387339379691651
LOC100113791	6	36.2084697859423	0.000986278305615277	0.0388116410834985
LOC100119743	1	8.18593971559048	0.000989295922439592	0.0388116410834985
LOC100680264	1	7.07689094798171	0.00101771178019531	0.0397868371131598
LOC100121482	5	31.1574521610816	0.00102536128415978	0.0399462178334165
LOC100119515	1	7.21279164557129	0.00104952912256436	0.0402028880260826
LOC100120906	4	26.8918464558365	0.00104972566419159	0.0402028880260826
LOC100121833	2	12.2548632033096	0.00105324952684109	0.0402028880260826
LOC100121940	2	7.54564366562139	0.00104298734322267	0.0402028880260826
LOC100124219	1	4.76773659024703	0.0010535234944676	0.0402028880260826
LOC100122914	1	6.20913425917204	0.00105100304856401	0.0402028880260826
LOC100121689	1	7.20148315147958	0.00105920354968244	0.0402821594863923
LOC100119653	2	12.8824633742011	0.0010645977706789	0.0403500599117314
LOC100119497	1	6.71834264033575	0.00107198667209605	0.0404928479077904
LOC100123625	1	6.26025016222701	0.00107730934642032	0.0405568882233183
LOC100120264	2	13.8079182779807	0.00108310636881404	0.040638296341308
LOC100114099	2	12.9838257233951	0.00109648629883532	0.0410027200912299
Admp	1	4.86440006747167	0.00111495275325293	0.0413516963525297
LOC100121538	1	6.63480109072246	0.00111691371956569	0.0413516963525297
LOC107981122	6	16.0934922878916	0.00111432028060102	0.0413516963525297
LOC100122877	2	9.90019949897771	0.00112462985090996	0.0414999549934794
LOC100119800	1	4.94864724214162	0.00113531485553003	0.0417564322357936
LOC100119934	1	6.93777337196971	0.00114038961045549	0.0418055614245996
LOC100120015	2	12.8174799043951	0.00116303040608289	0.0424962188575581
LOC100119205	1	5.87071595319261	0.00116863884537341	0.0425620551469711
LOC100117047	1	4.76863251969392	0.00118396331414216	0.0427028832755597
LOC100118004	1	1.68784663459503	0.00117888944213293	0.0427028832755597
LOC100113585	5	26.934622732489	0.00118246706292354	0.0427028832755597
CCE-D4	1	6.29729833236224	0.0012064588140197	0.0433434784762744
LOC100678142	1	8.89345305796888	0.00120947726362558	0.0433434784762744
LOC100122685	2	10.3585936633732	0.00121737911011718	0.0434872710230679
LOC100120172	1	6.7626776557728	0.00122315826182124	0.0435545621828766
LOC100121075	1	7.12216318843835	0.00127410544689802	0.0451121811457959
LOC100677929	1	4.21228881858258	0.00127895082582771	0.0451121811457959
LOC100122106	1	6.69853140853248	0.00127900558297266	0.0451121811457959
LOC100117119	1	7.41906622627002	0.00130311351538729	0.0454027465861039
LOC100117537	1	8.32151463074677	0.0013023821945841	0.0454027465861039
LOC100117333	1	7.22312406869865	0.00130754712465124	0.0454027465861039
LOC100122121	2	13.5288403088749	0.00130753565595749	0.0454027465861039
LOC107980928	4	9.92801228567168	0.00129326022213122	0.0454027465861039
LOC100120938	1	7.22602446868264	0.00132701519201013	0.0459360893556199
LOC100120488	1	6.26043950281366	0.0013421398258861	0.0462882967908069
LOC100118105	1	5.53063354872029	0.00134546967686363	0.0462882967908069
LOC100118620	1	4.72381448566962	0.00136434227823655	0.0467935920643031
LOC100115435	3	15.4553548897784	0.00137213789139752	0.0467951515988582
LOC100678334	1	6.21148926380242	0.00137275822595702	0.0467951515988582
LOC100115206	2	5.13265568279158	0.00138735510616701	0.0471489891855725
LOC100122147	1	7.05126309197062	0.00140427239466334	0.0472803890641567
LOC100115621	1	6.51255681334528	0.00139747193623428	0.0472803890641567
LOC100123642	1	7.65242615386937	0.0014019656618734	0.0472803890641567
LOC103317300	1	5.80000693459929	0.00140813608428264	0.0472803890641567
LOC100678594	2	10.0172993829834	0.00141945803850945	0.0475178452951322
CYP6CK6	2	8.6480991999227	0.0014693175062278	0.048508110288145
LOC100120714	8	43.7423245144833	0.00146838540342975	0.048508110288145
LOC103316982	1	2.15947563372051	0.0014707315434828	0.048508110288145
hmm34174	1	4.73638256821064	0.00146229804253287	0.048508110288145
LOC100119360	4	21.4658912444973	0.00146989105810822	0.048508110288145
LOC100679003	1	8.09843871791728	0.00148342876295108	0.0487829911722237
LOC100120359	1	6.18323631324158	0.00149750945200148	0.0489453545092108
LOC100677939	1	4.83100284526763	0.00150149866708338	0.0489453545092108
LOC107980727	1	4.71009358775054	0.00149727238800137	0.0489453545092108
LOC103316424	1	1.06532459266103	0.00150719847491449	0.0489883318256362
LOC100123549	1	5.23680253406827	0.00153083816414975	0.049124302000426
LOC100678542	1	5.96843454211093	0.00152405242476894	0.049124302000426
LOC100679868	1	7.90358599434665	0.00154213666059829	0.049124302000426
LOC100113566	4	24.2032995310536	0.00153332194456233	0.049124302000426
LOC103317037	1	7.25959702707018	0.00151578831370652	0.049124302000426
LOC100113578	2	10.7580225035372	0.00153770095877453	0.049124302000426
LOC107981940	1	5.87399495011192	0.0015378731818733	0.049124302000426
LOC100120853	1	6.16328689546596	0.00155945005874673	0.0495346906444522
