# Supplementary material for: Evidence of capacitation in the parasitoid wasp, Nasonia vitripennis, and its potential role in sex allocation
Source: Ecol Evol. 2020 Jun 1;10(14):7212–20. doi: 10.1002/ece3.6422 (PMC7391552; doi:10.1002/ece3.6422)
Supplement: Supplementary file 5 — Supplementary Material5 [file ECE3-10-7212-s005.xls]

#gene_id	transcript_id	sprot_Top_BLASTX_hit	RNAMMER	prot_id	prot_coords	sprot_Top_BLASTP_hit	Pfam	SignalP	TmHMM	eggnog	Kegg	gene_ontology_blast	gene_ontology_pfam	transcript	peptide
[gene=LOC100117425]	lcl|NC_015867.2_mrna_XM_001601618.4_1	ADA10_CAEEL^ADA10_CAEEL^Q:1268-3724,H:11-811^40.603%ID^E:6.56e-177^RecName: Full=Disintegrin and metalloproteinase domain-containing protein 10 homolog {ECO:0000305};^Eukaryota; Metazoa; Ecdysozoa; Nematoda; Chromadorea; Rhabditida; Rhabditoidea; Rhabditidae; Peloderinae; Caenorhabditis	.	Gene.1::lcl|NC_015867.2_mrna_XM_001601618.4_1::g.1::m.1	1235-4003[+]	ADA10_CAEEL^ADA10_CAEEL^Q:10-834,H:9-815^40.553%ID^E:0^RecName: Full=Disintegrin and metalloproteinase domain-containing protein 10 homolog {ECO:0000305};^Eukaryota; Metazoa; Ecdysozoa; Nematoda; Chromadorea; Rhabditida; Rhabditoidea; Rhabditidae; Peloderinae; Caenorhabditis	PF01562.18^Pep_M12B_propep^Reprolysin family propeptide^42-158^E:1.3e-05`PF13688.5^Reprolysin_5^Metallo-peptidase family M12^270-501^E:5e-26`PF13582.5^Reprolysin_3^Metallo-peptidase family M12B Reprolysin-like^306-469^E:1.7e-19`PF13574.5^Reprolysin_2^Metallo-peptidase family M12B Reprolysin-like^307-512^E:2.4e-28`PF13583.5^Reprolysin_4^Metallo-peptidase family M12B Reprolysin-like^430-511^E:4.4e-…	sigP:1^22^0.853^YES	ExpAA=22.15^PredHel=1^Topology=o763-782i	ENOG410XQWB^ADAM metallopeptidase domain	KEGG:cel:CELE_DY3.7`KO:K06704	GO:0016323^cellular_component^basolateral plasma membrane`GO:0030659^cellular_component^cytoplasmic vesicle membrane`GO:0016021^cellular_component^integral component of membrane`GO:0005886^cellular_component^plasma membrane`GO:0046872^molecular_function^metal ion binding`GO:0004222^molecular_function^metalloendopeptidase activity`GO:0008237^molecular_function^metallopeptidase activity`GO:0001708^…	GO:0004222^molecular_function^metalloendopeptidase activity`GO:0006508^biological_process^proteolysis	.	.
[gene=LOC100117425]	lcl|NC_015867.2_mrna_XM_003425452.3_2	ADA10_CAEEL^ADA10_CAEEL^Q:1267-3723,H:11-811^40.603%ID^E:3.53e-177^RecName: Full=Disintegrin and metalloproteinase domain-containing protein 10 homolog {ECO:0000305};^Eukaryota; Metazoa; Ecdysozoa; Nematoda; Chromadorea; Rhabditida; Rhabditoidea; Rhabditidae; Peloderinae; Caenorhabditis	.	Gene.6::lcl|NC_015867.2_mrna_XM_003425452.3_2::g.6::m.6	1234-3981[+]	ADA10_CAEEL^ADA10_CAEEL^Q:10-834,H:9-815^40.553%ID^E:0^RecName: Full=Disintegrin and metalloproteinase domain-containing protein 10 homolog {ECO:0000305};^Eukaryota; Metazoa; Ecdysozoa; Nematoda; Chromadorea; Rhabditida; Rhabditoidea; Rhabditidae; Peloderinae; Caenorhabditis	PF01562.18^Pep_M12B_propep^Reprolysin family propeptide^42-158^E:1.3e-05`PF13688.5^Reprolysin_5^Metallo-peptidase family M12^270-501^E:4.9e-26`PF13582.5^Reprolysin_3^Metallo-peptidase family M12B Reprolysin-like^306-469^E:1.7e-19`PF13574.5^Reprolysin_2^Metallo-peptidase family M12B Reprolysin-like^307-512^E:2.4e-28`PF13583.5^Reprolysin_4^Metallo-peptidase family M12B Reprolysin-like^430-511^E:4.3…	sigP:1^22^0.853^YES	ExpAA=22.16^PredHel=1^Topology=o763-782i	ENOG410XQWB^ADAM metallopeptidase domain	KEGG:cel:CELE_DY3.7`KO:K06704	GO:0016323^cellular_component^basolateral plasma membrane`GO:0030659^cellular_component^cytoplasmic vesicle membrane`GO:0016021^cellular_component^integral component of membrane`GO:0005886^cellular_component^plasma membrane`GO:0046872^molecular_function^metal ion binding`GO:0004222^molecular_function^metalloendopeptidase activity`GO:0008237^molecular_function^metallopeptidase activity`GO:0001708^…	GO:0004222^molecular_function^metalloendopeptidase activity`GO:0006508^biological_process^proteolysis	.	.
[gene=LOC100678203]	lcl|NC_015867.2_mrna_XM_016983231.1_3	.	.	Gene.11::lcl|NC_015867.2_mrna_XM_016983231.1_3::g.11::m.11	50-619[+]	.	.	.	ExpAA=45.85^PredHel=1^Topology=i156-178o	.	.	.	.	.	.
[gene=LOC100678203]	lcl|NC_015867.2_mrna_XM_003425563.3_4	.	.	Gene.12::lcl|NC_015867.2_mrna_XM_003425563.3_4::g.12::m.12	1-582[+]	.	.	.	ExpAA=44.09^PredHel=1^Topology=i160-182o	.	.	.	.	.	.
[gene=LOC100117470]	lcl|NC_015867.2_mrna_XM_003425481.3_5	MCM6_ANOGA^MCM6_ANOGA^Q:144-2603,H:1-813^68.034%ID^E:0^RecName: Full=DNA replication licensing factor Mcm6;^Eukaryota; Metazoa; Ecdysozoa; Arthropoda; Hexapoda; Insecta; Pterygota; Neoptera; Holometabola; Diptera; Nematocera; Culicoidea; Culicidae; Anophelinae; Anopheles	.	Gene.13::lcl|NC_015867.2_mrna_XM_003425481.3_5::g.13::m.13	144-2606[+]	MCM6_ANOGA^MCM6_ANOGA^Q:1-820,H:1-813^68.396%ID^E:0^RecName: Full=DNA replication licensing factor Mcm6;^Eukaryota; Metazoa; Ecdysozoa; Arthropoda; Hexapoda; Insecta; Pterygota; Neoptera; Holometabola; Diptera; Nematocera; Culicoidea; Culicidae; Anophelinae; Anopheles	PF14551.5^MCM_N^MCM N-terminal domain^22-103^E:5.1e-16`PF17207.2^MCM_OB^MCM OB domain^116-245^E:4e-36`PF00493.22^MCM^MCM2/3/5 family^326-648^E:6.8e-136`PF07728.13^AAA_5^AAA domain (dynein-related subfamily)^383-503^E:1.9e-05`PF07726.10^AAA_3^ATPase family associated with various cellular activities (AAA)^387-499^E:8.6e-06`PF01078.20^Mg_chelatase^Magnesium chelatase, subunit ChlI^436-524^E:1.9e-06	.	.	COG1241^dna replication licensing factor	KEGG:aga:AgaP_AGAP010219`KO:K02542	GO:0042555^cellular_component^MCM complex`GO:0005634^cellular_component^nucleus`GO:0005524^molecular_function^ATP binding`GO:0003677^molecular_function^DNA binding`GO:0003678^molecular_function^DNA helicase activity`GO:0046872^molecular_function^metal ion binding`GO:0007049^biological_process^cell cycle`GO:0051301^biological_process^cell division`GO:0006270^biological_process^DNA replication init…	GO:0003677^molecular_function^DNA binding`GO:0005524^molecular_function^ATP binding`GO:0006270^biological_process^DNA replication initiation`GO:0016887^molecular_function^ATPase activity	.	.
[gene=LOC100117511]	lcl|NC_015867.2_mrna_XM_016981317.1_6	UT_DESVH^UT_DESVH^Q:271-1275,H:17-332^26.225%ID^E:4.19e-13^RecName: Full=Urea transporter DVU1160;^Bacteria; Proteobacteria; Deltaproteobacteria; Desulfovibrionales; Desulfovibrionaceae; Desulfovibrio	.	Gene.17::lcl|NC_015867.2_mrna_XM_016981317.1_6::g.17::m.17	109-1371[+]	UT_DESVH^UT_DESVH^Q:55-389,H:17-332^26.225%ID^E:4.47e-17^RecName: Full=Urea transporter DVU1160;^Bacteria; Proteobacteria; Deltaproteobacteria; Desulfovibrionales; Desulfovibrionaceae; Desulfovibrio	PF03253.13^UT^Urea transporter^56-364^E:1e-55	.	ExpAA=164.29^PredHel=7^Topology=i73-95o115-137i144-166o241-263i270-292o312-334i341-363o	COG4413^UreA transporter	KEGG:dvu:DVU1160`KO:K08717	GO:0016021^cellular_component^integral component of membrane`GO:0031226^cellular_component^intrinsic component of plasma membrane`GO:0042802^molecular_function^identical protein binding`GO:0033219^molecular_function^urea binding`GO:0015265^molecular_function^urea channel activity`GO:0070207^biological_process^protein homotrimerization`GO:0071918^biological_process^urea transmembrane transport	GO:0015204^molecular_function^urea transmembrane transporter activity`GO:0071918^biological_process^urea transmembrane transport`GO:0016021^cellular_component^integral component of membrane	.	.
[gene=LOC100117511]	lcl|NC_015867.2_mrna_XM_008204325.2_7	UT_DESVH^UT_DESVH^Q:315-1319,H:17-332^26.225%ID^E:4.37e-13^RecName: Full=Urea transporter DVU1160;^Bacteria; Proteobacteria; Deltaproteobacteria; Desulfovibrionales; Desulfovibrionaceae; Desulfovibrio	.	Gene.19::lcl|NC_015867.2_mrna_XM_008204325.2_7::g.19::m.19	108-1415[+]	UT1_HUMAN^UT1_HUMAN^Q:1-409,H:15-382^23.934%ID^E:2.94e-17^RecName: Full=Urea transporter 1;^Eukaryota; Metazoa; Chordata; Craniata; Vertebrata; Euteleostomi; Mammalia; Eutheria; Euarchontoglires; Primates; Haplorrhini; Catarrhini; Hominidae; Homo	PF03253.13^UT^Urea transporter^71-379^E:1.1e-55	.	ExpAA=163.74^PredHel=7^Topology=i88-110o130-152i159-181o256-278i285-307o327-349i356-378o	COG4413^UreA transporter	KEGG:hsa:6563`KO:K08716	GO:0016323^cellular_component^basolateral plasma membrane`GO:0005887^cellular_component^integral component of plasma membrane`GO:0043231^cellular_component^intracellular membrane-bounded organelle`GO:0005730^cellular_component^nucleolus`GO:0005886^cellular_component^plasma membrane`GO:0015265^molecular_function^urea channel activity`GO:0015204^molecular_function^urea transmembrane transporter act…	GO:0015204^molecular_function^urea transmembrane transporter activity`GO:0071918^biological_process^urea transmembrane transport`GO:0016021^cellular_component^integral component of membrane	.	.
[gene=LOC103315460]	lcl|NC_015867.2_mrna_XM_016981293.1_8	.	.	Gene.21::lcl|NC_015867.2_mrna_XM_016981293.1_8::g.21::m.21	972-2177[+]	.	.	.	ExpAA=21.40^PredHel=1^Topology=o343-365i	.	.	.	.	.	.
[gene=LOC103315460]	lcl|NC_015867.2_mrna_XM_016981293.1_8	.	.	Gene.25::lcl|NC_015867.2_mrna_XM_016981293.1_8::g.25::m.25	2-316[-]	.	.	.	.	.	.	.	.	.	.
[gene=LOC103315460]	lcl|NC_015867.2_mrna_XM_008204326.2_9	.	.	Gene.26::lcl|NC_015867.2_mrna_XM_008204326.2_9::g.26::m.26	698-1903[+]	.	.	.	ExpAA=21.40^PredHel=1^Topology=o343-365i	.	.	.	.	.	.
[gene=LOC103315460]	lcl|NC_015867.2_mrna_XM_008204327.2_10	.	.	Gene.28::lcl|NC_015867.2_mrna_XM_008204327.2_10::g.28::m.28	578-1783[+]	.	.	.	ExpAA=21.40^PredHel=1^Topology=o343-365i	.	.	.	.	.	.
[gene=LOC107980520]	lcl|NC_015867.2_mrna_XM_016981295.1_11	.	.	Gene.32::lcl|NC_015867.2_mrna_XM_016981295.1_11::g.32::m.32	1297-1656[+]	.	.	.	.	.	.	.	.	.	.
[gene=LOC100117637]	lcl|NC_015867.2_mrna_XM_001601763.4_12	TRET1_BOMMO^TRET1_BOMMO^Q:206-1588,H:49-495^30.193%ID^E:3.6e-24^RecName: Full=Facilitated trehalose transporter Tret1 {ECO:0000303|PubMed:20035867};^Eukaryota; Metazoa; Ecdysozoa; Arthropoda; Hexapoda; Insecta; Pterygota; Neoptera; Holometabola; Lepidoptera; Glossata; Ditrysia; Bombycoidea; Bombycidae; Bombycinae; Bombyx	.	Gene.34::lcl|NC_015867.2_mrna_XM_001601763.4_12::g.34::m.34	101-1678[-]	.	.	.	.	.	.	.	.	.	.
[gene=LOC100117637]	lcl|NC_015867.2_mrna_XM_001601763.4_12	TRET1_BOMMO^TRET1_BOMMO^Q:206-1588,H:49-495^30.193%ID^E:3.6e-24^RecName: Full=Facilitated trehalose transporter Tret1 {ECO:0000303|PubMed:20035867};^Eukaryota; Metazoa; Ecdysozoa; Arthropoda; Hexapoda; Insecta; Pterygota; Neoptera; Holometabola; Lepidoptera; Glossata; Ditrysia; Bombycoidea; Bombycidae; Bombycinae; Bombyx	.	Gene.33::lcl|NC_015867.2_mrna_XM_001601763.4_12::g.33::m.33	2-1654[+]	TRET1_BOMMO^TRET1_BOMMO^Q:69-529,H:49-495^31.478%ID^E:1.61e-63^RecName: Full=Facilitated trehalose transporter Tret1 {ECO:0000303|PubMed:20035867};^Eukaryota; Metazoa; Ecdysozoa; Arthropoda; Hexapoda; Insecta; Pterygota; Neoptera; Holometabola; Lepidoptera; Glossata; Ditrysia; Bombycoidea; Bombycidae; Bombycinae; Bombyx	PF00083.23^Sugar_tr^Sugar (and other) transporter^87-520^E:1.8e-74`PF07690.15^MFS_1^Major Facilitator Superfamily^90-470^E:4.1e-23	.	ExpAA=244.36^PredHel=10^Topology=i69-91o113-135i142-164o223-245i315-337o355-377i384-406o419-441i454-471o486-505i	.	KEGG:bmor:100141437`KO:K14258	GO:0016021^cellular_component^integral component of membrane`GO:0005886^cellular_component^plasma membrane`GO:0015574^molecular_function^trehalose transmembrane transporter activity`GO:0015771^biological_process^trehalose transport	GO:0022857^molecular_function^transmembrane transporter activity`GO:0055085^biological_process^transmembrane transport`GO:0016021^cellular_component^integral component of membrane	.	.
[gene=LOC100117637]	lcl|NC_015867.2_mrna_XM_016990261.1_13	TRET1_BOMMO^TRET1_BOMMO^Q:143-1516,H:49-495^29.892%ID^E:2.68e-24^RecName: Full=Facilitated trehalose transporter Tret1 {ECO:0000303|PubMed:20035867};^Eukaryota; Metazoa; Ecdysozoa; Arthropoda; Hexapoda; Insecta; Pterygota; Neoptera; Holometabola; Lepidoptera; Glossata; Ditrysia; Bombycoidea; Bombycidae; Bombycinae; Bombyx	.	Gene.37::lcl|NC_015867.2_mrna_XM_016990261.1_13::g.37::m.37	2-1606[-]	.	.	.	.	.	.	.	.	.	.
[gene=LOC100117637]	lcl|NC_015867.2_mrna_XM_016990261.1_13	TRET1_BOMMO^TRET1_BOMMO^Q:143-1516,H:49-495^29.892%ID^E:2.68e-24^RecName: Full=Facilitated trehalose transporter Tret1 {ECO:0000303|PubMed:20035867};^Eukaryota; Metazoa; Ecdysozoa; Arthropoda; Hexapoda; Insecta; Pterygota; Neoptera; Holometabola; Lepidoptera; Glossata; Ditrysia; Bombycoidea; Bombycidae; Bombycinae; Bombyx	.	Gene.38::lcl|NC_015867.2_mrna_XM_016990261.1_13::g.38::m.38	2-1582[+]	TRET1_BOMMO^TRET1_BOMMO^Q:48-505,H:49-495^31.183%ID^E:4.13e-61^RecName: Full=Facilitated trehalose transporter Tret1 {ECO:0000303|PubMed:20035867};^Eukaryota; Metazoa; Ecdysozoa; Arthropoda; Hexapoda; Insecta; Pterygota; Neoptera; Holometabola; Lepidoptera; Glossata; Ditrysia; Bombycoidea; Bombycidae; Bombycinae; Bombyx	PF00083.23^Sugar_tr^Sugar (and other) transporter^76-496^E:1.3e-74`PF07690.15^MFS_1^Major Facilitator Superfamily^79-446^E:1.3e-22	.	ExpAA=242.58^PredHel=10^Topology=i47-69o89-111i118-140o199-221i291-313o331-353i360-382o395-417i430-447o462-481i	.	KEGG:bmor:100141437`KO:K14258	GO:0016021^cellular_component^integral component of membrane`GO:0005886^cellular_component^plasma membrane`GO:0015574^molecular_function^trehalose transmembrane transporter activity`GO:0015771^biological_process^trehalose transport	GO:0022857^molecular_function^transmembrane transporter activity`GO:0055085^biological_process^transmembrane transport`GO:0016021^cellular_component^integral component of membrane	.	.
[gene=LOC100117673]	lcl|NC_015867.2_mrna_XM_008204329.2_14	CBPQ_XENLA^CBPQ_XENLA^Q:1553-2854,H:37-469^51.613%ID^E:1.34e-150^RecName: Full=Carboxypeptidase Q;^Eukaryota; Metazoa; Chordata; Craniata; Vertebrata; Euteleostomi; Amphibia; Batrachia; Anura; Pipoidea; Pipidae; Xenopodinae; Xenopus; Xenopus	.	Gene.42::lcl|NC_015867.2_mrna_XM_008204329.2_14::g.42::m.42	563-2893[+]	CBPQ_XENLA^CBPQ_XENLA^Q:331-764,H:37-469^51.613%ID^E:7.23e-154^RecName: Full=Carboxypeptidase Q;^Eukaryota; Metazoa; Chordata; Craniata; Vertebrata; Euteleostomi; Amphibia; Batrachia; Anura; Pipoidea; Pipidae; Xenopodinae; Xenopus; Xenopus	PF00335.19^Tetraspannin^Tetraspanin family^9-212^E:3e-20`PF04389.16^Peptidase_M28^Peptidase family M28^562-750^E:5.9e-24	.	ExpAA=107.27^PredHel=4^Topology=o10-32i44-66o76-98i189-211o	.	KEGG:xla:443977`KO:K01302	GO:0005737^cellular_component^cytoplasm`GO:0005783^cellular_component^endoplasmic reticulum`GO:0005615^cellular_component^extracellular space`GO:0005794^cellular_component^Golgi apparatus`GO:0005764^cellular_component^lysosome`GO:0004180^molecular_function^carboxypeptidase activity`GO:0046872^molecular_function^metal ion binding`GO:0070573^molecular_function^metallodipeptidase activity`GO:0042803…	GO:0016021^cellular_component^integral component of membrane	.	.
[gene=LOC100117717]	lcl|NC_015867.2_mrna_XM_016990260.1_15	UNC80_DROME^UNC80_DROME^Q:168-9551,H:53-3061^53.213%ID^E:0^RecName: Full=Protein unc-80 homolog;^Eukaryota; Metazoa; Ecdysozoa; Arthropoda; Hexapoda; Insecta; Pterygota; Neoptera; Holometabola; Diptera; Brachycera; Muscomorpha; Ephydroidea; Drosophilidae; Drosophila; Sophophora`UNC80_DROME^UNC80_DROME^Q:9861-10052,H:3161-3222^62.5%ID^E:1.5e-11^RecName: Full=Protein unc-80 homolog;^Eukaryota; Meta…	.	Gene.46::lcl|NC_015867.2_mrna_XM_016990260.1_15::g.46::m.46	153-10619[+]	UNC80_DROME^UNC80_DROME^Q:6-3488,H:53-3303^50.711%ID^E:0^RecName: Full=Protein unc-80 homolog;^Eukaryota; Metazoa; Ecdysozoa; Arthropoda; Hexapoda; Insecta; Pterygota; Neoptera; Holometabola; Diptera; Brachycera; Muscomorpha; Ephydroidea; Drosophilidae; Drosophila; Sophophora	PF15778.4^UNC80^Cation channel complex component UNC80^5-201^E:7.8e-71	.	.	ENOG410XSBM^unc-80 homolog (C. elegans)	KEGG:dme:Dmel_CG18437	GO:0034703^cellular_component^cation channel complex`GO:0005261^molecular_function^cation channel activity`GO:0055080^biological_process^cation homeostasis`GO:0045475^biological_process^locomotor rhythm	.	.	.
[gene=LOC100117717]	lcl|NC_015867.2_mrna_XM_016990260.1_15	UNC80_DROME^UNC80_DROME^Q:168-9551,H:53-3061^53.213%ID^E:0^RecName: Full=Protein unc-80 homolog;^Eukaryota; Metazoa; Ecdysozoa; Arthropoda; Hexapoda; Insecta; Pterygota; Neoptera; Holometabola; Diptera; Brachycera; Muscomorpha; Ephydroidea; Drosophilidae; Drosophila; Sophophora`UNC80_DROME^UNC80_DROME^Q:9861-10052,H:3161-3222^62.5%ID^E:1.5e-11^RecName: Full=Protein unc-80 homolog;^Eukaryota; Meta…	.	Gene.48::lcl|NC_015867.2_mrna_XM_016990260.1_15::g.48::m.48	93-1103[-]	.	.	.	.	.	.	.	.	.	.
[gene=LOC100115460]	lcl|NC_015867.2_mrna_XM_016981256.1_16	MLC1_DROVI^MLC1_DROVI^Q:168-611,H:1-147^63.514%ID^E:4.77e-60^RecName: Full=Myosin light chain alkali;^Eukaryota; Metazoa; Ecdysozoa; Arthropoda; Hexapoda; Insecta; Pterygota; Neoptera; Holometabola; Diptera; Brachycera; Muscomorpha; Ephydroidea; Drosophilidae; Drosophila	.	Gene.58::lcl|NC_015867.2_mrna_XM_016981256.1_16::g.58::m.58	168-635[+]	MLC1_DROVI^MLC1_DROVI^Q:1-148,H:1-147^63.514%ID^E:8.23e-63^RecName: Full=Myosin light chain alkali;^Eukaryota; Metazoa; Ecdysozoa; Arthropoda; Hexapoda; Insecta; Pterygota; Neoptera; Holometabola; Diptera; Brachycera; Muscomorpha; Ephydroidea; Drosophilidae; Drosophila	.	.	.	ENOG4111WV2^myosin alkali light chain 1	KEGG:dvi:Dvir_GJ10688	GO:0005859^cellular_component^muscle myosin complex`GO:0005509^molecular_function^calcium ion binding`GO:0007498^biological_process^mesoderm development	.	.	.
[gene=LOC100115460]	lcl|NC_015867.2_mrna_XM_001599312.4_17	MLC1_DROVI^MLC1_DROVI^Q:167-613,H:1-148^62.416%ID^E:7.3e-60^RecName: Full=Myosin light chain alkali;^Eukaryota; Metazoa; Ecdysozoa; Arthropoda; Hexapoda; Insecta; Pterygota; Neoptera; Holometabola; Diptera; Brachycera; Muscomorpha; Ephydroidea; Drosophilidae; Drosophila	.	Gene.59::lcl|NC_015867.2_mrna_XM_001599312.4_17::g.59::m.59	167-619[+]	MLC1_DROVI^MLC1_DROVI^Q:1-149,H:1-148^62.416%ID^E:6.55e-63^RecName: Full=Myosin light chain alkali;^Eukaryota; Metazoa; Ecdysozoa; Arthropoda; Hexapoda; Insecta; Pterygota; Neoptera; Holometabola; Diptera; Brachycera; Muscomorpha; Ephydroidea; Drosophilidae; Drosophila	.	.	.	ENOG4111WV2^myosin alkali light chain 1	KEGG:dvi:Dvir_GJ10688	GO:0005859^cellular_component^muscle myosin complex`GO:0005509^molecular_function^calcium ion binding`GO:0007498^biological_process^mesoderm development	.	.	.
[gene=LOC100117754]	lcl|NC_015867.2_mrna_XM_016990349.1_18	TAU_CAPHI^TAU_CAPHI^Q:372-824,H:181-342^39.205%ID^E:4.54e-20^RecName: Full=Microtubule-associated protein tau;^Eukaryota; Metazoa; Chordata; Craniata; Vertebrata; Euteleostomi; Mammalia; Eutheria; Laurasiatheria; Cetartiodactyla; Ruminantia; Pecora; Bovidae; Caprinae; Capra	.	Gene.60::lcl|NC_015867.2_mrna_XM_016990349.1_18::g.60::m.60	3-995[-]	.	.	.	.	.	.	.	.	.	.
[gene=LOC100117754]	lcl|NC_015867.2_mrna_XM_016990348.1_19	TAU_CAPHI^TAU_CAPHI^Q:371-823,H:181-342^39.205%ID^E:1.73e-20^RecName: Full=Microtubule-associated protein tau;^Eukaryota; Metazoa; Chordata; Craniata; Vertebrata; Euteleostomi; Mammalia; Eutheria; Laurasiatheria; Cetartiodactyla; Ruminantia; Pecora; Bovidae; Caprinae; Capra	.	Gene.63::lcl|NC_015867.2_mrna_XM_016990348.1_19::g.63::m.63	221-1210[+]	TAU_CAPHI^TAU_CAPHI^Q:51-242,H:181-386^35.455%ID^E:3.22e-23^RecName: Full=Microtubule-associated protein tau;^Eukaryota; Metazoa; Chordata; Craniata; Vertebrata; Euteleostomi; Mammalia; Eutheria; Laurasiatheria; Cetartiodactyla; Ruminantia; Pecora; Bovidae; Caprinae; Capra	PF00418.18^Tubulin-binding^Tau and MAP protein, tubulin-binding repeat^89-120^E:4.5e-10`PF00418.18^Tubulin-binding^Tau and MAP protein, tubulin-binding repeat^121-150^E:2.9e-08`PF00418.18^Tubulin-binding^Tau and MAP protein, tubulin-binding repeat^162-188^E:3.2e-13	.	.	.	.	GO:0030424^cellular_component^axon`GO:0005737^cellular_component^cytoplasm`GO:0005829^cellular_component^cytosol`GO:0030425^cellular_component^dendrite`GO:0005874^cellular_component^microtubule`GO:0005886^cellular_component^plasma membrane`GO:0008017^molecular_function^microtubule binding	GO:0015631^molecular_function^tubulin binding	.	.
[gene=Cdk2]	lcl|NC_015867.2_mrna_NM_001161462.1_20	CDK2_RAT^CDK2_RAT^Q:321-1196,H:1-294^71.088%ID^E:1.99e-141^RecName: Full=Cyclin-dependent kinase 2;^Eukaryota; Metazoa; Chordata; Craniata; Vertebrata; Euteleostomi; Mammalia; Eutheria; Euarchontoglires; Glires; Rodentia; Myomorpha; Muroidea; Muridae; Murinae; Rattus	.	Gene.65::lcl|NC_015867.2_mrna_NM_001161462.1_20::g.65::m.65	321-1220[+]	CDK2_CARAU^CDK2_CARAU^Q:1-295,H:1-296^69.932%ID^E:5.31e-157^RecName: Full=Cyclin-dependent kinase 2;^Eukaryota; Metazoa; Chordata; Craniata; Vertebrata; Euteleostomi; Actinopterygii; Neopterygii; Teleostei; Ostariophysi; Cypriniformes; Cyprinidae; Carassius	PF00069.24^Pkinase^Protein kinase domain^6-285^E:1.2e-77`PF07714.16^Pkinase_Tyr^Protein tyrosine kinase^7-198^E:4e-33	.	.	.	.	GO:0005524^molecular_function^ATP binding`GO:0097472^molecular_function^cyclin-dependent protein kinase activity`GO:0004693^molecular_function^cyclin-dependent protein serine/threonine kinase activity`GO:0007049^biological_process^cell cycle`GO:0051301^biological_process^cell division`GO:0006468^biological_process^protein phosphorylation	GO:0004672^molecular_function^protein kinase activity`GO:0005524^molecular_function^ATP binding`GO:0006468^biological_process^protein phosphorylation	.	.
[gene=Cdk2]	lcl|NC_015867.2_mrna_NM_001161463.1_21	CDK2_RAT^CDK2_RAT^Q:321-1106,H:1-263^73.004%ID^E:3.93e-135^RecName: Full=Cyclin-dependent kinase 2;^Eukaryota; Metazoa; Chordata; Craniata; Vertebrata; Euteleostomi; Mammalia; Eutheria; Euarchontoglires; Glires; Rodentia; Myomorpha; Muroidea; Muridae; Murinae; Rattus	.	Gene.66::lcl|NC_015867.2_mrna_NM_001161463.1_21::g.66::m.66	321-1118[+]	CDK2_RAT^CDK2_RAT^Q:1-262,H:1-263^73.384%ID^E:3.17e-145^RecName: Full=Cyclin-dependent kinase 2;^Eukaryota; Metazoa; Chordata; Craniata; Vertebrata; Euteleostomi; Mammalia; Eutheria; Euarchontoglires; Glires; Rodentia; Myomorpha; Muroidea; Muridae; Murinae; Rattus	PF00069.24^Pkinase^Protein kinase domain^6-241^E:2.9e-69`PF07714.16^Pkinase_Tyr^Protein tyrosine kinase^7-198^E:3e-33	.	.	ENOG410XPP3^Cyclin-Dependent Kinase	.	GO:0015030^cellular_component^Cajal body`GO:0000307^cellular_component^cyclin-dependent protein kinase holoenzyme complex`GO:0005829^cellular_component^cytosol`GO:0005768^cellular_component^endosome`GO:0043231^cellular_component^intracellular membrane-bounded organelle`GO:0005815^cellular_component^microtubule organizing center`GO:0005634^cellular_component^nucleus`GO:0005524^molecular_function^A…	GO:0004672^molecular_function^protein kinase activity`GO:0005524^molecular_function^ATP binding`GO:0006468^biological_process^protein phosphorylation	.	.
[gene=LOC100117870]	lcl|NC_015867.2_mrna_XM_016990350.1_22	CL16A_DROME^CL16A_DROME^Q:365-1510,H:1-404^69.042%ID^E:1.56e-167^RecName: Full=Protein CLEC16A homolog {ECO:0000305};^Eukaryota; Metazoa; Ecdysozoa; Arthropoda; Hexapoda; Insecta; Pterygota; Neoptera; Holometabola; Diptera; Brachycera; Muscomorpha; Ephydroidea; Drosophilidae; Drosophila; Sophophora`CL16A_DROME^CL16A_DROME^Q:1759-2604,H:595-874^61.538%ID^E:1.16e-90^RecName: Full=Protein CLEC16A ho…	.	Gene.68::lcl|NC_015867.2_mrna_XM_016990350.1_22::g.68::m.68	1792-2961[+]	CL16A_DROME^CL16A_DROME^Q:1-282,H:606-882^60.49%ID^E:2.1e-103^RecName: Full=Protein CLEC16A homolog {ECO:0000305};^Eukaryota; Metazoa; Ecdysozoa; Arthropoda; Hexapoda; Insecta; Pterygota; Neoptera; Holometabola; Diptera; Brachycera; Muscomorpha; Ephydroidea; Drosophilidae; Drosophila; Sophophora	.	.	.	ENOG410Y0P3^C-type lectin domain family 16, member A	KEGG:dme:Dmel_CG12753`KO:K19513	GO:0000421^cellular_component^autophagosome membrane`GO:0005794^cellular_component^Golgi apparatus`GO:0000139^cellular_component^Golgi membrane`GO:0016021^cellular_component^integral component of membrane`GO:0005770^cellular_component^late endosome`GO:0031902^cellular_component^late endosome membrane`GO:0017137^molecular_function^Rab GTPase binding`GO:0006914^biological_process^autophagy`GO:00161…	.	.	.
[gene=LOC100117870]	lcl|NC_015867.2_mrna_XM_016990350.1_22	CL16A_DROME^CL16A_DROME^Q:365-1510,H:1-404^69.042%ID^E:1.56e-167^RecName: Full=Protein CLEC16A homolog {ECO:0000305};^Eukaryota; Metazoa; Ecdysozoa; Arthropoda; Hexapoda; Insecta; Pterygota; Neoptera; Holometabola; Diptera; Brachycera; Muscomorpha; Ephydroidea; Drosophilidae; Drosophila; Sophophora`CL16A_DROME^CL16A_DROME^Q:1759-2604,H:595-874^61.538%ID^E:1.16e-90^RecName: Full=Protein CLEC16A ho…	.	Gene.67::lcl|NC_015867.2_mrna_XM_016990350.1_22::g.67::m.67	365-1789[+]	CL16A_DROME^CL16A_DROME^Q:1-441,H:1-469^62.185%ID^E:9e-179^RecName: Full=Protein CLEC16A homolog {ECO:0000305};^Eukaryota; Metazoa; Ecdysozoa; Arthropoda; Hexapoda; Insecta; Pterygota; Neoptera; Holometabola; Diptera; Brachycera; Muscomorpha; Ephydroidea; Drosophilidae; Drosophila; Sophophora	PF09758.8^FPL^Uncharacterised conserved protein^49-196^E:5.8e-65	.	.	ENOG410Y0P3^C-type lectin domain family 16, member A	KEGG:dme:Dmel_CG12753`KO:K19513	GO:0000421^cellular_component^autophagosome membrane`GO:0005794^cellular_component^Golgi apparatus`GO:0000139^cellular_component^Golgi membrane`GO:0016021^cellular_component^integral component of membrane`GO:0005770^cellular_component^late endosome`GO:0031902^cellular_component^late endosome membrane`GO:0017137^molecular_function^Rab GTPase binding`GO:0006914^biological_process^autophagy`GO:00161…	.	.	.
[gene=LOC100117910]	lcl|NC_015867.2_mrna_XM_001601976.4_23	TRDMT_HUMAN^TRDMT_HUMAN^Q:3-1019,H:19-390^42.513%ID^E:9.93e-87^RecName: Full=tRNA (cytosine(38)-C(5))-methyltransferase;^Eukaryota; Metazoa; Chordata; Craniata; Vertebrata; Euteleostomi; Mammalia; Eutheria; Euarchontoglires; Primates; Haplorrhini; Catarrhini; Hominidae; Homo	.	Gene.71::lcl|NC_015867.2_mrna_XM_001601976.4_23::g.71::m.71	3-1046[+]	TRDMT_HUMAN^TRDMT_HUMAN^Q:1-339,H:19-390^42.781%ID^E:1.14e-90^RecName: Full=tRNA (cytosine(38)-C(5))-methyltransferase;^Eukaryota; Metazoa; Chordata; Craniata; Vertebrata; Euteleostomi; Mammalia; Eutheria; Euarchontoglires; Primates; Haplorrhini; Catarrhini; Hominidae; Homo	PF00145.16^DNA_methylase^C-5 cytosine-specific DNA methylase^7-335^E:7.3e-38	.	.	COG0270^Cytosine-specific methyltransferase	KEGG:hsa:1787`KO:K15336	GO:0005737^cellular_component^cytoplasm`GO:0005654^cellular_component^nucleoplasm`GO:0003723^molecular_function^RNA binding`GO:0016428^molecular_function^tRNA (cytosine-5-)-methyltransferase activity`GO:0008175^molecular_function^tRNA methyltransferase activity`GO:0001975^biological_process^response to amphetamine`GO:0030488^biological_process^tRNA methylation`GO:0006400^biological_process^tRNA m…	GO:0008168^molecular_function^methyltransferase activity	.	.
[gene=LOC100115495]	lcl|NC_015867.2_mrna_XM_001599663.4_24	MAFK_CHICK^MAFK_CHICK^Q:198-503,H:21-118^55.882%ID^E:1.47e-30^RecName: Full=Transcription factor MafK;^Eukaryota; Metazoa; Chordata; Craniata; Vertebrata; Euteleostomi; Archelosauria; Archosauria; Dinosauria; Saurischia; Theropoda; Coelurosauria; Aves; Neognathae; Galloanserae; Galliformes; Phasianidae; Phasianinae; Gallus	.	Gene.72::lcl|NC_015867.2_mrna_XM_001599663.4_24::g.72::m.72	156-548[+]	MAFK_CHICK^MAFK_CHICK^Q:20-116,H:24-118^56.701%ID^E:8.49e-33^RecName: Full=Transcription factor MafK;^Eukaryota; Metazoa; Chordata; Craniata; Vertebrata; Euteleostomi; Archelosauria; Archosauria; Dinosauria; Saurischia; Theropoda; Coelurosauria; Aves; Neognathae; Galloanserae; Galliformes; Phasianidae; Phasianinae; Gallus	PF03131.16^bZIP_Maf^bZIP Maf transcription factor^20-112^E:8.7e-29	.	.	ENOG4111MYK^v-maf musculoaponeurotic fibrosarcoma oncogene homolog K (avian)	KEGG:gga:395518`KO:K09037	GO:0005654^cellular_component^nucleoplasm`GO:0003700^molecular_function^DNA-binding transcription factor activity`GO:0043565^molecular_function^sequence-specific DNA binding`GO:0000122^biological_process^negative regulation of transcription by RNA polymerase II`GO:0006351^biological_process^transcription, DNA-templated	GO:0003677^molecular_function^DNA binding`GO:0006355^biological_process^regulation of transcription, DNA-templated`GO:0005634^cellular_component^nucleus	.	.
[gene=TRNAL-UAG]	lcl|NC_015867.2_trna_25	.	.	.	.	.	.	.	.	.	.	.	.	.	.
[gene=LOC103315518]	lcl|NC_015867.2_mrna_XM_016981243.1_26	HMCN1_HUMAN^HMCN1_HUMAN^Q:1505-1693,H:4701-4762^42.857%ID^E:1.15e-09^RecName: Full=Hemicentin-1;^Eukaryota; Metazoa; Chordata; Craniata; Vertebrata; Euteleostomi; Mammalia; Eutheria; Euarchontoglires; Primates; Haplorrhini; Catarrhini; Hominidae; Homo`HMCN1_HUMAN^HMCN1_HUMAN^Q:1505-1666,H:4815-4873^44.068%ID^E:1.32e-08^RecName: Full=Hemicentin-1;^Eukaryota; Metazoa; Chordata; Craniata; Vertebrata…	.	Gene.73::lcl|NC_015867.2_mrna_XM_016981243.1_26::g.73::m.73	524-3748[+]	CADN_ACRMI^CADN_ACRMI^Q:319-400,H:399-477^42.857%ID^E:9.26e-10^RecName: Full=Coadhesin {ECO:0000303|PubMed:23765379};^Eukaryota; Metazoa; Cnidaria; Anthozoa; Hexacorallia; Scleractinia; Astrocoeniina; Acroporidae; Acropora`CADN_ACRMI^CADN_ACRMI^Q:315-389,H:218-285^37.333%ID^E:2.28e-07^RecName: Full=Coadhesin {ECO:0000303|PubMed:23765379};^Eukaryota; Metazoa; Cnidaria; Anthozoa; Hexacorallia; Scle…	PF00090.18^TSP_1^Thrombospondin type 1 domain^332-376^E:3.8e-12	.	.	.	.	GO:0016021^cellular_component^integral component of membrane	.	.	.
[gene=LOC100118019]	lcl|NC_015867.2_mrna_XM_001602054.4_27	HEM_DROME^HEM_DROME^Q:547-3906,H:1-1120^74.064%ID^E:0^RecName: Full=Membrane-associated protein Hem;^Eukaryota; Metazoa; Ecdysozoa; Arthropoda; Hexapoda; Insecta; Pterygota; Neoptera; Holometabola; Diptera; Brachycera; Muscomorpha; Ephydroidea; Drosophilidae; Drosophila; Sophophora	.	Gene.77::lcl|NC_015867.2_mrna_XM_001602054.4_27::g.77::m.77	547-3918[+]	HEM_DROME^HEM_DROME^Q:1-1120,H:1-1120^74.064%ID^E:0^RecName: Full=Membrane-associated protein Hem;^Eukaryota; Metazoa; Ecdysozoa; Arthropoda; Hexapoda; Insecta; Pterygota; Neoptera; Holometabola; Diptera; Brachycera; Muscomorpha; Ephydroidea; Drosophilidae; Drosophila; Sophophora	PF09735.8^Nckap1^Membrane-associated apoptosis protein^9-1117^E:0	.	.	ENOG410XPQI^nck-associated protein	KEGG:dme:Dmel_CG5837`KO:K05750	GO:0016021^cellular_component^integral component of membrane`GO:0005886^cellular_component^plasma membrane`GO:0031209^cellular_component^SCAR complex`GO:0030036^biological_process^actin cytoskeleton organization`GO:0007409^biological_process^axonogenesis`GO:0033627^biological_process^cell adhesion mediated by integrin`GO:0000902^biological_process^cell morphogenesis`GO:0030031^biological_process^…	.	.	.
[gene=LOC100118019]	lcl|NC_015867.2_mrna_XM_001602054.4_27	HEM_DROME^HEM_DROME^Q:547-3906,H:1-1120^74.064%ID^E:0^RecName: Full=Membrane-associated protein Hem;^Eukaryota; Metazoa; Ecdysozoa; Arthropoda; Hexapoda; Insecta; Pterygota; Neoptera; Holometabola; Diptera; Brachycera; Muscomorpha; Ephydroidea; Drosophilidae; Drosophila; Sophophora	.	Gene.78::lcl|NC_015867.2_mrna_XM_001602054.4_27::g.78::m.78	2428-3933[-]	.	.	.	.	.	.	.	.	.	.
[gene=LOC100118052]	lcl|NC_015867.2_mrna_XM_001599903.4_28	RNF11_HUMAN^RNF11_HUMAN^Q:489-1004,H:1-151^41.989%ID^E:6.28e-34^RecName: Full=RING finger protein 11;^Eukaryota; Metazoa; Chordata; Craniata; Vertebrata; Euteleostomi; Mammalia; Eutheria; Euarchontoglires; Primates; Haplorrhini; Catarrhini; Hominidae; Homo	.	Gene.83::lcl|NC_015867.2_mrna_XM_001599903.4_28::g.83::m.83	489-1019[+]	RNF11_HUMAN^RNF11_HUMAN^Q:1-172,H:1-151^41.989%ID^E:1.9e-37^RecName: Full=RING finger protein 11;^Eukaryota; Metazoa; Chordata; Craniata; Vertebrata; Euteleostomi; Mammalia; Eutheria; Euarchontoglires; Primates; Haplorrhini; Catarrhini; Hominidae; Homo	PF13639.5^zf-RING_2^Ring finger domain^119-160^E:5.4e-12`PF17123.4^zf-RING_11^RING-like zinc finger^119-147^E:4.6e-10`PF13923.5^zf-C3HC4_2^Zinc finger, C3HC4 type (RING finger)^119-160^E:3.8e-07`PF00097.24^zf-C3HC4^Zinc finger, C3HC4 type (RING finger)^120-160^E:1.8e-05`PF13445.5^zf-RING_UBOX^RING-type zinc-finger^120-158^E:4.9e-05	.	.	ENOG41121N2^zinc ion binding	KEGG:hsa:26994`KO:K11980	GO:0005769^cellular_component^early endosome`GO:0070062^cellular_component^extracellular exosome`GO:0005634^cellular_component^nucleus`GO:0055037^cellular_component^recycling endosome`GO:0000151^cellular_component^ubiquitin ligase complex`GO:0003677^molecular_function^DNA binding`GO:0061630^molecular_function^ubiquitin protein ligase activity`GO:0004842^molecular_function^ubiquitin-protein transf…	GO:0046872^molecular_function^metal ion binding	.	.
[gene=LOC100118095]	lcl|NC_015867.2_mrna_XM_001602105.4_29	LRIG3_MOUSE^LRIG3_MOUSE^Q:53-2476,H:34-836^43.667%ID^E:0^RecName: Full=Leucine-rich repeats and immunoglobulin-like domains protein 3;^Eukaryota; Metazoa; Chordata; Craniata; Vertebrata; Euteleostomi; Mammalia; Eutheria; Euarchontoglires; Glires; Rodentia; Myomorpha; Muroidea; Muridae; Murinae; Mus; Mus	.	Gene.84::lcl|NC_015867.2_mrna_XM_001602105.4_29::g.84::m.84	2-2836[+]	LRIG3_MOUSE^LRIG3_MOUSE^Q:18-825,H:34-836^44.029%ID^E:0^RecName: Full=Leucine-rich repeats and immunoglobulin-like domains protein 3;^Eukaryota; Metazoa; Chordata; Craniata; Vertebrata; Euteleostomi; Mammalia; Eutheria; Euarchontoglires; Glires; Rodentia; Myomorpha; Muroidea; Muridae; Murinae; Mus; Mus	PF13855.5^LRR_8^Leucine rich repeat^103-159^E:1.2e-09`PF13516.5^LRR_6^Leucine Rich repeat^123-143^E:0.14`PF13306.5^LRR_5^Leucine rich repeats (6 copies)^125-243^E:3.6e-07`PF13306.5^LRR_5^Leucine rich repeats (6 copies)^162-268^E:1.5e-08`PF13855.5^LRR_8^Leucine rich repeat^170-229^E:5.6e-09`PF00560.32^LRR_1^Leucine Rich Repeat^171-193^E:1.5`PF13855.5^LRR_8^Leucine rich repeat^218-261^E:2.5e-07`PF1…	.	ExpAA=22.72^PredHel=1^Topology=o797-819i	COG4886^leucine Rich Repeat	KEGG:mmu:320398	GO:0030659^cellular_component^cytoplasmic vesicle membrane`GO:0016021^cellular_component^integral component of membrane`GO:0005886^cellular_component^plasma membrane`GO:0032474^biological_process^otolith morphogenesis	GO:0005515^molecular_function^protein binding	.	.
[gene=LOC100118133]	lcl|NC_015867.2_miscrna_XR_511912.2_30	TREA_APIME^TREA_APIME^Q:315-2075,H:36-616^76.32%ID^E:0^RecName: Full=Trehalase;^Eukaryota; Metazoa; Ecdysozoa; Arthropoda; Hexapoda; Insecta; Pterygota; Neoptera; Holometabola; Hymenoptera; Apocrita; Aculeata; Apoidea; Apidae; Apis	.	Gene.88::lcl|NC_015867.2_miscrna_XR_511912.2_30::g.88::m.88	87-2231[+]	TREA_APIME^TREA_APIME^Q:61-663,H:20-616^74.959%ID^E:0^RecName: Full=Trehalase;^Eukaryota; Metazoa; Ecdysozoa; Arthropoda; Hexapoda; Insecta; Pterygota; Neoptera; Holometabola; Hymenoptera; Apocrita; Aculeata; Apoidea; Apidae; Apis	PF01204.17^Trehalase^Trehalase^104-612^E:1.7e-164	.	ExpAA=21.93^PredHel=1^Topology=o643-665i	COG1626^trehalase	KEGG:ame:410795`KO:K01194	GO:0016021^cellular_component^integral component of membrane`GO:0004555^molecular_function^alpha,alpha-trehalase activity`GO:0005991^biological_process^trehalose metabolic process	GO:0004555^molecular_function^alpha,alpha-trehalase activity`GO:0005991^biological_process^trehalose metabolic process	.	.
[gene=LOC100118133]	lcl|NC_015867.2_mrna_XM_008204338.2_31	TREA_APIME^TREA_APIME^Q:399-2159,H:33-616^76.831%ID^E:0^RecName: Full=Trehalase;^Eukaryota; Metazoa; Ecdysozoa; Arthropoda; Hexapoda; Insecta; Pterygota; Neoptera; Holometabola; Hymenoptera; Apocrita; Aculeata; Apoidea; Apidae; Apis	.	Gene.89::lcl|NC_015867.2_mrna_XM_008204338.2_31::g.89::m.89	300-2315[+]	TREA_APIME^TREA_APIME^Q:34-620,H:33-616^76.831%ID^E:0^RecName: Full=Trehalase;^Eukaryota; Metazoa; Ecdysozoa; Arthropoda; Hexapoda; Insecta; Pterygota; Neoptera; Holometabola; Hymenoptera; Apocrita; Aculeata; Apoidea; Apidae; Apis	PF01204.17^Trehalase^Trehalase^61-569^E:1.4e-164	.	ExpAA=22.08^PredHel=1^Topology=o600-622i	COG1626^trehalase	KEGG:ame:410795`KO:K01194	GO:0016021^cellular_component^integral component of membrane`GO:0004555^molecular_function^alpha,alpha-trehalase activity`GO:0005991^biological_process^trehalose metabolic process	GO:0004555^molecular_function^alpha,alpha-trehalase activity`GO:0005991^biological_process^trehalose metabolic process	.	.
[gene=LOC100118133]	lcl|NC_015867.2_mrna_XM_008204335.2_32	TREA_APIME^TREA_APIME^Q:315-2075,H:36-616^76.32%ID^E:0^RecName: Full=Trehalase;^Eukaryota; Metazoa; Ecdysozoa; Arthropoda; Hexapoda; Insecta; Pterygota; Neoptera; Holometabola; Hymenoptera; Apocrita; Aculeata; Apoidea; Apidae; Apis	.	Gene.92::lcl|NC_015867.2_mrna_XM_008204335.2_32::g.92::m.92	87-2231[+]	TREA_APIME^TREA_APIME^Q:61-663,H:20-616^74.959%ID^E:0^RecName: Full=Trehalase;^Eukaryota; Metazoa; Ecdysozoa; Arthropoda; Hexapoda; Insecta; Pterygota; Neoptera; Holometabola; Hymenoptera; Apocrita; Aculeata; Apoidea; Apidae; Apis	PF01204.17^Trehalase^Trehalase^104-612^E:1.7e-164	.	ExpAA=21.93^PredHel=1^Topology=o643-665i	COG1626^trehalase	KEGG:ame:410795`KO:K01194	GO:0016021^cellular_component^integral component of membrane`GO:0004555^molecular_function^alpha,alpha-trehalase activity`GO:0005991^biological_process^trehalose metabolic process	GO:0004555^molecular_function^alpha,alpha-trehalase activity`GO:0005991^biological_process^trehalose metabolic process	.	.
[gene=LOC100118133]	lcl|NC_015867.2_mrna_XM_008204339.2_33	TREA_APIME^TREA_APIME^Q:312-2075,H:35-616^76.19%ID^E:0^RecName: Full=Trehalase;^Eukaryota; Metazoa; Ecdysozoa; Arthropoda; Hexapoda; Insecta; Pterygota; Neoptera; Holometabola; Hymenoptera; Apocrita; Aculeata; Apoidea; Apidae; Apis	.	Gene.93::lcl|NC_015867.2_mrna_XM_008204339.2_33::g.93::m.93	87-2078[+]	TREA_APIME^TREA_APIME^Q:61-663,H:20-616^74.959%ID^E:0^RecName: Full=Trehalase;^Eukaryota; Metazoa; Ecdysozoa; Arthropoda; Hexapoda; Insecta; Pterygota; Neoptera; Holometabola; Hymenoptera; Apocrita; Aculeata; Apoidea; Apidae; Apis	PF01204.17^Trehalase^Trehalase^104-612^E:1.3e-164	.	.	COG1626^trehalase	KEGG:ame:410795`KO:K01194	GO:0016021^cellular_component^integral component of membrane`GO:0004555^molecular_function^alpha,alpha-trehalase activity`GO:0005991^biological_process^trehalose metabolic process	GO:0004555^molecular_function^alpha,alpha-trehalase activity`GO:0005991^biological_process^trehalose metabolic process	.	.
[gene=LOC103315461]	lcl|NC_015867.2_ncrna_XR_511913.2_34	.	.	.	.	.	.	.	.	.	.	.	.	.	.
[gene=LOC103315461]	lcl|NC_015867.2_ncrna_XR_001729750.1_35	.	.	.	.	.	.	.	.	.	.	.	.	.	.
[gene=LOC103315462]	lcl|NC_015867.2_mrna_XM_016985727.1_36	KLH17_HUMAN^KLH17_HUMAN^Q:454-1494,H:242-557^27.507%ID^E:5.49e-32^RecName: Full=Kelch-like protein 17;^Eukaryota; Metazoa; Chordata; Craniata; Vertebrata; Euteleostomi; Mammalia; Eutheria; Euarchontoglires; Primates; Haplorrhini; Catarrhini; Hominidae; Homo`KLH17_HUMAN^KLH17_HUMAN^Q:2-469,H:106-247^29.814%ID^E:5.49e-32^RecName: Full=Kelch-like protein 17;^Eukaryota; Metazoa; Chordata; Craniata; V…	.	Gene.94::lcl|NC_015867.2_mrna_XM_016985727.1_36::g.94::m.94	889-1239[+]	KLH20_CHICK^KLH20_CHICK^Q:6-92,H:410-498^43.82%ID^E:2.58e-16^RecName: Full=Kelch-like protein 20;^Eukaryota; Metazoa; Chordata; Craniata; Vertebrata; Euteleostomi; Archelosauria; Archosauria; Dinosauria; Saurischia; Theropoda; Coelurosauria; Aves; Neognathae; Galloanserae; Galliformes; Phasianidae; Phasianinae; Gallus`KLH20_CHICK^KLH20_CHICK^Q:12-92,H:321-404^41.667%ID^E:4.73e-13^RecName: Full=Ke…	PF01344.24^Kelch_1^Kelch motif^4-38^E:0.0001`PF01344.24^Kelch_1^Kelch motif^45-89^E:7e-10`PF13964.5^Kelch_6^Kelch motif^50-92^E:1.8e-07`PF13418.5^Kelch_4^Galactose oxidase, central domain^51-88^E:0.00043`PF13415.5^Kelch_3^Galactose oxidase, central domain^54-100^E:9.6e-05	.	.	ENOG410XNX8^kelch-like	KEGG:gga:425091`KO:K10457	GO:0031463^cellular_component^Cul3-RING ubiquitin ligase complex`GO:0005737^cellular_component^cytoplasm`GO:0005829^cellular_component^cytosol`GO:0048471^cellular_component^perinuclear region of cytoplasm`GO:0016605^cellular_component^PML body`GO:0005802^cellular_component^trans-Golgi network`GO:0019964^molecular_function^interferon-gamma binding`GO:0004842^molecular_function^ubiquitin-protein tr…	GO:0005515^molecular_function^protein binding	.	.
[gene=LOC100118316]	lcl|NC_015867.2_mrna_XM_016985670.1_37	KDM7B_DANRE^KDM7B_DANRE^Q:331-1656,H:8-443^55.305%ID^E:6.11e-169^RecName: Full=Lysine-specific demethylase 7B;^Eukaryota; Metazoa; Chordata; Craniata; Vertebrata; Euteleostomi; Actinopterygii; Neopterygii; Teleostei; Ostariophysi; Cypriniformes; Cyprinidae; Danio	.	Gene.96::lcl|NC_015867.2_mrna_XM_016985670.1_37::g.96::m.96	310-3396[+]	KDM7B_DANRE^KDM7B_DANRE^Q:8-449,H:8-443^55.305%ID^E:5.11e-179^RecName: Full=Lysine-specific demethylase 7B;^Eukaryota; Metazoa; Chordata; Craniata; Vertebrata; Euteleostomi; Actinopterygii; Neopterygii; Teleostei; Ostariophysi; Cypriniformes; Cyprinidae; Danio	PF00628.28^PHD^PHD-finger^8-55^E:8.9e-09`PF13621.5^Cupin_8^Cupin-like domain^84-328^E:2.5e-08`PF02373.21^JmjC^JmjC domain, hydroxylase^241-336^E:5.2e-08	.	.	ENOG410XQXU^demethylase	.	GO:0005634^cellular_component^nucleus`GO:0071558^molecular_function^histone demethylase activity (H3-K27 specific)`GO:0051864^molecular_function^histone demethylase activity (H3-K36 specific)`GO:0032454^molecular_function^histone demethylase activity (H3-K9 specific)`GO:0035575^molecular_function^histone demethylase activity (H4-K20 specific)`GO:0046872^molecular_function^metal ion binding`GO:001…	.	.	.
[gene=LOC100118316]	lcl|NC_015867.2_mrna_XM_016985667.1_38	KDM7B_DANRE^KDM7B_DANRE^Q:331-1656,H:8-443^55.305%ID^E:6.34e-169^RecName: Full=Lysine-specific demethylase 7B;^Eukaryota; Metazoa; Chordata; Craniata; Vertebrata; Euteleostomi; Actinopterygii; Neopterygii; Teleostei; Ostariophysi; Cypriniformes; Cyprinidae; Danio	.	Gene.97::lcl|NC_015867.2_mrna_XM_016985667.1_38::g.97::m.97	310-3405[+]	KDM7B_DANRE^KDM7B_DANRE^Q:8-449,H:8-443^55.305%ID^E:4.53e-179^RecName: Full=Lysine-specific demethylase 7B;^Eukaryota; Metazoa; Chordata; Craniata; Vertebrata; Euteleostomi; Actinopterygii; Neopterygii; Teleostei; Ostariophysi; Cypriniformes; Cyprinidae; Danio	PF00628.28^PHD^PHD-finger^8-55^E:9e-09`PF13621.5^Cupin_8^Cupin-like domain^84-328^E:2.5e-08`PF02373.21^JmjC^JmjC domain, hydroxylase^241-336^E:5.2e-08	.	.	ENOG410XQXU^demethylase	.	GO:0005634^cellular_component^nucleus`GO:0071558^molecular_function^histone demethylase activity (H3-K27 specific)`GO:0051864^molecular_function^histone demethylase activity (H3-K36 specific)`GO:0032454^molecular_function^histone demethylase activity (H3-K9 specific)`GO:0035575^molecular_function^histone demethylase activity (H4-K20 specific)`GO:0046872^molecular_function^metal ion binding`GO:001…	.	.	.
[gene=LOC100118316]	lcl|NC_015867.2_mrna_XM_008204341.2_39	KDM7B_DANRE^KDM7B_DANRE^Q:329-1654,H:8-443^55.305%ID^E:4.15e-169^RecName: Full=Lysine-specific demethylase 7B;^Eukaryota; Metazoa; Chordata; Craniata; Vertebrata; Euteleostomi; Actinopterygii; Neopterygii; Teleostei; Ostariophysi; Cypriniformes; Cyprinidae; Danio	.	Gene.98::lcl|NC_015867.2_mrna_XM_008204341.2_39::g.98::m.98	308-3304[+]	KDM7B_DANRE^KDM7B_DANRE^Q:8-449,H:8-443^55.506%ID^E:1.05e-179^RecName: Full=Lysine-specific demethylase 7B;^Eukaryota; Metazoa; Chordata; Craniata; Vertebrata; Euteleostomi; Actinopterygii; Neopterygii; Teleostei; Ostariophysi; Cypriniformes; Cyprinidae; Danio	PF00628.28^PHD^PHD-finger^8-55^E:8.6e-09`PF13621.5^Cupin_8^Cupin-like domain^84-329^E:2.2e-08`PF02373.21^JmjC^JmjC domain, hydroxylase^241-336^E:5e-08	.	.	ENOG410XQXU^demethylase	.	GO:0005634^cellular_component^nucleus`GO:0071558^molecular_function^histone demethylase activity (H3-K27 specific)`GO:0051864^molecular_function^histone demethylase activity (H3-K36 specific)`GO:0032454^molecular_function^histone demethylase activity (H3-K9 specific)`GO:0035575^molecular_function^histone demethylase activity (H4-K20 specific)`GO:0046872^molecular_function^metal ion binding`GO:001…	.	.	.
[gene=LOC103315463]	lcl|NC_015867.2_mrna_XM_008204347.2_40	ACDSB_PONAB^ACDSB_PONAB^Q:470-1597,H:51-426^58.511%ID^E:2.75e-150^RecName: Full=Short/branched chain specific acyl-CoA dehydrogenase, mitochondrial;^Eukaryota; Metazoa; Chordata; Craniata; Vertebrata; Euteleostomi; Mammalia; Eutheria; Euarchontoglires; Primates; Haplorrhini; Catarrhini; Hominidae; Pongo	.	Gene.99::lcl|NC_015867.2_mrna_XM_008204347.2_40::g.99::m.99	368-1621[+]	ACDSB_HUMAN^ACDSB_HUMAN^Q:5-416,H:26-432^54.854%ID^E:1.29e-174^RecName: Full=Short/branched chain specific acyl-CoA dehydrogenase, mitochondrial;^Eukaryota; Metazoa; Chordata; Craniata; Vertebrata; Euteleostomi; Mammalia; Eutheria; Euarchontoglires; Primates; Haplorrhini; Catarrhini; Hominidae; Homo	PF02771.15^Acyl-CoA_dh_N^Acyl-CoA dehydrogenase, N-terminal domain^42-151^E:3.8e-31`PF02770.18^Acyl-CoA_dh_M^Acyl-CoA dehydrogenase, middle domain^157-252^E:6.3e-22`PF00441.23^Acyl-CoA_dh_1^Acyl-CoA dehydrogenase, C-terminal domain^264-412^E:7.8e-48`PF08028.10^Acyl-CoA_dh_2^Acyl-CoA dehydrogenase, C-terminal domain^279-401^E:1.9e-24	.	.	COG1960^acyl-CoA dehydrogenase	KEGG:hsa:36`KO:K09478	GO:0005759^cellular_component^mitochondrial matrix`GO:0005739^cellular_component^mitochondrion`GO:0003995^molecular_function^acyl-CoA dehydrogenase activity`GO:0050660^molecular_function^flavin adenine dinucleotide binding`GO:0009083^biological_process^branched-chain amino acid catabolic process`GO:0006631^biological_process^fatty acid metabolic process	GO:0016627^molecular_function^oxidoreductase activity, acting on the CH-CH group of donors`GO:0050660^molecular_function^flavin adenine dinucleotide binding`GO:0055114^biological_process^oxidation-reduction process	.	.
[gene=LOC100118350]	lcl|NC_015867.2_mrna_XM_016985656.1_41	P20L1_BOVIN^P20L1_BOVIN^Q:867-1259,H:11-140^38.406%ID^E:1.03e-20^RecName: Full=PHD finger protein 20-like protein 1;^Eukaryota; Metazoa; Chordata; Craniata; Vertebrata; Euteleostomi; Mammalia; Eutheria; Laurasiatheria; Cetartiodactyla; Ruminantia; Pecora; Bovidae; Bovinae; Bos	.	Gene.101::lcl|NC_015867.2_mrna_XM_016985656.1_41::g.101::m.101	204-3368[+]	P20L1_BOVIN^P20L1_BOVIN^Q:222-352,H:11-140^38.406%ID^E:4.54e-21^RecName: Full=PHD finger protein 20-like protein 1;^Eukaryota; Metazoa; Chordata; Craniata; Vertebrata; Euteleostomi; Mammalia; Eutheria; Laurasiatheria; Cetartiodactyla; Ruminantia; Pecora; Bovidae; Bovinae; Bos	PF05485.11^THAP^THAP domain^5-84^E:1.8e-11	.	.	ENOG410YHG2^zinc ion binding	KEGG:bta:511990`KO:K18402	GO:0005634^cellular_component^nucleus`GO:0006355^biological_process^regulation of transcription, DNA-templated	GO:0003676^molecular_function^nucleic acid binding	.	.
[gene=LOC100118388]	lcl|NC_015867.2_mrna_XM_008204906.2_42	APLP_LOCMI^APLP_LOCMI^Q:1776-3578,H:462-1064^30.794%ID^E:3.7e-57^RecName: Full=Apolipophorins;^Eukaryota; Metazoa; Ecdysozoa; Arthropoda; Hexapoda; Insecta; Pterygota; Neoptera; Polyneoptera; Orthoptera; Caelifera; Acrididea; Acridomorpha; Acridoidea; Acrididae; Oedipodinae; Locusta`APLP_LOCMI^APLP_LOCMI^Q:10305-13019,H:2450-3357^21.919%ID^E:7.08e-39^RecName: Full=Apolipophorins;^Eukaryota; Metaz…	.	Gene.106::lcl|NC_015867.2_mrna_XM_008204906.2_42::g.106::m.106	111-4700[-]	.	.	.	.	.	.	.	.	.	.
[gene=LOC100118388]	lcl|NC_015867.2_mrna_XM_008204906.2_42	APLP_LOCMI^APLP_LOCMI^Q:1776-3578,H:462-1064^30.794%ID^E:3.7e-57^RecName: Full=Apolipophorins;^Eukaryota; Metazoa; Ecdysozoa; Arthropoda; Hexapoda; Insecta; Pterygota; Neoptera; Polyneoptera; Orthoptera; Caelifera; Acrididea; Acridomorpha; Acridoidea; Acrididae; Oedipodinae; Locusta`APLP_LOCMI^APLP_LOCMI^Q:10305-13019,H:2450-3357^21.919%ID^E:7.08e-39^RecName: Full=Apolipophorins;^Eukaryota; Metaz…	.	Gene.105::lcl|NC_015867.2_mrna_XM_008204906.2_42::g.105::m.105	225-13142[+]	APLP_LOCMI^APLP_LOCMI^Q:46-1118,H:38-1064^27.076%ID^E:1.03e-78^RecName: Full=Apolipophorins;^Eukaryota; Metazoa; Ecdysozoa; Arthropoda; Hexapoda; Insecta; Pterygota; Neoptera; Polyneoptera; Orthoptera; Caelifera; Acrididea; Acridomorpha; Acridoidea; Acrididae; Oedipodinae; Locusta`APLP_LOCMI^APLP_LOCMI^Q:3313-4265,H:2400-3357^22.615%ID^E:1.05e-46^RecName: Full=Apolipophorins;^Eukaryota; Metazoa; …	PF01347.21^Vitellogenin_N^Lipoprotein amino terminal region^48-637^E:1.7e-42`PF09172.10^DUF1943^Domain of unknown function (DUF1943)^669-959^E:1.3e-75`PF06448.10^DUF1081^Domain of Unknown Function (DUF1081)^1003-1105^E:1e-21`PF00094.24^VWD^von Willebrand factor type D domain^3715-3865^E:1.5e-15	.	.	.	.	GO:0005576^cellular_component^extracellular region`GO:0008289^molecular_function^lipid binding`GO:0005319^molecular_function^lipid transporter activity`GO:0016055^biological_process^Wnt signaling pathway	GO:0005319^molecular_function^lipid transporter activity`GO:0006869^biological_process^lipid transport	.	.
[gene=LOC100118425]	lcl|NC_015867.2_mrna_XM_008204346.2_43	TB22B_MACFA^TB22B_MACFA^Q:239-1792,H:7-502^46.296%ID^E:5.53e-143^RecName: Full=TBC1 domain family member 22B;^Eukaryota; Metazoa; Chordata; Craniata; Vertebrata; Euteleostomi; Mammalia; Eutheria; Euarchontoglires; Primates; Haplorrhini; Catarrhini; Cercopithecidae; Cercopithecinae; Macaca	.	Gene.113::lcl|NC_015867.2_mrna_XM_008204346.2_43::g.113::m.113	197-1816[+]	TB22B_HUMAN^TB22B_HUMAN^Q:15-532,H:7-502^46.111%ID^E:4.11e-156^RecName: Full=TBC1 domain family member 22B;^Eukaryota; Metazoa; Chordata; Craniata; Vertebrata; Euteleostomi; Mammalia; Eutheria; Euarchontoglires; Primates; Haplorrhini; Catarrhini; Hominidae; Homo	PF00566.17^RabGAP-TBC^Rab-GTPase-TBC domain^240-486^E:3.9e-48	.	.	ENOG410XQ68^TBC1 domain family member	KEGG:hsa:55633`KO:K20360	GO:0012505^cellular_component^endomembrane system`GO:0005622^cellular_component^intracellular`GO:0071889^molecular_function^14-3-3 protein binding`GO:0005096^molecular_function^GTPase activator activity`GO:0017137^molecular_function^Rab GTPase binding`GO:0090630^biological_process^activation of GTPase activity`GO:0006886^biological_process^intracellular protein transport`GO:0031338^biological_pro…	.	.	.
[gene=LOC100118425]	lcl|NC_015867.2_mrna_XM_008204345.2_44	TB22B_MACFA^TB22B_MACFA^Q:230-1783,H:7-502^46.296%ID^E:5.17e-143^RecName: Full=TBC1 domain family member 22B;^Eukaryota; Metazoa; Chordata; Craniata; Vertebrata; Euteleostomi; Mammalia; Eutheria; Euarchontoglires; Primates; Haplorrhini; Catarrhini; Cercopithecidae; Cercopithecinae; Macaca	.	Gene.114::lcl|NC_015867.2_mrna_XM_008204345.2_44::g.114::m.114	188-1807[+]	TB22B_HUMAN^TB22B_HUMAN^Q:15-532,H:7-502^46.111%ID^E:4.11e-156^RecName: Full=TBC1 domain family member 22B;^Eukaryota; Metazoa; Chordata; Craniata; Vertebrata; Euteleostomi; Mammalia; Eutheria; Euarchontoglires; Primates; Haplorrhini; Catarrhini; Hominidae; Homo	PF00566.17^RabGAP-TBC^Rab-GTPase-TBC domain^240-486^E:3.9e-48	.	.	ENOG410XQ68^TBC1 domain family member	KEGG:hsa:55633`KO:K20360	GO:0012505^cellular_component^endomembrane system`GO:0005622^cellular_component^intracellular`GO:0071889^molecular_function^14-3-3 protein binding`GO:0005096^molecular_function^GTPase activator activity`GO:0017137^molecular_function^Rab GTPase binding`GO:0090630^biological_process^activation of GTPase activity`GO:0006886^biological_process^intracellular protein transport`GO:0031338^biological_pro…	.	.	.
[gene=LOC100118425]	lcl|NC_015867.2_mrna_XM_001602342.4_45	TB22B_MACFA^TB22B_MACFA^Q:242-1795,H:7-502^46.296%ID^E:5.65e-143^RecName: Full=TBC1 domain family member 22B;^Eukaryota; Metazoa; Chordata; Craniata; Vertebrata; Euteleostomi; Mammalia; Eutheria; Euarchontoglires; Primates; Haplorrhini; Catarrhini; Cercopithecidae; Cercopithecinae; Macaca	.	Gene.115::lcl|NC_015867.2_mrna_XM_001602342.4_45::g.115::m.115	200-1819[+]	TB22B_HUMAN^TB22B_HUMAN^Q:15-532,H:7-502^46.111%ID^E:4.11e-156^RecName: Full=TBC1 domain family member 22B;^Eukaryota; Metazoa; Chordata; Craniata; Vertebrata; Euteleostomi; Mammalia; Eutheria; Euarchontoglires; Primates; Haplorrhini; Catarrhini; Hominidae; Homo	PF00566.17^RabGAP-TBC^Rab-GTPase-TBC domain^240-486^E:3.9e-48	.	.	ENOG410XQ68^TBC1 domain family member	KEGG:hsa:55633`KO:K20360	GO:0012505^cellular_component^endomembrane system`GO:0005622^cellular_component^intracellular`GO:0071889^molecular_function^14-3-3 protein binding`GO:0005096^molecular_function^GTPase activator activity`GO:0017137^molecular_function^Rab GTPase binding`GO:0090630^biological_process^activation of GTPase activity`GO:0006886^biological_process^intracellular protein transport`GO:0031338^biological_pro…	.	.	.
[gene=LOC100118463]	lcl|NC_015867.2_mrna_XM_016985696.1_46	GLGB_FELCA^GLGB_FELCA^Q:157-2181,H:22-691^60.889%ID^E:0^RecName: Full=1,4-alpha-glucan-branching enzyme;^Eukaryota; Metazoa; Chordata; Craniata; Vertebrata; Euteleostomi; Mammalia; Eutheria; Laurasiatheria; Carnivora; Feliformia; Felidae; Felinae; Felis	.	Gene.116::lcl|NC_015867.2_mrna_XM_016985696.1_46::g.116::m.116	115-2199[+]	GLGB_FELCA^GLGB_FELCA^Q:15-689,H:22-691^60.889%ID^E:0^RecName: Full=1,4-alpha-glucan-branching enzyme;^Eukaryota; Metazoa; Chordata; Craniata; Vertebrata; Euteleostomi; Mammalia; Eutheria; Laurasiatheria; Carnivora; Feliformia; Felidae; Felinae; Felis	PF02922.17^CBM_48^Carbohydrate-binding module 48 (Isoamylase N-terminal domain)^65-151^E:6.6e-16`PF00128.23^Alpha-amylase^Alpha amylase, catalytic domain^222-290^E:7.1e-10`PF02806.17^Alpha-amylase_C^Alpha amylase, C-terminal all-beta domain^598-691^E:2.4e-25	.	.	COG0296^Catalyzes the formation of the alpha-1,6-glucosidic linkages in glycogen by scission of a 1,4-alpha-linked oligosaccharide from growing alpha-1,4-glucan chains and the subsequent attachment of the oligosaccharide to the alpha-1,6 position (By similarity)	KEGG:fca:493962`KO:K00700	GO:0003844^molecular_function^1,4-alpha-glucan branching enzyme activity`GO:0102752^molecular_function^1,4-alpha-glucan branching enzyme activity (using a glucosylated glycogenin as primer for glycogen synthesis)`GO:0043169^molecular_function^cation binding`GO:0004553^molecular_function^hydrolase activity, hydrolyzing O-glycosyl compounds`GO:0005978^biological_process^glycogen biosynthetic process	GO:0004553^molecular_function^hydrolase activity, hydrolyzing O-glycosyl compounds`GO:0005975^biological_process^carbohydrate metabolic process`GO:0003824^molecular_function^catalytic activity`GO:0043169^molecular_function^cation binding	.	.
[gene=LOC100118463]	lcl|NC_015867.2_mrna_XM_008204344.1_47	GLGB_FELCA^GLGB_FELCA^Q:188-2212,H:22-691^60.889%ID^E:0^RecName: Full=1,4-alpha-glucan-branching enzyme;^Eukaryota; Metazoa; Chordata; Craniata; Vertebrata; Euteleostomi; Mammalia; Eutheria; Laurasiatheria; Carnivora; Feliformia; Felidae; Felinae; Felis	.	Gene.117::lcl|NC_015867.2_mrna_XM_008204344.1_47::g.117::m.117	146-2230[+]	GLGB_FELCA^GLGB_FELCA^Q:15-689,H:22-691^60.889%ID^E:0^RecName: Full=1,4-alpha-glucan-branching enzyme;^Eukaryota; Metazoa; Chordata; Craniata; Vertebrata; Euteleostomi; Mammalia; Eutheria; Laurasiatheria; Carnivora; Feliformia; Felidae; Felinae; Felis	PF02922.17^CBM_48^Carbohydrate-binding module 48 (Isoamylase N-terminal domain)^65-151^E:6.6e-16`PF00128.23^Alpha-amylase^Alpha amylase, catalytic domain^222-290^E:7.1e-10`PF02806.17^Alpha-amylase_C^Alpha amylase, C-terminal all-beta domain^598-691^E:2.4e-25	.	.	COG0296^Catalyzes the formation of the alpha-1,6-glucosidic linkages in glycogen by scission of a 1,4-alpha-linked oligosaccharide from growing alpha-1,4-glucan chains and the subsequent attachment of the oligosaccharide to the alpha-1,6 position (By similarity)	KEGG:fca:493962`KO:K00700	GO:0003844^molecular_function^1,4-alpha-glucan branching enzyme activity`GO:0102752^molecular_function^1,4-alpha-glucan branching enzyme activity (using a glucosylated glycogenin as primer for glycogen synthesis)`GO:0043169^molecular_function^cation binding`GO:0004553^molecular_function^hydrolase activity, hydrolyzing O-glycosyl compounds`GO:0005978^biological_process^glycogen biosynthetic process	GO:0004553^molecular_function^hydrolase activity, hydrolyzing O-glycosyl compounds`GO:0005975^biological_process^carbohydrate metabolic process`GO:0003824^molecular_function^catalytic activity`GO:0043169^molecular_function^cation binding	.	.
[gene=LOC100118503]	lcl|NC_015867.2_mrna_XM_008204342.1_48	BORC6_RAT^BORC6_RAT^Q:594-1067,H:206-356^36.076%ID^E:2.25e-24^RecName: Full=BLOC-1-related complex subunit 6 {ECO:0000305};^Eukaryota; Metazoa; Chordata; Craniata; Vertebrata; Euteleostomi; Mammalia; Eutheria; Euarchontoglires; Glires; Rodentia; Myomorpha; Muroidea; Muridae; Murinae; Rattus	.	Gene.118::lcl|NC_015867.2_mrna_XM_008204342.1_48::g.118::m.118	378-1085[+]	BORC6_RAT^BORC6_RAT^Q:73-230,H:206-356^36.076%ID^E:1.39e-26^RecName: Full=BLOC-1-related complex subunit 6 {ECO:0000305};^Eukaryota; Metazoa; Chordata; Craniata; Vertebrata; Euteleostomi; Mammalia; Eutheria; Euarchontoglires; Glires; Rodentia; Myomorpha; Muroidea; Muridae; Murinae; Rattus	PF10157.8^BORCS6^BLOC-1-related complex sub-unit 6^82-231^E:4.4e-59	.	.	ENOG4111TSS^chromosome 17 open reading frame 59	KEGG:rno:497934`KO:K20820	GO:0099078^cellular_component^BORC complex`GO:0005765^cellular_component^lysosomal membrane`GO:0032418^biological_process^lysosome localization	.	.	.
[gene=LOC100118503]	lcl|NC_015867.2_mrna_XM_001602406.3_49	BORC6_RAT^BORC6_RAT^Q:574-1047,H:206-356^36.076%ID^E:9.53e-25^RecName: Full=BLOC-1-related complex subunit 6 {ECO:0000305};^Eukaryota; Metazoa; Chordata; Craniata; Vertebrata; Euteleostomi; Mammalia; Eutheria; Euarchontoglires; Glires; Rodentia; Myomorpha; Muroidea; Muridae; Murinae; Rattus	.	Gene.119::lcl|NC_015867.2_mrna_XM_001602406.3_49::g.119::m.119	256-1065[+]	BORC6_RAT^BORC6_RAT^Q:107-264,H:206-356^36.076%ID^E:2.49e-26^RecName: Full=BLOC-1-related complex subunit 6 {ECO:0000305};^Eukaryota; Metazoa; Chordata; Craniata; Vertebrata; Euteleostomi; Mammalia; Eutheria; Euarchontoglires; Glires; Rodentia; Myomorpha; Muroidea; Muridae; Murinae; Rattus	PF10157.8^BORCS6^BLOC-1-related complex sub-unit 6^116-265^E:6.5e-59	.	.	ENOG4111TSS^chromosome 17 open reading frame 59	KEGG:rno:497934`KO:K20820	GO:0099078^cellular_component^BORC complex`GO:0005765^cellular_component^lysosomal membrane`GO:0032418^biological_process^lysosome localization	.	.	.
[gene=LOC100118541]	lcl|NC_015867.2_mrna_XM_001602431.4_50	SLIP1_DROME^SLIP1_DROME^Q:397-1155,H:165-422^31.69%ID^E:6.02e-27^RecName: Full=Slo-interacting protein 1;^Eukaryota; Metazoa; Ecdysozoa; Arthropoda; Hexapoda; Insecta; Pterygota; Neoptera; Holometabola; Diptera; Brachycera; Muscomorpha; Ephydroidea; Drosophilidae; Drosophila; Sophophora`SLIP1_DROME^SLIP1_DROME^Q:1648-2013,H:646-754^41.803%ID^E:1.87e-13^RecName: Full=Slo-interacting protein 1;^Euk…	.	Gene.120::lcl|NC_015867.2_mrna_XM_001602431.4_50::g.120::m.120	64-2298[+]	PZR3B_DANRE^PZR3B_DANRE^Q:404-744,H:757-1053^34.734%ID^E:9.02e-34^RecName: Full=E3 ubiquitin-protein ligase PDZRN3-B {ECO:0000305};^Eukaryota; Metazoa; Chordata; Craniata; Vertebrata; Euteleostomi; Actinopterygii; Neopterygii; Teleostei; Ostariophysi; Cypriniformes; Cyprinidae; Danio`PZR3B_DANRE^PZR3B_DANRE^Q:5-210,H:303-503^33.18%ID^E:7.02e-20^RecName: Full=E3 ubiquitin-protein ligase PDZRN3-B {…	PF00595.23^PDZ^PDZ domain (Also known as DHR or GLGF)^125-190^E:1.6e-11	.	.	ENOG410YT6N^PDZ domain containing RING finger	KEGG:dre:100005518`KO:K15682	GO:0030054^cellular_component^cell junction`GO:0005737^cellular_component^cytoplasm`GO:0031594^cellular_component^neuromuscular junction`GO:0046872^molecular_function^metal ion binding`GO:0004842^molecular_function^ubiquitin-protein transferase activity`GO:0007528^biological_process^neuromuscular junction development	GO:0005515^molecular_function^protein binding	.	.
[gene=LOC100118541]	lcl|NC_015867.2_mrna_XM_001602431.4_50	SLIP1_DROME^SLIP1_DROME^Q:397-1155,H:165-422^31.69%ID^E:6.02e-27^RecName: Full=Slo-interacting protein 1;^Eukaryota; Metazoa; Ecdysozoa; Arthropoda; Hexapoda; Insecta; Pterygota; Neoptera; Holometabola; Diptera; Brachycera; Muscomorpha; Ephydroidea; Drosophilidae; Drosophila; Sophophora`SLIP1_DROME^SLIP1_DROME^Q:1648-2013,H:646-754^41.803%ID^E:1.87e-13^RecName: Full=Slo-interacting protein 1;^Euk…	.	Gene.121::lcl|NC_015867.2_mrna_XM_001602431.4_50::g.121::m.121	25-1929[-]	.	.	.	ExpAA=88.47^PredHel=4^Topology=o43-65i203-225o238-260i371-390o	.	.	.	.	.	.
[gene=LOC100118573]	lcl|NC_015867.2_mrna_XM_016985677.1_51	IPO9_MOUSE^IPO9_MOUSE^Q:728-1876,H:324-696^43.49%ID^E:2.5e-87^RecName: Full=Importin-9;^Eukaryota; Metazoa; Chordata; Craniata; Vertebrata; Euteleostomi; Mammalia; Eutheria; Euarchontoglires; Glires; Rodentia; Myomorpha; Muroidea; Muridae; Murinae; Mus; Mus`IPO9_MOUSE^IPO9_MOUSE^Q:1874-2695,H:755-1041^42.953%ID^E:1.56e-55^RecName: Full=Importin-9;^Eukaryota; Metazoa; Chordata; Craniata; Vertebrat…	.	Gene.124::lcl|NC_015867.2_mrna_XM_016985677.1_51::g.124::m.124	393-755[+]	IPO9_MOUSE^IPO9_MOUSE^Q:1-115,H:13-126^60.87%ID^E:8.29e-36^RecName: Full=Importin-9;^Eukaryota; Metazoa; Chordata; Craniata; Vertebrata; Euteleostomi; Mammalia; Eutheria; Euarchontoglires; Glires; Rodentia; Myomorpha; Muroidea; Muridae; Murinae; Mus; Mus	PF03810.18^IBN_N^Importin-beta N-terminal domain^32-99^E:1.1e-12	.	.	COG5657^Importin	.	GO:0005737^cellular_component^cytoplasm`GO:0005829^cellular_component^cytosol`GO:0005635^cellular_component^nuclear envelope`GO:0042393^molecular_function^histone binding`GO:0008565^molecular_function^protein transporter activity`GO:0008536^molecular_function^Ran GTPase binding`GO:0006606^biological_process^protein import into nucleus`GO:0050821^biological_process^protein stabilization`GO:0042254…	GO:0008536^molecular_function^Ran GTPase binding`GO:0006886^biological_process^intracellular protein transport	.	.
[gene=LOC100118573]	lcl|NC_015867.2_mrna_XM_016985677.1_51	IPO9_MOUSE^IPO9_MOUSE^Q:728-1876,H:324-696^43.49%ID^E:2.5e-87^RecName: Full=Importin-9;^Eukaryota; Metazoa; Chordata; Craniata; Vertebrata; Euteleostomi; Mammalia; Eutheria; Euarchontoglires; Glires; Rodentia; Myomorpha; Muroidea; Muridae; Murinae; Mus; Mus`IPO9_MOUSE^IPO9_MOUSE^Q:1874-2695,H:755-1041^42.953%ID^E:1.56e-55^RecName: Full=Importin-9;^Eukaryota; Metazoa; Chordata; Craniata; Vertebrat…	.	Gene.123::lcl|NC_015867.2_mrna_XM_016985677.1_51::g.123::m.123	839-2701[+]	IPO9_MOUSE^IPO9_MOUSE^Q:1-619,H:361-1041^36.744%ID^E:1.16e-133^RecName: Full=Importin-9;^Eukaryota; Metazoa; Chordata; Craniata; Vertebrata; Euteleostomi; Mammalia; Eutheria; Euarchontoglires; Glires; Rodentia; Myomorpha; Muroidea; Muridae; Murinae; Mus; Mus	.	.	.	COG5657^Importin	.	GO:0005737^cellular_component^cytoplasm`GO:0005829^cellular_component^cytosol`GO:0005635^cellular_component^nuclear envelope`GO:0042393^molecular_function^histone binding`GO:0008565^molecular_function^protein transporter activity`GO:0008536^molecular_function^Ran GTPase binding`GO:0006606^biological_process^protein import into nucleus`GO:0050821^biological_process^protein stabilization`GO:0042254…	.	.	.
[gene=Ttc39b]	lcl|NC_015867.2_mrna_NM_001159862.1_52	TT39B_XENTR^TT39B_XENTR^Q:519-2201,H:14-578^42.43%ID^E:1.47e-155^RecName: Full=Tetratricopeptide repeat protein 39B;^Eukaryota; Metazoa; Chordata; Craniata; Vertebrata; Euteleostomi; Amphibia; Batrachia; Anura; Pipoidea; Pipidae; Xenopodinae; Xenopus; Silurana	.	Gene.125::lcl|NC_015867.2_mrna_NM_001159862.1_52::g.125::m.125	501-2351[+]	TT39B_XENTR^TT39B_XENTR^Q:7-567,H:14-578^42.43%ID^E:1.55e-161^RecName: Full=Tetratricopeptide repeat protein 39B;^Eukaryota; Metazoa; Chordata; Craniata; Vertebrata; Euteleostomi; Amphibia; Batrachia; Anura; Pipoidea; Pipidae; Xenopodinae; Xenopus; Silurana	PF10300.8^DUF3808^Protein of unknown function (DUF3808)^34-487^E:4.5e-137`PF12862.6^ANAPC5^Anaphase-promoting complex subunit 5^66-103^E:64`PF13424.5^TPR_12^Tetratricopeptide repeat^474-541^E:3.1e-07`PF12862.6^ANAPC5^Anaphase-promoting complex subunit 5^488-541^E:1.2	.	.	ENOG410XS7D^(Tetratricopeptide repeat) domain	KEGG:xtr:549556	.	.	.	.
[gene=LOC100118609]	lcl|NC_015867.2_mrna_XM_016985683.1_53	BRSK2_HUMAN^BRSK2_HUMAN^Q:802-2562,H:14-557^60.201%ID^E:0^RecName: Full=Serine/threonine-protein kinase BRSK2;^Eukaryota; Metazoa; Chordata; Craniata; Vertebrata; Euteleostomi; Mammalia; Eutheria; Euarchontoglires; Primates; Haplorrhini; Catarrhini; Hominidae; Homo	.	Gene.128::lcl|NC_015867.2_mrna_XM_016985683.1_53::g.128::m.128	751-2661[+]	BRSK2_HUMAN^BRSK2_HUMAN^Q:18-604,H:14-557^60.201%ID^E:0^RecName: Full=Serine/threonine-protein kinase BRSK2;^Eukaryota; Metazoa; Chordata; Craniata; Vertebrata; Euteleostomi; Mammalia; Eutheria; Euarchontoglires; Primates; Haplorrhini; Catarrhini; Hominidae; Homo	PF00069.24^Pkinase^Protein kinase domain^23-274^E:9.7e-73`PF07714.16^Pkinase_Tyr^Protein tyrosine kinase^25-271^E:3e-40	.	.	ENOG410XNQ0^CAMK family protein kinase	KEGG:hsa:9024`KO:K08796	GO:0005813^cellular_component^centrosome`GO:0005737^cellular_component^cytoplasm`GO:0150034^cellular_component^distal axon`GO:0005783^cellular_component^endoplasmic reticulum`GO:0005634^cellular_component^nucleus`GO:0048471^cellular_component^perinuclear region of cytoplasm`GO:0005524^molecular_function^ATP binding`GO:0051117^molecular_function^ATPase binding`GO:0060590^molecular_function^ATPase …	GO:0004672^molecular_function^protein kinase activity`GO:0005524^molecular_function^ATP binding`GO:0006468^biological_process^protein phosphorylation	.	.
[gene=LOC100118609]	lcl|NC_015867.2_mrna_XM_001602489.4_54	BRSK2_HUMAN^BRSK2_HUMAN^Q:796-2778,H:14-633^58.519%ID^E:0^RecName: Full=Serine/threonine-protein kinase BRSK2;^Eukaryota; Metazoa; Chordata; Craniata; Vertebrata; Euteleostomi; Mammalia; Eutheria; Euarchontoglires; Primates; Haplorrhini; Catarrhini; Hominidae; Homo	.	Gene.131::lcl|NC_015867.2_mrna_XM_001602489.4_54::g.131::m.131	745-3123[+]	BRSK2_HUMAN^BRSK2_HUMAN^Q:18-734,H:14-682^55.677%ID^E:0^RecName: Full=Serine/threonine-protein kinase BRSK2;^Eukaryota; Metazoa; Chordata; Craniata; Vertebrata; Euteleostomi; Mammalia; Eutheria; Euarchontoglires; Primates; Haplorrhini; Catarrhini; Hominidae; Homo	PF00069.24^Pkinase^Protein kinase domain^23-274^E:1.5e-72`PF07714.16^Pkinase_Tyr^Protein tyrosine kinase^25-271^E:4.7e-40	.	.	ENOG410XNQ0^CAMK family protein kinase	KEGG:hsa:9024`KO:K08796	GO:0005813^cellular_component^centrosome`GO:0005737^cellular_component^cytoplasm`GO:0150034^cellular_component^distal axon`GO:0005783^cellular_component^endoplasmic reticulum`GO:0005634^cellular_component^nucleus`GO:0048471^cellular_component^perinuclear region of cytoplasm`GO:0005524^molecular_function^ATP binding`GO:0051117^molecular_function^ATPase binding`GO:0060590^molecular_function^ATPase …	GO:0004672^molecular_function^protein kinase activity`GO:0005524^molecular_function^ATP binding`GO:0006468^biological_process^protein phosphorylation	.	.
[gene=LOC100118609]	lcl|NC_015867.2_mrna_XM_016985681.1_55	BRSK2_HUMAN^BRSK2_HUMAN^Q:537-2519,H:14-633^58.519%ID^E:0^RecName: Full=Serine/threonine-protein kinase BRSK2;^Eukaryota; Metazoa; Chordata; Craniata; Vertebrata; Euteleostomi; Mammalia; Eutheria; Euarchontoglires; Primates; Haplorrhini; Catarrhini; Hominidae; Homo	.	Gene.134::lcl|NC_015867.2_mrna_XM_016985681.1_55::g.134::m.134	486-2864[+]	BRSK2_HUMAN^BRSK2_HUMAN^Q:18-734,H:14-682^55.677%ID^E:0^RecName: Full=Serine/threonine-protein kinase BRSK2;^Eukaryota; Metazoa; Chordata; Craniata; Vertebrata; Euteleostomi; Mammalia; Eutheria; Euarchontoglires; Primates; Haplorrhini; Catarrhini; Hominidae; Homo	PF00069.24^Pkinase^Protein kinase domain^23-274^E:1.5e-72`PF07714.16^Pkinase_Tyr^Protein tyrosine kinase^25-271^E:4.7e-40	.	.	ENOG410XNQ0^CAMK family protein kinase	KEGG:hsa:9024`KO:K08796	GO:0005813^cellular_component^centrosome`GO:0005737^cellular_component^cytoplasm`GO:0150034^cellular_component^distal axon`GO:0005783^cellular_component^endoplasmic reticulum`GO:0005634^cellular_component^nucleus`GO:0048471^cellular_component^perinuclear region of cytoplasm`GO:0005524^molecular_function^ATP binding`GO:0051117^molecular_function^ATPase binding`GO:0060590^molecular_function^ATPase …	GO:0004672^molecular_function^protein kinase activity`GO:0005524^molecular_function^ATP binding`GO:0006468^biological_process^protein phosphorylation	.	.
[gene=LOC100118646]	lcl|NC_015867.2_mrna_XM_001602514.4_56	CKS1_PHYPO^CKS1_PHYPO^Q:222-434,H:1-71^74.648%ID^E:3.27e-34^RecName: Full=Probable cyclin-dependent kinases regulatory subunit;^Eukaryota; Amoebozoa; Mycetozoa; Myxogastria; Myxogastromycetidae; Physariida; Physaraceae; Physarum	.	.	.	.	.	.	.	.	.	GO:0016538^molecular_function^cyclin-dependent protein serine/threonine kinase regulator activity`GO:0007049^biological_process^cell cycle`GO:0051301^biological_process^cell division	.	.	.
[gene=LOC100118684]	lcl|NC_015867.2_mrna_XM_008204352.2_57	TGS1_RAT^TGS1_RAT^Q:1613-2245,H:628-841^58.14%ID^E:3.28e-77^RecName: Full=Trimethylguanosine synthase;^Eukaryota; Metazoa; Chordata; Craniata; Vertebrata; Euteleostomi; Mammalia; Eutheria; Euarchontoglires; Glires; Rodentia; Myomorpha; Muroidea; Muridae; Murinae; Rattus	.	Gene.137::lcl|NC_015867.2_mrna_XM_008204352.2_57::g.137::m.137	413-2248[+]	TGS1_RAT^TGS1_RAT^Q:401-611,H:628-841^58.14%ID^E:1.01e-81^RecName: Full=Trimethylguanosine synthase;^Eukaryota; Metazoa; Chordata; Craniata; Vertebrata; Euteleostomi; Mammalia; Eutheria; Euarchontoglires; Glires; Rodentia; Myomorpha; Muroidea; Muridae; Murinae; Rattus	PF02475.15^Met_10^Met-10+ like-protein^454-516^E:7.2e-05`PF09445.9^Methyltransf_15^RNA cap guanine-N2 methyltransferase^455-607^E:1.6e-41`PF13847.5^Methyltransf_31^Methyltransferase domain^457-522^E:2.6e-06`PF01170.17^UPF0020^Putative RNA methylase family UPF0020^477-530^E:5.1e-05	.	.	ENOG410XRUD^trimethylguanosine synthase	KEGG:rno:312947`KO:K14292	GO:0015030^cellular_component^Cajal body`GO:0005829^cellular_component^cytosol`GO:0005730^cellular_component^nucleolus`GO:0005634^cellular_component^nucleus`GO:0071164^molecular_function^RNA trimethylguanosine synthase activity`GO:0036261^biological_process^7-methylguanosine cap hypermethylation`GO:0009452^biological_process^7-methylguanosine RNA capping`GO:0006355^biological_process^regulation o…	GO:0008168^molecular_function^methyltransferase activity`GO:0001510^biological_process^RNA methylation`GO:0009452^biological_process^7-methylguanosine RNA capping	.	.
[gene=LOC100118684]	lcl|NC_015867.2_mrna_XM_008204353.2_58	TGS1_RAT^TGS1_RAT^Q:1534-2166,H:628-841^58.14%ID^E:2.39e-77^RecName: Full=Trimethylguanosine synthase;^Eukaryota; Metazoa; Chordata; Craniata; Vertebrata; Euteleostomi; Mammalia; Eutheria; Euarchontoglires; Glires; Rodentia; Myomorpha; Muroidea; Muridae; Murinae; Rattus	.	Gene.140::lcl|NC_015867.2_mrna_XM_008204353.2_58::g.140::m.140	334-2169[+]	TGS1_RAT^TGS1_RAT^Q:401-611,H:628-841^58.14%ID^E:1.01e-81^RecName: Full=Trimethylguanosine synthase;^Eukaryota; Metazoa; Chordata; Craniata; Vertebrata; Euteleostomi; Mammalia; Eutheria; Euarchontoglires; Glires; Rodentia; Myomorpha; Muroidea; Muridae; Murinae; Rattus	PF02475.15^Met_10^Met-10+ like-protein^454-516^E:7.2e-05`PF09445.9^Methyltransf_15^RNA cap guanine-N2 methyltransferase^455-607^E:1.6e-41`PF13847.5^Methyltransf_31^Methyltransferase domain^457-522^E:2.6e-06`PF01170.17^UPF0020^Putative RNA methylase family UPF0020^477-530^E:5.1e-05	.	.	ENOG410XRUD^trimethylguanosine synthase	KEGG:rno:312947`KO:K14292	GO:0015030^cellular_component^Cajal body`GO:0005829^cellular_component^cytosol`GO:0005730^cellular_component^nucleolus`GO:0005634^cellular_component^nucleus`GO:0071164^molecular_function^RNA trimethylguanosine synthase activity`GO:0036261^biological_process^7-methylguanosine cap hypermethylation`GO:0009452^biological_process^7-methylguanosine RNA capping`GO:0006355^biological_process^regulation o…	GO:0008168^molecular_function^methyltransferase activity`GO:0001510^biological_process^RNA methylation`GO:0009452^biological_process^7-methylguanosine RNA capping	.	.
[gene=LOC107980512]	lcl|NC_015867.2_mrna_XM_016981183.1_59	SMIM4_DROME^SMIM4_DROME^Q:35-220,H:7-68^61.29%ID^E:1.38e-21^RecName: Full=Small integral membrane protein 4;^Eukaryota; Metazoa; Ecdysozoa; Arthropoda; Hexapoda; Insecta; Pterygota; Neoptera; Holometabola; Diptera; Brachycera; Muscomorpha; Ephydroidea; Drosophilidae; Drosophila; Sophophora	.	.	.	.	.	.	.	ENOG4112BRX^small integral membrane protein 4	KEGG:dme:Dmel_CG32736	GO:0016021^cellular_component^integral component of membrane	.	.	.
[gene=LOC107980513]	lcl|NC_015867.2_mrna_XM_016981184.1_60	CL073_HUMAN^CL073_HUMAN^Q:25-204,H:1-53^41.667%ID^E:2.94e-06^RecName: Full=Uncharacterized protein C12orf73;^Eukaryota; Metazoa; Chordata; Craniata; Vertebrata; Euteleostomi; Mammalia; Eutheria; Euarchontoglires; Primates; Haplorrhini; Catarrhini; Hominidae; Homo	.	.	.	.	.	.	.	ENOG410Y39U^chromosome 12 open reading frame 73	KEGG:hsa:728568	GO:0005576^cellular_component^extracellular region	.	.	.
[gene=LOC100118726]	lcl|NC_015867.2_mrna_XM_008204354.2_61	EAA2_HUMAN^EAA2_HUMAN^Q:1138-2394,H:75-510^60.731%ID^E:2.9e-149^RecName: Full=Excitatory amino acid transporter 2;^Eukaryota; Metazoa; Chordata; Craniata; Vertebrata; Euteleostomi; Mammalia; Eutheria; Euarchontoglires; Primates; Haplorrhini; Catarrhini; Hominidae; Homo	.	Gene.144::lcl|NC_015867.2_mrna_XM_008204354.2_61::g.144::m.144	415-2529[-]	.	.	.	.	.	.	.	.	.	.
[gene=LOC100118726]	lcl|NC_015867.2_mrna_XM_016981182.1_62	EAA2_HUMAN^EAA2_HUMAN^Q:1472-2407,H:173-502^62.538%ID^E:2.73e-121^RecName: Full=Excitatory amino acid transporter 2;^Eukaryota; Metazoa; Chordata; Craniata; Vertebrata; Euteleostomi; Mammalia; Eutheria; Euarchontoglires; Primates; Haplorrhini; Catarrhini; Hominidae; Homo`EAA2_HUMAN^EAA2_HUMAN^Q:1138-1437,H:75-173^59%ID^E:2.73e-121^RecName: Full=Excitatory amino acid transporter 2;^Eukaryota; Meta…	.	Gene.150::lcl|NC_015867.2_mrna_XM_016981182.1_62::g.150::m.150	1433-2413[-]	.	.	.	.	.	.	.	.	.	.
[gene=LOC100118726]	lcl|NC_015867.2_mrna_XM_016981182.1_62	EAA2_HUMAN^EAA2_HUMAN^Q:1472-2407,H:173-502^62.538%ID^E:2.73e-121^RecName: Full=Excitatory amino acid transporter 2;^Eukaryota; Metazoa; Chordata; Craniata; Vertebrata; Euteleostomi; Mammalia; Eutheria; Euarchontoglires; Primates; Haplorrhini; Catarrhini; Hominidae; Homo`EAA2_HUMAN^EAA2_HUMAN^Q:1138-1437,H:75-173^59%ID^E:2.73e-121^RecName: Full=Excitatory amino acid transporter 2;^Eukaryota; Meta…	.	Gene.148::lcl|NC_015867.2_mrna_XM_016981182.1_62::g.148::m.148	841-2325[+]	EAAT_ONCVO^EAAT_ONCVO^Q:66-199,H:4-136^59.259%ID^E:3.25e-39^RecName: Full=Excitatory amino acid transporter;^Eukaryota; Metazoa; Ecdysozoa; Nematoda; Chromadorea; Spirurida; Spiruromorpha; Filarioidea; Onchocercidae; Onchocerca	PF00375.17^SDF^Sodium:dicarboxylate symporter family^72-199^E:9.7e-27	.	ExpAA=65.16^PredHel=3^Topology=i71-93o116-133i145-167o	.	.	GO:0016021^cellular_component^integral component of membrane`GO:0015293^molecular_function^symporter activity	GO:0015293^molecular_function^symporter activity`GO:0016021^cellular_component^integral component of membrane	.	.
[gene=LOC100118726]	lcl|NC_015867.2_mrna_XM_016981182.1_62	EAA2_HUMAN^EAA2_HUMAN^Q:1472-2407,H:173-502^62.538%ID^E:2.73e-121^RecName: Full=Excitatory amino acid transporter 2;^Eukaryota; Metazoa; Chordata; Craniata; Vertebrata; Euteleostomi; Mammalia; Eutheria; Euarchontoglires; Primates; Haplorrhini; Catarrhini; Hominidae; Homo`EAA2_HUMAN^EAA2_HUMAN^Q:1138-1437,H:75-173^59%ID^E:2.73e-121^RecName: Full=Excitatory amino acid transporter 2;^Eukaryota; Meta…	.	Gene.151::lcl|NC_015867.2_mrna_XM_016981182.1_62::g.151::m.151	1478-2413[+]	EAA2_RAT^EAA2_RAT^Q:1-310,H:175-501^62.727%ID^E:3.72e-142^RecName: Full=Excitatory amino acid transporter 2;^Eukaryota; Metazoa; Chordata; Craniata; Vertebrata; Euteleostomi; Mammalia; Eutheria; Euarchontoglires; Glires; Rodentia; Myomorpha; Muroidea; Muridae; Murinae; Rattus	PF00375.17^SDF^Sodium:dicarboxylate symporter family^1-303^E:7.6e-92	.	ExpAA=138.58^PredHel=6^Topology=i46-68o83-105i126-148o158-180i228-250o254-276i	COG1301^sodium dicarboxylate symporter	KEGG:rno:29482`KO:K05613	GO:0043198^cellular_component^dendritic shaft`GO:0043197^cellular_component^dendritic spine`GO:0005887^cellular_component^integral component of plasma membrane`GO:0043005^cellular_component^neuron projection`GO:0005886^cellular_component^plasma membrane`GO:0042734^cellular_component^presynaptic membrane`GO:0045202^cellular_component^synapse`GO:0015501^molecular_function^glutamate:sodium symporter…	GO:0015293^molecular_function^symporter activity`GO:0016021^cellular_component^integral component of membrane	.	.
[gene=LOC100118726]	lcl|NC_015867.2_mrna_XM_016981182.1_62	EAA2_HUMAN^EAA2_HUMAN^Q:1472-2407,H:173-502^62.538%ID^E:2.73e-121^RecName: Full=Excitatory amino acid transporter 2;^Eukaryota; Metazoa; Chordata; Craniata; Vertebrata; Euteleostomi; Mammalia; Eutheria; Euarchontoglires; Primates; Haplorrhini; Catarrhini; Hominidae; Homo`EAA2_HUMAN^EAA2_HUMAN^Q:1138-1437,H:75-173^59%ID^E:2.73e-121^RecName: Full=Excitatory amino acid transporter 2;^Eukaryota; Meta…	.	Gene.149::lcl|NC_015867.2_mrna_XM_016981182.1_62::g.149::m.149	415-1554[-]	.	.	.	.	.	.	.	.	.	.
[gene=LOC100115572]	lcl|NC_015867.2_mrna_XM_001601078.4_63	EMC6_MOUSE^EMC6_MOUSE^Q:108-437,H:4-110^64.545%ID^E:4.86e-15^RecName: Full=ER membrane protein complex subunit 6;^Eukaryota; Metazoa; Chordata; Craniata; Vertebrata; Euteleostomi; Mammalia; Eutheria; Euarchontoglires; Glires; Rodentia; Myomorpha; Muroidea; Muridae; Murinae; Mus; Mus	.	.	.	.	.	.	.	ENOG4111QZA^ER membrane protein complex subunit 6	KEGG:mmu:66048	GO:0072546^cellular_component^ER membrane protein complex`GO:0030176^cellular_component^integral component of endoplasmic reticulum membrane`GO:0016021^cellular_component^integral component of membrane`GO:0097631^cellular_component^integral component of omegasome membrane`GO:0000045^biological_process^autophagosome assembly`GO:0034975^biological_process^protein folding in endoplasmic reticulum	.	.	.
[gene=LOC100118761]	lcl|NC_015867.2_mrna_XM_008204357.2_64	TORS_CAEEL^TORS_CAEEL^Q:178-1017,H:51-332^39.007%ID^E:2.29e-62^RecName: Full=Torsin-like protein;^Eukaryota; Metazoa; Ecdysozoa; Nematoda; Chromadorea; Rhabditida; Rhabditoidea; Rhabditidae; Peloderinae; Caenorhabditis	.	Gene.156::lcl|NC_015867.2_mrna_XM_008204357.2_64::g.156::m.156	85-1104[+]	TORS_CAEEL^TORS_CAEEL^Q:32-311,H:51-332^39.007%ID^E:1.16e-65^RecName: Full=Torsin-like protein;^Eukaryota; Metazoa; Ecdysozoa; Nematoda; Chromadorea; Rhabditida; Rhabditoidea; Rhabditidae; Peloderinae; Caenorhabditis	PF06309.10^Torsin^Torsin^32-156^E:8.1e-39`PF04851.14^ResIII^Type III restriction enzyme, res subunit^69-236^E:1.2e-05`PF00004.28^AAA^ATPase family associated with various cellular activities (AAA)^86-209^E:9.9e-05	.	.	ENOG410XR06^Torsin family	KEGG:cel:CELE_C18E9.11	GO:0005818^cellular_component^aster`GO:0005783^cellular_component^endoplasmic reticulum`GO:0005788^cellular_component^endoplasmic reticulum lumen`GO:0005635^cellular_component^nuclear envelope`GO:0048471^cellular_component^perinuclear region of cytoplasm`GO:0005886^cellular_component^plasma membrane`GO:0005819^cellular_component^spindle`GO:0000922^cellular_component^spindle pole`GO:0005524^molecu…	GO:0005524^molecular_function^ATP binding`GO:0003677^molecular_function^DNA binding`GO:0016787^molecular_function^hydrolase activity	.	.
[gene=LOC100118761]	lcl|NC_015867.2_mrna_XM_016981355.1_65	TORS_CAEEL^TORS_CAEEL^Q:283-1122,H:51-332^39.007%ID^E:4.23e-62^RecName: Full=Torsin-like protein;^Eukaryota; Metazoa; Ecdysozoa; Nematoda; Chromadorea; Rhabditida; Rhabditoidea; Rhabditidae; Peloderinae; Caenorhabditis	.	Gene.157::lcl|NC_015867.2_mrna_XM_016981355.1_65::g.157::m.157	196-1209[+]	TORS_CAEEL^TORS_CAEEL^Q:30-309,H:51-332^39.007%ID^E:8.09e-66^RecName: Full=Torsin-like protein;^Eukaryota; Metazoa; Ecdysozoa; Nematoda; Chromadorea; Rhabditida; Rhabditoidea; Rhabditidae; Peloderinae; Caenorhabditis	PF06309.10^Torsin^Torsin^30-154^E:8e-39`PF04851.14^ResIII^Type III restriction enzyme, res subunit^67-234^E:1.1e-05`PF00004.28^AAA^ATPase family associated with various cellular activities (AAA)^84-207^E:9.8e-05	.	.	ENOG410XR06^Torsin family	KEGG:cel:CELE_C18E9.11	GO:0005818^cellular_component^aster`GO:0005783^cellular_component^endoplasmic reticulum`GO:0005788^cellular_component^endoplasmic reticulum lumen`GO:0005635^cellular_component^nuclear envelope`GO:0048471^cellular_component^perinuclear region of cytoplasm`GO:0005886^cellular_component^plasma membrane`GO:0005819^cellular_component^spindle`GO:0000922^cellular_component^spindle pole`GO:0005524^molecu…	GO:0005524^molecular_function^ATP binding`GO:0003677^molecular_function^DNA binding`GO:0016787^molecular_function^hydrolase activity	.	.
[gene=LOC100118761]	lcl|NC_015867.2_mrna_XM_008204358.2_66	TORS_CAEEL^TORS_CAEEL^Q:321-1160,H:51-332^39.007%ID^E:5.2e-62^RecName: Full=Torsin-like protein;^Eukaryota; Metazoa; Ecdysozoa; Nematoda; Chromadorea; Rhabditida; Rhabditoidea; Rhabditidae; Peloderinae; Caenorhabditis	.	Gene.158::lcl|NC_015867.2_mrna_XM_008204358.2_66::g.158::m.158	234-1247[+]	TORS_CAEEL^TORS_CAEEL^Q:30-309,H:51-332^39.007%ID^E:8.09e-66^RecName: Full=Torsin-like protein;^Eukaryota; Metazoa; Ecdysozoa; Nematoda; Chromadorea; Rhabditida; Rhabditoidea; Rhabditidae; Peloderinae; Caenorhabditis	PF06309.10^Torsin^Torsin^30-154^E:8e-39`PF04851.14^ResIII^Type III restriction enzyme, res subunit^67-234^E:1.1e-05`PF00004.28^AAA^ATPase family associated with various cellular activities (AAA)^84-207^E:9.8e-05	.	.	ENOG410XR06^Torsin family	KEGG:cel:CELE_C18E9.11	GO:0005818^cellular_component^aster`GO:0005783^cellular_component^endoplasmic reticulum`GO:0005788^cellular_component^endoplasmic reticulum lumen`GO:0005635^cellular_component^nuclear envelope`GO:0048471^cellular_component^perinuclear region of cytoplasm`GO:0005886^cellular_component^plasma membrane`GO:0005819^cellular_component^spindle`GO:0000922^cellular_component^spindle pole`GO:0005524^molecu…	GO:0005524^molecular_function^ATP binding`GO:0003677^molecular_function^DNA binding`GO:0016787^molecular_function^hydrolase activity	.	.
[gene=LOC100118800]	lcl|NC_015867.2_mrna_XM_016981002.1_67	RYR_DROME^RYR_DROME^Q:444-15815,H:1-5115^76.333%ID^E:0^RecName: Full=Ryanodine receptor;^Eukaryota; Metazoa; Ecdysozoa; Arthropoda; Hexapoda; Insecta; Pterygota; Neoptera; Holometabola; Diptera; Brachycera; Muscomorpha; Ephydroidea; Drosophilidae; Drosophila; Sophophora	.	Gene.159::lcl|NC_015867.2_mrna_XM_016981002.1_67::g.159::m.159	444-15851[+]	RYR_DROME^RYR_DROME^Q:1-5126,H:1-5117^76.539%ID^E:0^RecName: Full=Ryanodine receptor;^Eukaryota; Metazoa; Ecdysozoa; Arthropoda; Hexapoda; Insecta; Pterygota; Neoptera; Holometabola; Diptera; Brachycera; Muscomorpha; Ephydroidea; Drosophilidae; Drosophila; Sophophora	PF08709.10^Ins145_P3_rec^Inositol 1,4,5-trisphosphate/ryanodine receptor^12-208^E:2.4e-64`PF02815.18^MIR^MIR domain^216-396^E:1.7e-43`PF01365.20^RYDR_ITPR^RIH domain^447-645^E:5.9e-55`PF00622.27^SPRY^SPRY domain^669-803^E:9.7e-20`PF02026.15^RyR^RyR domain^857-947^E:5.7e-30`PF02026.15^RyR^RyR domain^971-1060^E:1.2e-30`PF00622.27^SPRY^SPRY domain^1097-1216^E:1.6e-22`PF00622.27^SPRY^SPRY domain^1543…	.	ExpAA=132.11^PredHel=6^Topology=o4459-4478i4651-4673o4742-4764i4882-4904o4930-4952i5011-5030o	ENOG410YCNW^ryanodine receptor	KEGG:dme:Dmel_CG10844`KO:K04962	GO:0016021^cellular_component^integral component of membrane`GO:0005886^cellular_component^plasma membrane`GO:0033017^cellular_component^sarcoplasmic reticulum membrane`GO:0005509^molecular_function^calcium ion binding`GO:0005219^molecular_function^ryanodine-sensitive calcium-release channel activity`GO:0006816^biological_process^calcium ion transport`GO:0060047^biological_process^heart contracti…	GO:0016020^cellular_component^membrane`GO:0005262^molecular_function^calcium channel activity`GO:0070588^biological_process^calcium ion transmembrane transport`GO:0005515^molecular_function^protein binding`GO:0005219^molecular_function^ryanodine-sensitive calcium-release channel activity`GO:0006874^biological_process^cellular calcium ion homeostasis`GO:0016021^cellular_component^integral componen…	.	.
[gene=LOC100118800]	lcl|NC_015867.2_mrna_XM_016981003.1_68	RYR_DROME^RYR_DROME^Q:444-15755,H:1-5115^76.649%ID^E:0^RecName: Full=Ryanodine receptor;^Eukaryota; Metazoa; Ecdysozoa; Arthropoda; Hexapoda; Insecta; Pterygota; Neoptera; Holometabola; Diptera; Brachycera; Muscomorpha; Ephydroidea; Drosophilidae; Drosophila; Sophophora	.	Gene.165::lcl|NC_015867.2_mrna_XM_016981003.1_68::g.165::m.165	444-15791[+]	RYR_DROME^RYR_DROME^Q:1-5106,H:1-5117^76.855%ID^E:0^RecName: Full=Ryanodine receptor;^Eukaryota; Metazoa; Ecdysozoa; Arthropoda; Hexapoda; Insecta; Pterygota; Neoptera; Holometabola; Diptera; Brachycera; Muscomorpha; Ephydroidea; Drosophilidae; Drosophila; Sophophora	PF08709.10^Ins145_P3_rec^Inositol 1,4,5-trisphosphate/ryanodine receptor^12-203^E:1.3e-62`PF02815.18^MIR^MIR domain^211-391^E:1.7e-43`PF01365.20^RYDR_ITPR^RIH domain^442-640^E:5.9e-55`PF00622.27^SPRY^SPRY domain^664-798^E:9.6e-20`PF02026.15^RyR^RyR domain^852-942^E:5.7e-30`PF02026.15^RyR^RyR domain^966-1055^E:1.2e-30`PF00622.27^SPRY^SPRY domain^1092-1211^E:1.6e-22`PF00622.27^SPRY^SPRY domain^1541…	.	ExpAA=132.11^PredHel=6^Topology=o4439-4458i4631-4653o4722-4744i4862-4884o4910-4932i4991-5010o	ENOG410YCNW^ryanodine receptor	KEGG:dme:Dmel_CG10844`KO:K04962	GO:0016021^cellular_component^integral component of membrane`GO:0005886^cellular_component^plasma membrane`GO:0033017^cellular_component^sarcoplasmic reticulum membrane`GO:0005509^molecular_function^calcium ion binding`GO:0005219^molecular_function^ryanodine-sensitive calcium-release channel activity`GO:0006816^biological_process^calcium ion transport`GO:0060047^biological_process^heart contracti…	GO:0016020^cellular_component^membrane`GO:0005262^molecular_function^calcium channel activity`GO:0070588^biological_process^calcium ion transmembrane transport`GO:0005515^molecular_function^protein binding`GO:0005219^molecular_function^ryanodine-sensitive calcium-release channel activity`GO:0006874^biological_process^cellular calcium ion homeostasis`GO:0016021^cellular_component^integral componen…	.	.
[gene=LOC100118800]	lcl|NC_015867.2_mrna_XM_016980995.1_69	RYR_DROME^RYR_DROME^Q:444-15932,H:1-5115^75.628%ID^E:0^RecName: Full=Ryanodine receptor;^Eukaryota; Metazoa; Ecdysozoa; Arthropoda; Hexapoda; Insecta; Pterygota; Neoptera; Holometabola; Diptera; Brachycera; Muscomorpha; Ephydroidea; Drosophilidae; Drosophila; Sophophora	.	Gene.170::lcl|NC_015867.2_mrna_XM_016980995.1_69::g.170::m.170	444-15968[+]	RYR_DROME^RYR_DROME^Q:1-5165,H:1-5117^75.833%ID^E:0^RecName: Full=Ryanodine receptor;^Eukaryota; Metazoa; Ecdysozoa; Arthropoda; Hexapoda; Insecta; Pterygota; Neoptera; Holometabola; Diptera; Brachycera; Muscomorpha; Ephydroidea; Drosophilidae; Drosophila; Sophophora	PF08709.10^Ins145_P3_rec^Inositol 1,4,5-trisphosphate/ryanodine receptor^12-208^E:2.4e-64`PF02815.18^MIR^MIR domain^216-408^E:3.9e-39`PF01365.20^RYDR_ITPR^RIH domain^459-657^E:6e-55`PF00622.27^SPRY^SPRY domain^681-815^E:9.8e-20`PF02026.15^RyR^RyR domain^869-959^E:5.7e-30`PF02026.15^RyR^RyR domain^983-1072^E:1.2e-30`PF00622.27^SPRY^SPRY domain^1109-1228^E:7.3e-23`PF00622.27^SPRY^SPRY domain^1558-1…	.	ExpAA=132.11^PredHel=6^Topology=o4478-4497i4690-4712o4781-4803i4921-4943o4969-4991i5050-5069o	ENOG410YCNW^ryanodine receptor	KEGG:dme:Dmel_CG10844`KO:K04962	GO:0016021^cellular_component^integral component of membrane`GO:0005886^cellular_component^plasma membrane`GO:0033017^cellular_component^sarcoplasmic reticulum membrane`GO:0005509^molecular_function^calcium ion binding`GO:0005219^molecular_function^ryanodine-sensitive calcium-release channel activity`GO:0006816^biological_process^calcium ion transport`GO:0060047^biological_process^heart contracti…	GO:0016020^cellular_component^membrane`GO:0005262^molecular_function^calcium channel activity`GO:0070588^biological_process^calcium ion transmembrane transport`GO:0005515^molecular_function^protein binding`GO:0005219^molecular_function^ryanodine-sensitive calcium-release channel activity`GO:0006874^biological_process^cellular calcium ion homeostasis`GO:0016021^cellular_component^integral componen…	.	.
[gene=LOC100118800]	lcl|NC_015867.2_mrna_XM_016980996.1_70	RYR_DROME^RYR_DROME^Q:444-15920,H:1-5115^75.667%ID^E:0^RecName: Full=Ryanodine receptor;^Eukaryota; Metazoa; Ecdysozoa; Arthropoda; Hexapoda; Insecta; Pterygota; Neoptera; Holometabola; Diptera; Brachycera; Muscomorpha; Ephydroidea; Drosophilidae; Drosophila; Sophophora	.	Gene.177::lcl|NC_015867.2_mrna_XM_016980996.1_70::g.177::m.177	444-15956[+]	RYR_DROME^RYR_DROME^Q:1-5161,H:1-5117^75.872%ID^E:0^RecName: Full=Ryanodine receptor;^Eukaryota; Metazoa; Ecdysozoa; Arthropoda; Hexapoda; Insecta; Pterygota; Neoptera; Holometabola; Diptera; Brachycera; Muscomorpha; Ephydroidea; Drosophilidae; Drosophila; Sophophora	PF08709.10^Ins145_P3_rec^Inositol 1,4,5-trisphosphate/ryanodine receptor^12-208^E:2.4e-64`PF02815.18^MIR^MIR domain^216-408^E:3.9e-39`PF01365.20^RYDR_ITPR^RIH domain^459-657^E:6e-55`PF00622.27^SPRY^SPRY domain^681-815^E:9.8e-20`PF02026.15^RyR^RyR domain^869-959^E:5.7e-30`PF02026.15^RyR^RyR domain^983-1072^E:1.2e-30`PF00622.27^SPRY^SPRY domain^1109-1228^E:7.3e-23`PF00622.27^SPRY^SPRY domain^1558-1…	.	ExpAA=132.11^PredHel=6^Topology=o4474-4493i4686-4708o4777-4799i4917-4939o4965-4987i5046-5065o	ENOG410YCNW^ryanodine receptor	KEGG:dme:Dmel_CG10844`KO:K04962	GO:0016021^cellular_component^integral component of membrane`GO:0005886^cellular_component^plasma membrane`GO:0033017^cellular_component^sarcoplasmic reticulum membrane`GO:0005509^molecular_function^calcium ion binding`GO:0005219^molecular_function^ryanodine-sensitive calcium-release channel activity`GO:0006816^biological_process^calcium ion transport`GO:0060047^biological_process^heart contracti…	GO:0016020^cellular_component^membrane`GO:0005262^molecular_function^calcium channel activity`GO:0070588^biological_process^calcium ion transmembrane transport`GO:0005515^molecular_function^protein binding`GO:0005219^molecular_function^ryanodine-sensitive calcium-release channel activity`GO:0006874^biological_process^cellular calcium ion homeostasis`GO:0016021^cellular_component^integral componen…	.	.
[gene=LOC100118800]	lcl|NC_015867.2_mrna_XM_016980997.1_71	RYR_DROME^RYR_DROME^Q:444-15881,H:1-5115^75.763%ID^E:0^RecName: Full=Ryanodine receptor;^Eukaryota; Metazoa; Ecdysozoa; Arthropoda; Hexapoda; Insecta; Pterygota; Neoptera; Holometabola; Diptera; Brachycera; Muscomorpha; Ephydroidea; Drosophilidae; Drosophila; Sophophora	.	Gene.183::lcl|NC_015867.2_mrna_XM_016980997.1_71::g.183::m.183	444-15917[+]	RYR_DROME^RYR_DROME^Q:1-5148,H:1-5117^75.969%ID^E:0^RecName: Full=Ryanodine receptor;^Eukaryota; Metazoa; Ecdysozoa; Arthropoda; Hexapoda; Insecta; Pterygota; Neoptera; Holometabola; Diptera; Brachycera; Muscomorpha; Ephydroidea; Drosophilidae; Drosophila; Sophophora	PF08709.10^Ins145_P3_rec^Inositol 1,4,5-trisphosphate/ryanodine receptor^12-208^E:2.4e-64`PF02815.18^MIR^MIR domain^216-408^E:3.8e-39`PF01365.20^RYDR_ITPR^RIH domain^459-657^E:5.9e-55`PF00622.27^SPRY^SPRY domain^681-815^E:9.7e-20`PF02026.15^RyR^RyR domain^869-959^E:5.7e-30`PF02026.15^RyR^RyR domain^983-1072^E:1.2e-30`PF00622.27^SPRY^SPRY domain^1109-1228^E:7.2e-23`PF00622.27^SPRY^SPRY domain^1546…	.	ExpAA=132.11^PredHel=6^Topology=o4461-4480i4673-4695o4764-4786i4904-4926o4952-4974i5033-5052o	ENOG410YCNW^ryanodine receptor	KEGG:dme:Dmel_CG10844`KO:K04962	GO:0016021^cellular_component^integral component of membrane`GO:0005886^cellular_component^plasma membrane`GO:0033017^cellular_component^sarcoplasmic reticulum membrane`GO:0005509^molecular_function^calcium ion binding`GO:0005219^molecular_function^ryanodine-sensitive calcium-release channel activity`GO:0006816^biological_process^calcium ion transport`GO:0060047^biological_process^heart contracti…	GO:0016020^cellular_component^membrane`GO:0005262^molecular_function^calcium channel activity`GO:0070588^biological_process^calcium ion transmembrane transport`GO:0005515^molecular_function^protein binding`GO:0005219^molecular_function^ryanodine-sensitive calcium-release channel activity`GO:0006874^biological_process^cellular calcium ion homeostasis`GO:0016021^cellular_component^integral componen…	.	.
[gene=LOC100118800]	lcl|NC_015867.2_mrna_XM_016980998.1_72	RYR_DROME^RYR_DROME^Q:1-15432,H:1-5115^76.02%ID^E:0^RecName: Full=Ryanodine receptor;^Eukaryota; Metazoa; Ecdysozoa; Arthropoda; Hexapoda; Insecta; Pterygota; Neoptera; Holometabola; Diptera; Brachycera; Muscomorpha; Ephydroidea; Drosophilidae; Drosophila; Sophophora	.	Gene.190::lcl|NC_015867.2_mrna_XM_016980998.1_72::g.190::m.190	1-15468[+]	RYR_DROME^RYR_DROME^Q:1-5146,H:1-5117^76.225%ID^E:0^RecName: Full=Ryanodine receptor;^Eukaryota; Metazoa; Ecdysozoa; Arthropoda; Hexapoda; Insecta; Pterygota; Neoptera; Holometabola; Diptera; Brachycera; Muscomorpha; Ephydroidea; Drosophilidae; Drosophila; Sophophora	PF08709.10^Ins145_P3_rec^Inositol 1,4,5-trisphosphate/ryanodine receptor^12-208^E:2.4e-64`PF02815.18^MIR^MIR domain^216-396^E:1.7e-43`PF01365.20^RYDR_ITPR^RIH domain^447-645^E:5.9e-55`PF00622.27^SPRY^SPRY domain^669-803^E:9.7e-20`PF02026.15^RyR^RyR domain^857-947^E:5.7e-30`PF02026.15^RyR^RyR domain^971-1060^E:1.2e-30`PF00622.27^SPRY^SPRY domain^1097-1216^E:1.6e-22`PF00622.27^SPRY^SPRY domain^1543…	.	ExpAA=132.11^PredHel=6^Topology=o4459-4478i4671-4693o4762-4784i4902-4924o4950-4972i5031-5050o	ENOG410YCNW^ryanodine receptor	KEGG:dme:Dmel_CG10844`KO:K04962	GO:0016021^cellular_component^integral component of membrane`GO:0005886^cellular_component^plasma membrane`GO:0033017^cellular_component^sarcoplasmic reticulum membrane`GO:0005509^molecular_function^calcium ion binding`GO:0005219^molecular_function^ryanodine-sensitive calcium-release channel activity`GO:0006816^biological_process^calcium ion transport`GO:0060047^biological_process^heart contracti…	GO:0016020^cellular_component^membrane`GO:0005262^molecular_function^calcium channel activity`GO:0070588^biological_process^calcium ion transmembrane transport`GO:0005515^molecular_function^protein binding`GO:0005219^molecular_function^ryanodine-sensitive calcium-release channel activity`GO:0006874^biological_process^cellular calcium ion homeostasis`GO:0016021^cellular_component^integral componen…	.	.
[gene=LOC100118800]	lcl|NC_015867.2_mrna_XM_016980999.1_73	RYR_DROME^RYR_DROME^Q:1-15327,H:1-5115^76.267%ID^E:0^RecName: Full=Ryanodine receptor;^Eukaryota; Metazoa; Ecdysozoa; Arthropoda; Hexapoda; Insecta; Pterygota; Neoptera; Holometabola; Diptera; Brachycera; Muscomorpha; Ephydroidea; Drosophilidae; Drosophila; Sophophora	.	Gene.196::lcl|NC_015867.2_mrna_XM_016980999.1_73::g.196::m.196	1-15363[+]	RYR_DROME^RYR_DROME^Q:1-5111,H:1-5117^76.473%ID^E:0^RecName: Full=Ryanodine receptor;^Eukaryota; Metazoa; Ecdysozoa; Arthropoda; Hexapoda; Insecta; Pterygota; Neoptera; Holometabola; Diptera; Brachycera; Muscomorpha; Ephydroidea; Drosophilidae; Drosophila; Sophophora	PF08709.10^Ins145_P3_rec^Inositol 1,4,5-trisphosphate/ryanodine receptor^12-208^E:2.4e-64`PF02815.18^MIR^MIR domain^216-396^E:1.7e-43`PF01365.20^RYDR_ITPR^RIH domain^447-645^E:5.9e-55`PF00622.27^SPRY^SPRY domain^669-803^E:9.7e-20`PF02026.15^RyR^RyR domain^857-947^E:5.7e-30`PF02026.15^RyR^RyR domain^971-1060^E:1.2e-30`PF00622.27^SPRY^SPRY domain^1097-1216^E:7.2e-23`PF00622.27^SPRY^SPRY domain^1531…	.	ExpAA=132.11^PredHel=6^Topology=o4424-4443i4636-4658o4727-4749i4867-4889o4915-4937i4996-5015o	ENOG410YCNW^ryanodine receptor	KEGG:dme:Dmel_CG10844`KO:K04962	GO:0016021^cellular_component^integral component of membrane`GO:0005886^cellular_component^plasma membrane`GO:0033017^cellular_component^sarcoplasmic reticulum membrane`GO:0005509^molecular_function^calcium ion binding`GO:0005219^molecular_function^ryanodine-sensitive calcium-release channel activity`GO:0006816^biological_process^calcium ion transport`GO:0060047^biological_process^heart contracti…	GO:0016020^cellular_component^membrane`GO:0005262^molecular_function^calcium channel activity`GO:0070588^biological_process^calcium ion transmembrane transport`GO:0005515^molecular_function^protein binding`GO:0005219^molecular_function^ryanodine-sensitive calcium-release channel activity`GO:0006874^biological_process^cellular calcium ion homeostasis`GO:0016021^cellular_component^integral componen…	.	.
[gene=LOC100118800]	lcl|NC_015867.2_mrna_XM_016981001.1_74	RYR_DROME^RYR_DROME^Q:1-15312,H:1-5115^76.496%ID^E:0^RecName: Full=Ryanodine receptor;^Eukaryota; Metazoa; Ecdysozoa; Arthropoda; Hexapoda; Insecta; Pterygota; Neoptera; Holometabola; Diptera; Brachycera; Muscomorpha; Ephydroidea; Drosophilidae; Drosophila; Sophophora	.	Gene.201::lcl|NC_015867.2_mrna_XM_016981001.1_74::g.201::m.201	1-15348[+]	RYR_DROME^RYR_DROME^Q:1-5106,H:1-5117^76.701%ID^E:0^RecName: Full=Ryanodine receptor;^Eukaryota; Metazoa; Ecdysozoa; Arthropoda; Hexapoda; Insecta; Pterygota; Neoptera; Holometabola; Diptera; Brachycera; Muscomorpha; Ephydroidea; Drosophilidae; Drosophila; Sophophora	PF08709.10^Ins145_P3_rec^Inositol 1,4,5-trisphosphate/ryanodine receptor^12-203^E:1.3e-62`PF02815.18^MIR^MIR domain^211-391^E:1.7e-43`PF01365.20^RYDR_ITPR^RIH domain^442-640^E:5.9e-55`PF00622.27^SPRY^SPRY domain^664-798^E:9.6e-20`PF02026.15^RyR^RyR domain^852-942^E:5.7e-30`PF02026.15^RyR^RyR domain^966-1055^E:1.2e-30`PF00622.27^SPRY^SPRY domain^1092-1211^E:1.6e-22`PF00622.27^SPRY^SPRY domain^1526…	.	ExpAA=132.11^PredHel=6^Topology=o4419-4438i4631-4653o4722-4744i4862-4884o4910-4932i4991-5010o	ENOG410YCNW^ryanodine receptor	KEGG:dme:Dmel_CG10844`KO:K04962	GO:0016021^cellular_component^integral component of membrane`GO:0005886^cellular_component^plasma membrane`GO:0033017^cellular_component^sarcoplasmic reticulum membrane`GO:0005509^molecular_function^calcium ion binding`GO:0005219^molecular_function^ryanodine-sensitive calcium-release channel activity`GO:0006816^biological_process^calcium ion transport`GO:0060047^biological_process^heart contracti…	GO:0016020^cellular_component^membrane`GO:0005262^molecular_function^calcium channel activity`GO:0070588^biological_process^calcium ion transmembrane transport`GO:0005515^molecular_function^protein binding`GO:0005219^molecular_function^ryanodine-sensitive calcium-release channel activity`GO:0006874^biological_process^cellular calcium ion homeostasis`GO:0016021^cellular_component^integral componen…	.	.
[gene=LOC100118800]	lcl|NC_015867.2_mrna_XM_016981000.1_75	RYR_DROME^RYR_DROME^Q:1-15312,H:1-5115^76.341%ID^E:0^RecName: Full=Ryanodine receptor;^Eukaryota; Metazoa; Ecdysozoa; Arthropoda; Hexapoda; Insecta; Pterygota; Neoptera; Holometabola; Diptera; Brachycera; Muscomorpha; Ephydroidea; Drosophilidae; Drosophila; Sophophora	.	Gene.206::lcl|NC_015867.2_mrna_XM_016981000.1_75::g.206::m.206	1-15348[+]	RYR_DROME^RYR_DROME^Q:1-5106,H:1-5117^76.547%ID^E:0^RecName: Full=Ryanodine receptor;^Eukaryota; Metazoa; Ecdysozoa; Arthropoda; Hexapoda; Insecta; Pterygota; Neoptera; Holometabola; Diptera; Brachycera; Muscomorpha; Ephydroidea; Drosophilidae; Drosophila; Sophophora	PF08709.10^Ins145_P3_rec^Inositol 1,4,5-trisphosphate/ryanodine receptor^12-203^E:1.3e-62`PF02815.18^MIR^MIR domain^211-391^E:1.7e-43`PF01365.20^RYDR_ITPR^RIH domain^442-640^E:5.9e-55`PF00622.27^SPRY^SPRY domain^664-798^E:9.6e-20`PF02026.15^RyR^RyR domain^852-942^E:5.7e-30`PF02026.15^RyR^RyR domain^966-1055^E:1.2e-30`PF00622.27^SPRY^SPRY domain^1092-1211^E:7.2e-23`PF00622.27^SPRY^SPRY domain^1526…	.	ExpAA=132.11^PredHel=6^Topology=o4419-4438i4631-4653o4722-4744i4862-4884o4910-4932i4991-5010o	ENOG410YCNW^ryanodine receptor	KEGG:dme:Dmel_CG10844`KO:K04962	GO:0016021^cellular_component^integral component of membrane`GO:0005886^cellular_component^plasma membrane`GO:0033017^cellular_component^sarcoplasmic reticulum membrane`GO:0005509^molecular_function^calcium ion binding`GO:0005219^molecular_function^ryanodine-sensitive calcium-release channel activity`GO:0006816^biological_process^calcium ion transport`GO:0060047^biological_process^heart contracti…	GO:0016020^cellular_component^membrane`GO:0005262^molecular_function^calcium channel activity`GO:0070588^biological_process^calcium ion transmembrane transport`GO:0005515^molecular_function^protein binding`GO:0005219^molecular_function^ryanodine-sensitive calcium-release channel activity`GO:0006874^biological_process^cellular calcium ion homeostasis`GO:0016021^cellular_component^integral componen…	.	.
[gene=LOC100118800]	lcl|NC_015867.2_mrna_XM_003425520.3_76	RYR_DROME^RYR_DROME^Q:1-15270,H:1-5117^76.762%ID^E:0^RecName: Full=Ryanodine receptor;^Eukaryota; Metazoa; Ecdysozoa; Arthropoda; Hexapoda; Insecta; Pterygota; Neoptera; Holometabola; Diptera; Brachycera; Muscomorpha; Ephydroidea; Drosophilidae; Drosophila; Sophophora	.	Gene.211::lcl|NC_015867.2_mrna_XM_003425520.3_76::g.211::m.211	1-15300[+]	RYR_DROME^RYR_DROME^Q:1-5090,H:1-5117^76.978%ID^E:0^RecName: Full=Ryanodine receptor;^Eukaryota; Metazoa; Ecdysozoa; Arthropoda; Hexapoda; Insecta; Pterygota; Neoptera; Holometabola; Diptera; Brachycera; Muscomorpha; Ephydroidea; Drosophilidae; Drosophila; Sophophora	PF08709.10^Ins145_P3_rec^Inositol 1,4,5-trisphosphate/ryanodine receptor^12-203^E:1.3e-62`PF02815.18^MIR^MIR domain^211-391^E:1.7e-43`PF01365.20^RYDR_ITPR^RIH domain^442-640^E:5.9e-55`PF00622.27^SPRY^SPRY domain^664-798^E:9.6e-20`PF02026.15^RyR^RyR domain^852-942^E:5.6e-30`PF02026.15^RyR^RyR domain^966-1055^E:1.1e-30`PF00622.27^SPRY^SPRY domain^1092-1211^E:1.6e-22`PF00622.27^SPRY^SPRY domain^1526…	.	ExpAA=132.11^PredHel=6^Topology=o4423-4442i4615-4637o4706-4728i4846-4868o4894-4916i4975-4994o	ENOG410YCNW^ryanodine receptor	KEGG:dme:Dmel_CG10844`KO:K04962	GO:0016021^cellular_component^integral component of membrane`GO:0005886^cellular_component^plasma membrane`GO:0033017^cellular_component^sarcoplasmic reticulum membrane`GO:0005509^molecular_function^calcium ion binding`GO:0005219^molecular_function^ryanodine-sensitive calcium-release channel activity`GO:0006816^biological_process^calcium ion transport`GO:0060047^biological_process^heart contracti…	GO:0016020^cellular_component^membrane`GO:0005262^molecular_function^calcium channel activity`GO:0070588^biological_process^calcium ion transmembrane transport`GO:0005515^molecular_function^protein binding`GO:0005219^molecular_function^ryanodine-sensitive calcium-release channel activity`GO:0006874^biological_process^cellular calcium ion homeostasis`GO:0016021^cellular_component^integral componen…	.	.
[gene=LOC100115610]	lcl|NC_015867.2_mrna_XM_001601139.4_77	THIOM_BOVIN^THIOM_BOVIN^Q:176-526,H:40-163^48.387%ID^E:1.56e-40^RecName: Full=Thioredoxin, mitochondrial;^Eukaryota; Metazoa; Chordata; Craniata; Vertebrata; Euteleostomi; Mammalia; Eutheria; Laurasiatheria; Cetartiodactyla; Ruminantia; Pecora; Bovidae; Bovinae; Bos	.	Gene.216::lcl|NC_015867.2_mrna_XM_001601139.4_77::g.216::m.216	128-541[+]	THIOM_BOVIN^THIOM_BOVIN^Q:17-133,H:40-163^48.387%ID^E:4.58e-42^RecName: Full=Thioredoxin, mitochondrial;^Eukaryota; Metazoa; Chordata; Craniata; Vertebrata; Euteleostomi; Mammalia; Eutheria; Laurasiatheria; Cetartiodactyla; Ruminantia; Pecora; Bovidae; Bovinae; Bos	PF00085.19^Thioredoxin^Thioredoxin^34-134^E:5.2e-27`PF13098.5^Thioredoxin_2^Thioredoxin-like domain^46-129^E:1.6e-06	.	.	COG0526^Thioredoxin	KEGG:bta:281557`KO:K03671	GO:0005739^cellular_component^mitochondrion`GO:0005730^cellular_component^nucleolus`GO:0015035^molecular_function^protein disulfide oxidoreductase activity`GO:0045454^biological_process^cell redox homeostasis`GO:0006662^biological_process^glycerol ether metabolic process	GO:0045454^biological_process^cell redox homeostasis	.	.
[gene=LOC100680336]	lcl|NC_015867.2_mrna_XM_016989762.1_78	CG050_MOUSE^CG050_MOUSE^Q:541-768,H:93-168^39.474%ID^E:6.24e-14^RecName: Full=Uncharacterized protein C7orf50 homolog;^Eukaryota; Metazoa; Chordata; Craniata; Vertebrata; Euteleostomi; Mammalia; Eutheria; Euarchontoglires; Glires; Rodentia; Myomorpha; Muroidea; Muridae; Murinae; Mus; Mus	.	Gene.217::lcl|NC_015867.2_mrna_XM_016989762.1_78::g.217::m.217	220-864[+]	CG050_MOUSE^CG050_MOUSE^Q:108-210,H:93-194^36.893%ID^E:7.73e-18^RecName: Full=Uncharacterized protein C7orf50 homolog;^Eukaryota; Metazoa; Chordata; Craniata; Vertebrata; Euteleostomi; Mammalia; Eutheria; Euarchontoglires; Glires; Rodentia; Myomorpha; Muroidea; Muridae; Murinae; Mus; Mus	PF10180.8^DUF2373^Uncharacterised conserved protein (DUF2373)^118-179^E:5.8e-21	.	.	ENOG411268U^Chromosome 7 open reading frame 50	KEGG:mmu:73212	.	.	.	.
[gene=LOC100680336]	lcl|NC_015867.2_mrna_XM_008204368.2_79	CG050_MOUSE^CG050_MOUSE^Q:402-629,H:93-168^39.474%ID^E:3.3e-14^RecName: Full=Uncharacterized protein C7orf50 homolog;^Eukaryota; Metazoa; Chordata; Craniata; Vertebrata; Euteleostomi; Mammalia; Eutheria; Euarchontoglires; Glires; Rodentia; Myomorpha; Muroidea; Muridae; Murinae; Mus; Mus	.	Gene.218::lcl|NC_015867.2_mrna_XM_008204368.2_79::g.218::m.218	84-725[+]	CG050_MOUSE^CG050_MOUSE^Q:107-209,H:93-194^36.893%ID^E:7.32e-18^RecName: Full=Uncharacterized protein C7orf50 homolog;^Eukaryota; Metazoa; Chordata; Craniata; Vertebrata; Euteleostomi; Mammalia; Eutheria; Euarchontoglires; Glires; Rodentia; Myomorpha; Muroidea; Muridae; Murinae; Mus; Mus	PF10180.8^DUF2373^Uncharacterised conserved protein (DUF2373)^117-178^E:5.8e-21	.	.	ENOG411268U^Chromosome 7 open reading frame 50	KEGG:mmu:73212	.	.	.	.
[gene=LOC103315466]	lcl|NC_015867.2_mrna_XM_008204364.1_80	.	.	.	.	.	.	.	.	.	.	.	.	.	.
[gene=LOC103315466]	lcl|NC_015867.2_mrna_XM_008204365.2_81	.	.	.	.	.	.	.	.	.	.	.	.	.	.
[gene=LOC103315465]	lcl|NC_015867.2_mrna_XM_008204363.2_82	PIGQ_MOUSE^PIGQ_MOUSE^Q:911-1714,H:306-573^41.045%ID^E:1.56e-61^RecName: Full=Phosphatidylinositol N-acetylglucosaminyltransferase subunit Q;^Eukaryota; Metazoa; Chordata; Craniata; Vertebrata; Euteleostomi; Mammalia; Eutheria; Euarchontoglires; Glires; Rodentia; Myomorpha; Muroidea; Muridae; Murinae; Mus; Mus	.	Gene.221::lcl|NC_015867.2_mrna_XM_008204363.2_82::g.221::m.221	143-1717[+]	PIGQ_MOUSE^PIGQ_MOUSE^Q:257-524,H:306-573^41.045%ID^E:3.06e-62^RecName: Full=Phosphatidylinositol N-acetylglucosaminyltransferase subunit Q;^Eukaryota; Metazoa; Chordata; Craniata; Vertebrata; Euteleostomi; Mammalia; Eutheria; Euarchontoglires; Glires; Rodentia; Myomorpha; Muroidea; Muridae; Murinae; Mus; Mus	PF05024.14^Gpi1^N-acetylglucosaminyl transferase component (Gpi1)^228-414^E:8.9e-59	.	ExpAA=142.97^PredHel=7^Topology=o166-185i229-251o305-327i334-356o360-377i397-419o429-451i	ENOG410XSXI^Phosphatidylinositol glycan anchor biosynthesis, class Q	KEGG:mmu:14755`KO:K03860	GO:0000506^cellular_component^glycosylphosphatidylinositol-N-acetylglucosaminyltransferase (GPI-GnT) complex`GO:0016021^cellular_component^integral component of membrane`GO:0017176^molecular_function^phosphatidylinositol N-acetylglucosaminyltransferase activity`GO:0006506^biological_process^GPI anchor biosynthetic process	GO:0017176^molecular_function^phosphatidylinositol N-acetylglucosaminyltransferase activity`GO:0006506^biological_process^GPI anchor biosynthetic process`GO:0016021^cellular_component^integral component of membrane	.	.
[gene=LOC100118937]	lcl|NC_015867.2_mrna_XM_001602751.4_83	TXD11_HUMAN^TXD11_HUMAN^Q:601-2733,H:94-809^27.609%ID^E:5.42e-72^RecName: Full=Thioredoxin domain-containing protein 11;^Eukaryota; Metazoa; Chordata; Craniata; Vertebrata; Euteleostomi; Mammalia; Eutheria; Euarchontoglires; Primates; Haplorrhini; Catarrhini; Hominidae; Homo	.	Gene.222::lcl|NC_015867.2_mrna_XM_001602751.4_83::g.222::m.222	340-3096[+]	TXD11_HUMAN^TXD11_HUMAN^Q:88-848,H:94-851^27.138%ID^E:1.17e-74^RecName: Full=Thioredoxin domain-containing protein 11;^Eukaryota; Metazoa; Chordata; Craniata; Vertebrata; Euteleostomi; Mammalia; Eutheria; Euarchontoglires; Primates; Haplorrhini; Catarrhini; Hominidae; Homo	PF00085.19^Thioredoxin^Thioredoxin^121-207^E:2.8e-09`PF00085.19^Thioredoxin^Thioredoxin^680-764^E:1.6e-10	.	.	COG0526^Thioredoxin	KEGG:hsa:51061	GO:0005783^cellular_component^endoplasmic reticulum`GO:0005789^cellular_component^endoplasmic reticulum membrane`GO:0016021^cellular_component^integral component of membrane`GO:0003756^molecular_function^protein disulfide isomerase activity`GO:0045454^biological_process^cell redox homeostasis`GO:0006457^biological_process^protein folding`GO:0034976^biological_process^response to endoplasmic retic…	GO:0045454^biological_process^cell redox homeostasis	.	.
[gene=LOC100118937]	lcl|NC_015867.2_mrna_XM_016989729.1_84	TXD11_HUMAN^TXD11_HUMAN^Q:636-2768,H:94-809^27.609%ID^E:5.95e-72^RecName: Full=Thioredoxin domain-containing protein 11;^Eukaryota; Metazoa; Chordata; Craniata; Vertebrata; Euteleostomi; Mammalia; Eutheria; Euarchontoglires; Primates; Haplorrhini; Catarrhini; Hominidae; Homo	.	Gene.224::lcl|NC_015867.2_mrna_XM_016989729.1_84::g.224::m.224	375-3131[+]	TXD11_HUMAN^TXD11_HUMAN^Q:88-848,H:94-851^27.138%ID^E:1.17e-74^RecName: Full=Thioredoxin domain-containing protein 11;^Eukaryota; Metazoa; Chordata; Craniata; Vertebrata; Euteleostomi; Mammalia; Eutheria; Euarchontoglires; Primates; Haplorrhini; Catarrhini; Hominidae; Homo	PF00085.19^Thioredoxin^Thioredoxin^121-207^E:2.8e-09`PF00085.19^Thioredoxin^Thioredoxin^680-764^E:1.6e-10	.	.	COG0526^Thioredoxin	KEGG:hsa:51061	GO:0005783^cellular_component^endoplasmic reticulum`GO:0005789^cellular_component^endoplasmic reticulum membrane`GO:0016021^cellular_component^integral component of membrane`GO:0003756^molecular_function^protein disulfide isomerase activity`GO:0045454^biological_process^cell redox homeostasis`GO:0006457^biological_process^protein folding`GO:0034976^biological_process^response to endoplasmic retic…	GO:0045454^biological_process^cell redox homeostasis	.	.
[gene=LOC100678172]	lcl|NC_015867.2_mrna_XM_008204369.2_85	PNR_DROME^PNR_DROME^Q:2472-2648,H:220-278^71.186%ID^E:1.97e-15^RecName: Full=GATA-binding factor A;^Eukaryota; Metazoa; Ecdysozoa; Arthropoda; Hexapoda; Insecta; Pterygota; Neoptera; Holometabola; Diptera; Brachycera; Muscomorpha; Ephydroidea; Drosophilidae; Drosophila; Sophophora`PNR_DROME^PNR_DROME^Q:2490-2603,H:169-206^55.263%ID^E:8.68e-08^RecName: Full=GATA-binding factor A;^Eukaryota; Metazo…	.	Gene.226::lcl|NC_015867.2_mrna_XM_008204369.2_85::g.226::m.226	1095-3038[+]	PNR_DROME^PNR_DROME^Q:460-518,H:220-278^71.186%ID^E:1.25e-22^RecName: Full=GATA-binding factor A;^Eukaryota; Metazoa; Ecdysozoa; Arthropoda; Hexapoda; Insecta; Pterygota; Neoptera; Holometabola; Diptera; Brachycera; Muscomorpha; Ephydroidea; Drosophilidae; Drosophila; Sophophora`PNR_DROME^PNR_DROME^Q:466-503,H:169-206^55.263%ID^E:9.04e-09^RecName: Full=GATA-binding factor A;^Eukaryota; Metazoa; E…	PF07776.14^zf-AD^Zinc-finger associated domain (zf-AD)^11-84^E:1.4e-13`PF00320.26^GATA^GATA zinc finger^466-499^E:8.1e-13	.	.	COG5641^Transcription factor	KEGG:dme:Dmel_CG3978`KO:K09183	GO:0005634^cellular_component^nucleus`GO:0005667^cellular_component^transcription factor complex`GO:0003682^molecular_function^chromatin binding`GO:0003700^molecular_function^DNA-binding transcription factor activity`GO:0046982^molecular_function^protein heterodimerization activity`GO:0000977^molecular_function^RNA polymerase II regulatory region sequence-specific DNA binding`GO:0001103^molecular…	GO:0008270^molecular_function^zinc ion binding`GO:0005634^cellular_component^nucleus`GO:0043565^molecular_function^sequence-specific DNA binding`GO:0006355^biological_process^regulation of transcription, DNA-templated	.	.
[gene=LOC100678172]	lcl|NC_015867.2_mrna_XM_003425537.3_86	PNR_DROME^PNR_DROME^Q:2033-2209,H:220-278^71.186%ID^E:1.82e-15^RecName: Full=GATA-binding factor A;^Eukaryota; Metazoa; Ecdysozoa; Arthropoda; Hexapoda; Insecta; Pterygota; Neoptera; Holometabola; Diptera; Brachycera; Muscomorpha; Ephydroidea; Drosophilidae; Drosophila; Sophophora`PNR_DROME^PNR_DROME^Q:2051-2164,H:169-206^55.263%ID^E:8.04e-08^RecName: Full=GATA-binding factor A;^Eukaryota; Metazo…	.	Gene.229::lcl|NC_015867.2_mrna_XM_003425537.3_86::g.229::m.229	656-2599[+]	PNR_DROME^PNR_DROME^Q:460-518,H:220-278^71.186%ID^E:1.25e-22^RecName: Full=GATA-binding factor A;^Eukaryota; Metazoa; Ecdysozoa; Arthropoda; Hexapoda; Insecta; Pterygota; Neoptera; Holometabola; Diptera; Brachycera; Muscomorpha; Ephydroidea; Drosophilidae; Drosophila; Sophophora`PNR_DROME^PNR_DROME^Q:466-503,H:169-206^55.263%ID^E:9.04e-09^RecName: Full=GATA-binding factor A;^Eukaryota; Metazoa; E…	PF07776.14^zf-AD^Zinc-finger associated domain (zf-AD)^11-84^E:1.4e-13`PF00320.26^GATA^GATA zinc finger^466-499^E:8.1e-13	.	.	COG5641^Transcription factor	KEGG:dme:Dmel_CG3978`KO:K09183	GO:0005634^cellular_component^nucleus`GO:0005667^cellular_component^transcription factor complex`GO:0003682^molecular_function^chromatin binding`GO:0003700^molecular_function^DNA-binding transcription factor activity`GO:0046982^molecular_function^protein heterodimerization activity`GO:0000977^molecular_function^RNA polymerase II regulatory region sequence-specific DNA binding`GO:0001103^molecular…	GO:0008270^molecular_function^zinc ion binding`GO:0005634^cellular_component^nucleus`GO:0043565^molecular_function^sequence-specific DNA binding`GO:0006355^biological_process^regulation of transcription, DNA-templated	.	.
[gene=LOC100680542]	lcl|NC_015867.2_mrna_XM_016989770.1_87	SRSF2_PANTR^SRSF2_PANTR^Q:252-548,H:1-99^78.788%ID^E:5.15e-48^RecName: Full=Serine/arginine-rich splicing factor 2;^Eukaryota; Metazoa; Chordata; Craniata; Vertebrata; Euteleostomi; Mammalia; Eutheria; Euarchontoglires; Primates; Haplorrhini; Catarrhini; Hominidae; Pan	.	.	.	.	.	.	.	ENOG4111NJ8^serine arginine-rich splicing factor	KEGG:ptr:619467`KO:K12891	GO:0016607^cellular_component^nuclear speck`GO:0003723^molecular_function^RNA binding`GO:0006397^biological_process^mRNA processing`GO:0043484^biological_process^regulation of RNA splicing`GO:0008380^biological_process^RNA splicing	.	.	.
[gene=LOC100119017]	lcl|NC_015867.2_mrna_XM_016989751.1_88	MBOA7_XENLA^MBOA7_XENLA^Q:373-1566,H:49-448^34.063%ID^E:4.03e-57^RecName: Full=Lysophospholipid acyltransferase 7;^Eukaryota; Metazoa; Chordata; Craniata; Vertebrata; Euteleostomi; Amphibia; Batrachia; Anura; Pipoidea; Pipidae; Xenopodinae; Xenopus; Xenopus	.	Gene.235::lcl|NC_015867.2_mrna_XM_016989751.1_88::g.235::m.235	226-1584[+]	MBOA7_XENLA^MBOA7_XENLA^Q:1-447,H:1-448^33.043%ID^E:8.56e-76^RecName: Full=Lysophospholipid acyltransferase 7;^Eukaryota; Metazoa; Chordata; Craniata; Vertebrata; Euteleostomi; Amphibia; Batrachia; Anura; Pipoidea; Pipidae; Xenopodinae; Xenopus; Xenopus	PF03062.18^MBOAT^MBOAT, membrane-bound O-acyltransferase family^138-395^E:6.3e-28	.	ExpAA=168.87^PredHel=8^Topology=i7-26o46-68i75-97o140-162i193-212o227-246i350-372o425-447i	.	KEGG:xla:495497`KO:K13516	GO:0016021^cellular_component^integral component of membrane`GO:0016746^molecular_function^transferase activity, transferring acyl groups`GO:0008654^biological_process^phospholipid biosynthetic process	.	.	.
[gene=LOC100119017]	lcl|NC_015867.2_mrna_XM_016989753.1_89	MBOA7_XENLA^MBOA7_XENLA^Q:428-1621,H:49-448^34.063%ID^E:4.17e-57^RecName: Full=Lysophospholipid acyltransferase 7;^Eukaryota; Metazoa; Chordata; Craniata; Vertebrata; Euteleostomi; Amphibia; Batrachia; Anura; Pipoidea; Pipidae; Xenopodinae; Xenopus; Xenopus	.	Gene.241::lcl|NC_015867.2_mrna_XM_016989753.1_89::g.241::m.241	281-1639[+]	MBOA7_XENLA^MBOA7_XENLA^Q:1-447,H:1-448^33.043%ID^E:8.56e-76^RecName: Full=Lysophospholipid acyltransferase 7;^Eukaryota; Metazoa; Chordata; Craniata; Vertebrata; Euteleostomi; Amphibia; Batrachia; Anura; Pipoidea; Pipidae; Xenopodinae; Xenopus; Xenopus	PF03062.18^MBOAT^MBOAT, membrane-bound O-acyltransferase family^138-395^E:6.3e-28	.	ExpAA=168.87^PredHel=8^Topology=i7-26o46-68i75-97o140-162i193-212o227-246i350-372o425-447i	.	KEGG:xla:495497`KO:K13516	GO:0016021^cellular_component^integral component of membrane`GO:0016746^molecular_function^transferase activity, transferring acyl groups`GO:0008654^biological_process^phospholipid biosynthetic process	.	.	.
[gene=LOC100119017]	lcl|NC_015867.2_mrna_XM_008204372.2_90	MBOA7_XENLA^MBOA7_XENLA^Q:319-1512,H:49-448^34.063%ID^E:3.9e-57^RecName: Full=Lysophospholipid acyltransferase 7;^Eukaryota; Metazoa; Chordata; Craniata; Vertebrata; Euteleostomi; Amphibia; Batrachia; Anura; Pipoidea; Pipidae; Xenopodinae; Xenopus; Xenopus	.	Gene.246::lcl|NC_015867.2_mrna_XM_008204372.2_90::g.246::m.246	172-1530[+]	MBOA7_XENLA^MBOA7_XENLA^Q:1-447,H:1-448^33.043%ID^E:8.56e-76^RecName: Full=Lysophospholipid acyltransferase 7;^Eukaryota; Metazoa; Chordata; Craniata; Vertebrata; Euteleostomi; Amphibia; Batrachia; Anura; Pipoidea; Pipidae; Xenopodinae; Xenopus; Xenopus	PF03062.18^MBOAT^MBOAT, membrane-bound O-acyltransferase family^138-395^E:6.3e-28	.	ExpAA=168.87^PredHel=8^Topology=i7-26o46-68i75-97o140-162i193-212o227-246i350-372o425-447i	.	KEGG:xla:495497`KO:K13516	GO:0016021^cellular_component^integral component of membrane`GO:0016746^molecular_function^transferase activity, transferring acyl groups`GO:0008654^biological_process^phospholipid biosynthetic process	.	.	.
[gene=LOC100119052]	lcl|NC_015867.2_mrna_XM_008204391.2_91	SIAH1_HUMAN^SIAH1_HUMAN^Q:1319-2047,H:39-281^88.066%ID^E:9.17e-153^RecName: Full=E3 ubiquitin-protein ligase SIAH1;^Eukaryota; Metazoa; Chordata; Craniata; Vertebrata; Euteleostomi; Mammalia; Eutheria; Euarchontoglires; Primates; Haplorrhini; Catarrhini; Hominidae; Homo	.	Gene.251::lcl|NC_015867.2_mrna_XM_008204391.2_91::g.251::m.251	1217-2053[+]	SIAH1_HUMAN^SIAH1_HUMAN^Q:26-277,H:30-281^87.302%ID^E:1.28e-171^RecName: Full=E3 ubiquitin-protein ligase SIAH1;^Eukaryota; Metazoa; Chordata; Craniata; Vertebrata; Euteleostomi; Mammalia; Eutheria; Euarchontoglires; Primates; Haplorrhini; Catarrhini; Hominidae; Homo	PF03145.15^Sina^Seven in absentia protein family^78-274^E:3.9e-86	.	.	ENOG410XVP0^e3 ubiquitin-protein ligase	KEGG:hsa:6477`KO:K04506	GO:0030877^cellular_component^beta-catenin destruction complex`GO:0005737^cellular_component^cytoplasm`GO:0005829^cellular_component^cytosol`GO:0005769^cellular_component^early endosome`GO:0005634^cellular_component^nucleus`GO:0005886^cellular_component^plasma membrane`GO:0042802^molecular_function^identical protein binding`GO:0008022^molecular_function^protein C-terminus binding`GO:0061630^molec…	GO:0006511^biological_process^ubiquitin-dependent protein catabolic process`GO:0007275^biological_process^multicellular organism development`GO:0005634^cellular_component^nucleus	.	.
[gene=LOC100119084]	lcl|NC_015867.2_mrna_XM_016985503.1_92	DNJC2_BOVIN^DNJC2_BOVIN^Q:648-2258,H:76-596^48.732%ID^E:3.43e-127^RecName: Full=DnaJ homolog subfamily C member 2;^Eukaryota; Metazoa; Chordata; Craniata; Vertebrata; Euteleostomi; Mammalia; Eutheria; Laurasiatheria; Cetartiodactyla; Ruminantia; Pecora; Bovidae; Bovinae; Bos	.	Gene.254::lcl|NC_015867.2_mrna_XM_016985503.1_92::g.254::m.254	444-2312[+]	DNJC2_RAT^DNJC2_RAT^Q:69-619,H:76-610^50.178%ID^E:2.93e-175^RecName: Full=DnaJ homolog subfamily C member 2;^Eukaryota; Metazoa; Chordata; Craniata; Vertebrata; Euteleostomi; Mammalia; Eutheria; Euarchontoglires; Glires; Rodentia; Myomorpha; Muroidea; Muridae; Murinae; Rattus	PF00226.30^DnaJ^DnaJ domain^81-150^E:8.8e-16`PF16717.4^RAC_head^Ribosome-associated complex head domain^331-413^E:9.4e-12`PF00249.30^Myb_DNA-binding^Myb-like DNA-binding domain^562-607^E:1.3e-09`PF13921.5^Myb_DNA-bind_6^Myb-like DNA-binding domain^563-608^E:7.3e-07	.	.	COG5269^Transcription factor	KEGG:rno:116456`KO:K09522	GO:0005829^cellular_component^cytosol`GO:0005634^cellular_component^nucleus`GO:0003682^molecular_function^chromatin binding`GO:0003677^molecular_function^DNA binding`GO:0042393^molecular_function^histone binding`GO:0061649^molecular_function^ubiquitin modification-dependent histone binding`GO:0006325^biological_process^chromatin organization`GO:0030308^biological_process^negative regulation of ce…	.	.	.
[gene=LOC100119084]	lcl|NC_015867.2_mrna_XM_001602876.4_93	DNJC2_BOVIN^DNJC2_BOVIN^Q:380-1990,H:76-596^48.732%ID^E:1.31e-128^RecName: Full=DnaJ homolog subfamily C member 2;^Eukaryota; Metazoa; Chordata; Craniata; Vertebrata; Euteleostomi; Mammalia; Eutheria; Laurasiatheria; Cetartiodactyla; Ruminantia; Pecora; Bovidae; Bovinae; Bos	.	Gene.257::lcl|NC_015867.2_mrna_XM_001602876.4_93::g.257::m.257	2-2044[+]	DNJC2_RAT^DNJC2_RAT^Q:127-677,H:76-610^50.088%ID^E:1.03e-174^RecName: Full=DnaJ homolog subfamily C member 2;^Eukaryota; Metazoa; Chordata; Craniata; Vertebrata; Euteleostomi; Mammalia; Eutheria; Euarchontoglires; Glires; Rodentia; Myomorpha; Muroidea; Muridae; Murinae; Rattus	PF00226.30^DnaJ^DnaJ domain^139-208^E:1e-15`PF16717.4^RAC_head^Ribosome-associated complex head domain^389-471^E:1.1e-11`PF00249.30^Myb_DNA-binding^Myb-like DNA-binding domain^620-665^E:1.4e-09`PF13921.5^Myb_DNA-bind_6^Myb-like DNA-binding domain^621-666^E:8.1e-07	.	.	COG5269^Transcription factor	KEGG:rno:116456`KO:K09522	GO:0005829^cellular_component^cytosol`GO:0005634^cellular_component^nucleus`GO:0003682^molecular_function^chromatin binding`GO:0003677^molecular_function^DNA binding`GO:0042393^molecular_function^histone binding`GO:0061649^molecular_function^ubiquitin modification-dependent histone binding`GO:0006325^biological_process^chromatin organization`GO:0030308^biological_process^negative regulation of ce…	.	.	.
[gene=Cenp-a]	lcl|NC_015867.2_mrna_XM_016990030.1_94	H33L1_CAEEL^H33L1_CAEEL^Q:916-1224,H:30-131^46.667%ID^E:3.51e-21^RecName: Full=Histone H3.3-like type 1;^Eukaryota; Metazoa; Ecdysozoa; Nematoda; Chromadorea; Rhabditida; Rhabditoidea; Rhabditidae; Peloderinae; Caenorhabditis	.	Gene.261::lcl|NC_015867.2_mrna_XM_016990030.1_94::g.261::m.261	853-1248[+]	H33L1_CAEEL^H33L1_CAEEL^Q:9-124,H:17-131^43.22%ID^E:2.63e-26^RecName: Full=Histone H3.3-like type 1;^Eukaryota; Metazoa; Ecdysozoa; Nematoda; Chromadorea; Rhabditida; Rhabditoidea; Rhabditidae; Peloderinae; Caenorhabditis	PF00125.23^Histone^Core histone H2A/H2B/H3/H4^7-123^E:4e-28`PF00808.22^CBFD_NFYB_HMF^Histone-like transcription factor (CBF/NF-Y) and archaeal histone^72-119^E:1.6e-05	.	.	COG2036^Core component of nucleosome. Nucleosomes wrap and compact DNA into chromatin, limiting DNA accessibility to the cellular machineries which require DNA as a template. Histones thereby play a central role in transcription regulation, DNA repair, DNA replication and chromosomal stability. DNA accessibility is regulated via a complex set of post-translational modifications of histones, also …	KEGG:cel:CELE_E03A3.4`KO:K11253	GO:0000786^cellular_component^nucleosome`GO:0005634^cellular_component^nucleus`GO:0031492^molecular_function^nucleosomal DNA binding`GO:0046982^molecular_function^protein heterodimerization activity`GO:0006334^biological_process^nucleosome assembly	GO:0003677^molecular_function^DNA binding`GO:0000786^cellular_component^nucleosome	.	.
[gene=Cenp-a]	lcl|NC_015867.2_mrna_XM_008204317.2_95	H33L1_CAEEL^H33L1_CAEEL^Q:810-1118,H:30-131^46.667%ID^E:3.24e-21^RecName: Full=Histone H3.3-like type 1;^Eukaryota; Metazoa; Ecdysozoa; Nematoda; Chromadorea; Rhabditida; Rhabditoidea; Rhabditidae; Peloderinae; Caenorhabditis	.	Gene.263::lcl|NC_015867.2_mrna_XM_008204317.2_95::g.263::m.263	747-1142[+]	H33L1_CAEEL^H33L1_CAEEL^Q:9-124,H:17-131^43.22%ID^E:2.63e-26^RecName: Full=Histone H3.3-like type 1;^Eukaryota; Metazoa; Ecdysozoa; Nematoda; Chromadorea; Rhabditida; Rhabditoidea; Rhabditidae; Peloderinae; Caenorhabditis	PF00125.23^Histone^Core histone H2A/H2B/H3/H4^7-123^E:4e-28`PF00808.22^CBFD_NFYB_HMF^Histone-like transcription factor (CBF/NF-Y) and archaeal histone^72-119^E:1.6e-05	.	.	COG2036^Core component of nucleosome. Nucleosomes wrap and compact DNA into chromatin, limiting DNA accessibility to the cellular machineries which require DNA as a template. Histones thereby play a central role in transcription regulation, DNA repair, DNA replication and chromosomal stability. DNA accessibility is regulated via a complex set of post-translational modifications of histones, also …	KEGG:cel:CELE_E03A3.4`KO:K11253	GO:0000786^cellular_component^nucleosome`GO:0005634^cellular_component^nucleus`GO:0031492^molecular_function^nucleosomal DNA binding`GO:0046982^molecular_function^protein heterodimerization activity`GO:0006334^biological_process^nucleosome assembly	GO:0003677^molecular_function^DNA binding`GO:0000786^cellular_component^nucleosome	.	.
[gene=Cenp-a]	lcl|NC_015867.2_mrna_XM_016990033.1_96	H33L1_CAEEL^H33L1_CAEEL^Q:796-1104,H:30-131^46.667%ID^E:3.21e-21^RecName: Full=Histone H3.3-like type 1;^Eukaryota; Metazoa; Ecdysozoa; Nematoda; Chromadorea; Rhabditida; Rhabditoidea; Rhabditidae; Peloderinae; Caenorhabditis	.	Gene.265::lcl|NC_015867.2_mrna_XM_016990033.1_96::g.265::m.265	733-1128[+]	H33L1_CAEEL^H33L1_CAEEL^Q:9-124,H:17-131^43.22%ID^E:2.63e-26^RecName: Full=Histone H3.3-like type 1;^Eukaryota; Metazoa; Ecdysozoa; Nematoda; Chromadorea; Rhabditida; Rhabditoidea; Rhabditidae; Peloderinae; Caenorhabditis	PF00125.23^Histone^Core histone H2A/H2B/H3/H4^7-123^E:4e-28`PF00808.22^CBFD_NFYB_HMF^Histone-like transcription factor (CBF/NF-Y) and archaeal histone^72-119^E:1.6e-05	.	.	COG2036^Core component of nucleosome. Nucleosomes wrap and compact DNA into chromatin, limiting DNA accessibility to the cellular machineries which require DNA as a template. Histones thereby play a central role in transcription regulation, DNA repair, DNA replication and chromosomal stability. DNA accessibility is regulated via a complex set of post-translational modifications of histones, also …	KEGG:cel:CELE_E03A3.4`KO:K11253	GO:0000786^cellular_component^nucleosome`GO:0005634^cellular_component^nucleus`GO:0031492^molecular_function^nucleosomal DNA binding`GO:0046982^molecular_function^protein heterodimerization activity`GO:0006334^biological_process^nucleosome assembly	GO:0003677^molecular_function^DNA binding`GO:0000786^cellular_component^nucleosome	.	.
[gene=Cenp-a]	lcl|NC_015867.2_mrna_XM_016990040.1_97	H33L1_CAEEL^H33L1_CAEEL^Q:916-1224,H:30-131^46.667%ID^E:1.82e-21^RecName: Full=Histone H3.3-like type 1;^Eukaryota; Metazoa; Ecdysozoa; Nematoda; Chromadorea; Rhabditida; Rhabditoidea; Rhabditidae; Peloderinae; Caenorhabditis	.	Gene.267::lcl|NC_015867.2_mrna_XM_016990040.1_97::g.267::m.267	853-1248[+]	H33L1_CAEEL^H33L1_CAEEL^Q:9-124,H:17-131^43.22%ID^E:2.63e-26^RecName: Full=Histone H3.3-like type 1;^Eukaryota; Metazoa; Ecdysozoa; Nematoda; Chromadorea; Rhabditida; Rhabditoidea; Rhabditidae; Peloderinae; Caenorhabditis	PF00125.23^Histone^Core histone H2A/H2B/H3/H4^7-123^E:4e-28`PF00808.22^CBFD_NFYB_HMF^Histone-like transcription factor (CBF/NF-Y) and archaeal histone^72-119^E:1.6e-05	.	.	COG2036^Core component of nucleosome. Nucleosomes wrap and compact DNA into chromatin, limiting DNA accessibility to the cellular machineries which require DNA as a template. Histones thereby play a central role in transcription regulation, DNA repair, DNA replication and chromosomal stability. DNA accessibility is regulated via a complex set of post-translational modifications of histones, also …	KEGG:cel:CELE_E03A3.4`KO:K11253	GO:0000786^cellular_component^nucleosome`GO:0005634^cellular_component^nucleus`GO:0031492^molecular_function^nucleosomal DNA binding`GO:0046982^molecular_function^protein heterodimerization activity`GO:0006334^biological_process^nucleosome assembly	GO:0003677^molecular_function^DNA binding`GO:0000786^cellular_component^nucleosome	.	.
[gene=Cenp-a]	lcl|NC_015867.2_mrna_NM_001142882.1_98	H33L1_CAEEL^H33L1_CAEEL^Q:309-617,H:30-131^46.667%ID^E:1.43e-21^RecName: Full=Histone H3.3-like type 1;^Eukaryota; Metazoa; Ecdysozoa; Nematoda; Chromadorea; Rhabditida; Rhabditoidea; Rhabditidae; Peloderinae; Caenorhabditis	.	Gene.269::lcl|NC_015867.2_mrna_NM_001142882.1_98::g.269::m.269	246-641[+]	H33L1_CAEEL^H33L1_CAEEL^Q:9-124,H:17-131^43.22%ID^E:2.63e-26^RecName: Full=Histone H3.3-like type 1;^Eukaryota; Metazoa; Ecdysozoa; Nematoda; Chromadorea; Rhabditida; Rhabditoidea; Rhabditidae; Peloderinae; Caenorhabditis	PF00125.23^Histone^Core histone H2A/H2B/H3/H4^7-123^E:4e-28`PF00808.22^CBFD_NFYB_HMF^Histone-like transcription factor (CBF/NF-Y) and archaeal histone^72-119^E:1.6e-05	.	.	COG2036^Core component of nucleosome. Nucleosomes wrap and compact DNA into chromatin, limiting DNA accessibility to the cellular machineries which require DNA as a template. Histones thereby play a central role in transcription regulation, DNA repair, DNA replication and chromosomal stability. DNA accessibility is regulated via a complex set of post-translational modifications of histones, also …	KEGG:cel:CELE_E03A3.4`KO:K11253	GO:0000786^cellular_component^nucleosome`GO:0005634^cellular_component^nucleus`GO:0031492^molecular_function^nucleosomal DNA binding`GO:0046982^molecular_function^protein heterodimerization activity`GO:0006334^biological_process^nucleosome assembly	GO:0003677^molecular_function^DNA binding`GO:0000786^cellular_component^nucleosome	.	.
[gene=LOC100119154]	lcl|NC_015867.2_mrna_XM_008204378.2_99	CAC1D_DROME^CAC1D_DROME^Q:291-5216,H:587-2262^71.387%ID^E:0^RecName: Full=Voltage-dependent calcium channel type D subunit alpha-1;^Eukaryota; Metazoa; Ecdysozoa; Arthropoda; Hexapoda; Insecta; Pterygota; Neoptera; Holometabola; Diptera; Brachycera; Muscomorpha; Ephydroidea; Drosophilidae; Drosophila; Sophophora`CAC1D_DROME^CAC1D_DROME^Q:6189-6431,H:2299-2383^52.941%ID^E:1.32e-14^RecName: Full=Vo…	.	Gene.270::lcl|NC_015867.2_mrna_XM_008204378.2_99::g.270::m.270	30-6659[+]	CAC1D_DROME^CAC1D_DROME^Q:82-1787,H:581-2326^68.92%ID^E:0^RecName: Full=Voltage-dependent calcium channel type D subunit alpha-1;^Eukaryota; Metazoa; Ecdysozoa; Arthropoda; Hexapoda; Insecta; Pterygota; Neoptera; Holometabola; Diptera; Brachycera; Muscomorpha; Ephydroidea; Drosophilidae; Drosophila; Sophophora`CAC1D_DROME^CAC1D_DROME^Q:2054-2134,H:2299-2383^52.941%ID^E:9.04e-15^RecName: Full=Volt…	PF00520.30^Ion_trans^Ion transport protein^116-395^E:4.8e-68`PF00520.30^Ion_trans^Ion transport protein^490-728^E:4.5e-57`PF00520.30^Ion_trans^Ion transport protein^880-997^E:5.8e-27`PF00520.30^Ion_trans^Ion transport protein^1033-1120^E:1.4e-14`PF00520.30^Ion_trans^Ion transport protein^1164-1420^E:1.3e-66`PF08016.11^PKD_channel^Polycystin cation channel^1264-1414^E:0.00012`PF16905.4^GPHH^Voltag…	.	ExpAA=425.88^PredHel=19^Topology=i120-142o157-179i186-208o249-271i330-352o362-384i487-509o524-546i617-639o689-711i877-899o919-941i1051-1070o1090-1112i1157-1179o1199-1218i1230-1252o1292-1311i1387-1409o	ENOG410XNP6^Calcium channel	KEGG:dme:Dmel_CG4894`KO:K04851	GO:0016324^cellular_component^apical plasma membrane`GO:0016323^cellular_component^basolateral plasma membrane`GO:0005622^cellular_component^intracellular`GO:0005891^cellular_component^voltage-gated calcium channel complex`GO:0008331^molecular_function^high voltage-gated calcium channel activity`GO:0046872^molecular_function^metal ion binding`GO:0005245^molecular_function^voltage-gated calcium ch…	GO:0005216^molecular_function^ion channel activity`GO:0006811^biological_process^ion transport`GO:0055085^biological_process^transmembrane transport`GO:0016020^cellular_component^membrane	.	.
[gene=LOC100119154]	lcl|NC_015867.2_mrna_XM_016985498.1_100	CAC1D_DROME^CAC1D_DROME^Q:291-5324,H:587-2262^73.302%ID^E:0^RecName: Full=Voltage-dependent calcium channel type D subunit alpha-1;^Eukaryota; Metazoa; Ecdysozoa; Arthropoda; Hexapoda; Insecta; Pterygota; Neoptera; Holometabola; Diptera; Brachycera; Muscomorpha; Ephydroidea; Drosophilidae; Drosophila; Sophophora`CAC1D_DROME^CAC1D_DROME^Q:6297-6539,H:2299-2383^52.941%ID^E:1.26e-14^RecName: Full=Vo…	.	Gene.278::lcl|NC_015867.2_mrna_XM_016985498.1_100::g.278::m.278	30-6767[+]	CAC1D_DROME^CAC1D_DROME^Q:82-1823,H:581-2326^70.748%ID^E:0^RecName: Full=Voltage-dependent calcium channel type D subunit alpha-1;^Eukaryota; Metazoa; Ecdysozoa; Arthropoda; Hexapoda; Insecta; Pterygota; Neoptera; Holometabola; Diptera; Brachycera; Muscomorpha; Ephydroidea; Drosophilidae; Drosophila; Sophophora`CAC1D_DROME^CAC1D_DROME^Q:2090-2170,H:2299-2383^52.941%ID^E:8.84e-15^RecName: Full=Vol…	PF00520.30^Ion_trans^Ion transport protein^116-395^E:4.9e-68`PF00520.30^Ion_trans^Ion transport protein^490-728^E:4.6e-57`PF00520.30^Ion_trans^Ion transport protein^880-1156^E:1.6e-60`PF00520.30^Ion_trans^Ion transport protein^1200-1456^E:1.3e-66`PF08016.11^PKD_channel^Polycystin cation channel^1300-1450^E:0.00012`PF16905.4^GPHH^Voltage-dependent L-type calcium channel, IQ-associated^1458-1528^E:…	.	ExpAA=450.29^PredHel=19^Topology=i120-142o157-179i186-208o249-271i330-352o362-384i487-509o524-546i617-639o689-711i877-899o919-941i1010-1032o1126-1148i1193-1215o1235-1254i1266-1288o1328-1347i1423-1445o	ENOG410XNP6^Calcium channel	KEGG:dme:Dmel_CG4894`KO:K04851	GO:0016324^cellular_component^apical plasma membrane`GO:0016323^cellular_component^basolateral plasma membrane`GO:0005622^cellular_component^intracellular`GO:0005891^cellular_component^voltage-gated calcium channel complex`GO:0008331^molecular_function^high voltage-gated calcium channel activity`GO:0046872^molecular_function^metal ion binding`GO:0005245^molecular_function^voltage-gated calcium ch…	GO:0005216^molecular_function^ion channel activity`GO:0006811^biological_process^ion transport`GO:0055085^biological_process^transmembrane transport`GO:0016020^cellular_component^membrane	.	.
[gene=LOC100119154]	lcl|NC_015867.2_mrna_XM_008204380.2_101	CAC1D_DROME^CAC1D_DROME^Q:291-5672,H:587-2383^71.282%ID^E:0^RecName: Full=Voltage-dependent calcium channel type D subunit alpha-1;^Eukaryota; Metazoa; Ecdysozoa; Arthropoda; Hexapoda; Insecta; Pterygota; Neoptera; Holometabola; Diptera; Brachycera; Muscomorpha; Ephydroidea; Drosophilidae; Drosophila; Sophophora	.	Gene.286::lcl|NC_015867.2_mrna_XM_008204380.2_101::g.286::m.286	30-5900[+]	CAC1D_DROME^CAC1D_DROME^Q:82-1881,H:581-2383^70.648%ID^E:0^RecName: Full=Voltage-dependent calcium channel type D subunit alpha-1;^Eukaryota; Metazoa; Ecdysozoa; Arthropoda; Hexapoda; Insecta; Pterygota; Neoptera; Holometabola; Diptera; Brachycera; Muscomorpha; Ephydroidea; Drosophilidae; Drosophila; Sophophora	PF00520.30^Ion_trans^Ion transport protein^116-395^E:4e-68`PF00520.30^Ion_trans^Ion transport protein^490-728^E:3.8e-57`PF00520.30^Ion_trans^Ion transport protein^880-1156^E:1.3e-60`PF00520.30^Ion_trans^Ion transport protein^1200-1456^E:1.1e-66`PF08016.11^PKD_channel^Polycystin cation channel^1300-1450^E:0.0001`PF16905.4^GPHH^Voltage-dependent L-type calcium channel, IQ-associated^1458-1528^E:5e-…	.	ExpAA=450.13^PredHel=19^Topology=i120-142o157-179i186-208o249-271i330-352o362-384i487-509o524-546i617-639o689-711i877-899o919-941i1010-1032o1126-1148i1193-1215o1235-1254i1266-1288o1328-1347i1423-1445o	ENOG410XNP6^Calcium channel	KEGG:dme:Dmel_CG4894`KO:K04851	GO:0016324^cellular_component^apical plasma membrane`GO:0016323^cellular_component^basolateral plasma membrane`GO:0005622^cellular_component^intracellular`GO:0005891^cellular_component^voltage-gated calcium channel complex`GO:0008331^molecular_function^high voltage-gated calcium channel activity`GO:0046872^molecular_function^metal ion binding`GO:0005245^molecular_function^voltage-gated calcium ch…	GO:0005216^molecular_function^ion channel activity`GO:0006811^biological_process^ion transport`GO:0055085^biological_process^transmembrane transport`GO:0016020^cellular_component^membrane	.	.
[gene=LOC100119193]	lcl|NC_015867.2_mrna_XM_008204395.2_102	SQD_DROME^SQD_DROME^Q:326-811,H:52-211^64.815%ID^E:2.97e-64^RecName: Full=RNA-binding protein squid;^Eukaryota; Metazoa; Ecdysozoa; Arthropoda; Hexapoda; Insecta; Pterygota; Neoptera; Holometabola; Diptera; Brachycera; Muscomorpha; Ephydroidea; Drosophilidae; Drosophila; Sophophora	.	Gene.292::lcl|NC_015867.2_mrna_XM_008204395.2_102::g.292::m.292	2-1054[+]	SQD_DROME^SQD_DROME^Q:109-269,H:52-210^65.217%ID^E:6.6e-71^RecName: Full=RNA-binding protein squid;^Eukaryota; Metazoa; Ecdysozoa; Arthropoda; Hexapoda; Insecta; Pterygota; Neoptera; Holometabola; Diptera; Brachycera; Muscomorpha; Ephydroidea; Drosophilidae; Drosophila; Sophophora	PF16367.4^RRM_7^RNA recognition motif^113-179^E:1.5e-07`PF00076.21^RRM_1^RNA recognition motif. (a.k.a. RRM, RBD, or RNP domain)^115-173^E:1.6e-15`PF16367.4^RRM_7^RNA recognition motif^196-259^E:7.5e-08`PF00076.21^RRM_1^RNA recognition motif. (a.k.a. RRM, RBD, or RNP domain)^197-265^E:3.3e-15	.	.	COG0724^Rna-binding protein	KEGG:dme:Dmel_CG16901`KO:K03102	GO:0071013^cellular_component^catalytic step 2 spliceosome`GO:0000785^cellular_component^chromatin`GO:0005737^cellular_component^cytoplasm`GO:0005634^cellular_component^nucleus`GO:0035062^cellular_component^omega speckle`GO:0005703^cellular_component^polytene chromosome puff`GO:0071011^cellular_component^precatalytic spliceosome`GO:0003730^molecular_function^mRNA 3'-UTR binding`GO:0003729^molecul…	GO:0003676^molecular_function^nucleic acid binding	.	.
[gene=LOC100119193]	lcl|NC_015867.2_mrna_XM_008204394.2_103	SQD_DROME^SQD_DROME^Q:326-811,H:52-211^64.815%ID^E:2.91e-64^RecName: Full=RNA-binding protein squid;^Eukaryota; Metazoa; Ecdysozoa; Arthropoda; Hexapoda; Insecta; Pterygota; Neoptera; Holometabola; Diptera; Brachycera; Muscomorpha; Ephydroidea; Drosophilidae; Drosophila; Sophophora	.	Gene.295::lcl|NC_015867.2_mrna_XM_008204394.2_103::g.295::m.295	2-1054[+]	SQD_DROME^SQD_DROME^Q:109-269,H:52-210^65.217%ID^E:6.6e-71^RecName: Full=RNA-binding protein squid;^Eukaryota; Metazoa; Ecdysozoa; Arthropoda; Hexapoda; Insecta; Pterygota; Neoptera; Holometabola; Diptera; Brachycera; Muscomorpha; Ephydroidea; Drosophilidae; Drosophila; Sophophora	PF16367.4^RRM_7^RNA recognition motif^113-179^E:1.5e-07`PF00076.21^RRM_1^RNA recognition motif. (a.k.a. RRM, RBD, or RNP domain)^115-173^E:1.6e-15`PF16367.4^RRM_7^RNA recognition motif^196-259^E:7.5e-08`PF00076.21^RRM_1^RNA recognition motif. (a.k.a. RRM, RBD, or RNP domain)^197-265^E:3.3e-15	.	.	COG0724^Rna-binding protein	KEGG:dme:Dmel_CG16901`KO:K03102	GO:0071013^cellular_component^catalytic step 2 spliceosome`GO:0000785^cellular_component^chromatin`GO:0005737^cellular_component^cytoplasm`GO:0005634^cellular_component^nucleus`GO:0035062^cellular_component^omega speckle`GO:0005703^cellular_component^polytene chromosome puff`GO:0071011^cellular_component^precatalytic spliceosome`GO:0003730^molecular_function^mRNA 3'-UTR binding`GO:0003729^molecul…	GO:0003676^molecular_function^nucleic acid binding	.	.
[gene=LOC100119193]	lcl|NC_015867.2_mrna_XM_008204396.2_104	SQD_DROME^SQD_DROME^Q:326-811,H:52-211^64.815%ID^E:1.17e-69^RecName: Full=RNA-binding protein squid;^Eukaryota; Metazoa; Ecdysozoa; Arthropoda; Hexapoda; Insecta; Pterygota; Neoptera; Holometabola; Diptera; Brachycera; Muscomorpha; Ephydroidea; Drosophilidae; Drosophila; Sophophora	.	Gene.298::lcl|NC_015867.2_mrna_XM_008204396.2_104::g.298::m.298	2-1054[+]	SQD_DROME^SQD_DROME^Q:109-269,H:52-210^65.217%ID^E:6.6e-71^RecName: Full=RNA-binding protein squid;^Eukaryota; Metazoa; Ecdysozoa; Arthropoda; Hexapoda; Insecta; Pterygota; Neoptera; Holometabola; Diptera; Brachycera; Muscomorpha; Ephydroidea; Drosophilidae; Drosophila; Sophophora	PF16367.4^RRM_7^RNA recognition motif^113-179^E:1.5e-07`PF00076.21^RRM_1^RNA recognition motif. (a.k.a. RRM, RBD, or RNP domain)^115-173^E:1.6e-15`PF16367.4^RRM_7^RNA recognition motif^196-259^E:7.5e-08`PF00076.21^RRM_1^RNA recognition motif. (a.k.a. RRM, RBD, or RNP domain)^197-265^E:3.3e-15	.	.	COG0724^Rna-binding protein	KEGG:dme:Dmel_CG16901`KO:K03102	GO:0071013^cellular_component^catalytic step 2 spliceosome`GO:0000785^cellular_component^chromatin`GO:0005737^cellular_component^cytoplasm`GO:0005634^cellular_component^nucleus`GO:0035062^cellular_component^omega speckle`GO:0005703^cellular_component^polytene chromosome puff`GO:0071011^cellular_component^precatalytic spliceosome`GO:0003730^molecular_function^mRNA 3'-UTR binding`GO:0003729^molecul…	GO:0003676^molecular_function^nucleic acid binding	.	.
[gene=LOC100119193]	lcl|NC_015867.2_mrna_XM_008204399.2_105	SQD_DROME^SQD_DROME^Q:395-880,H:52-211^64.815%ID^E:5.14e-64^RecName: Full=RNA-binding protein squid;^Eukaryota; Metazoa; Ecdysozoa; Arthropoda; Hexapoda; Insecta; Pterygota; Neoptera; Holometabola; Diptera; Brachycera; Muscomorpha; Ephydroidea; Drosophilidae; Drosophila; Sophophora	.	Gene.301::lcl|NC_015867.2_mrna_XM_008204399.2_105::g.301::m.301	191-1123[+]	SQD_DROME^SQD_DROME^Q:57-229,H:40-210^61.85%ID^E:1.37e-71^RecName: Full=RNA-binding protein squid;^Eukaryota; Metazoa; Ecdysozoa; Arthropoda; Hexapoda; Insecta; Pterygota; Neoptera; Holometabola; Diptera; Brachycera; Muscomorpha; Ephydroidea; Drosophilidae; Drosophila; Sophophora	PF16367.4^RRM_7^RNA recognition motif^73-139^E:1.3e-07`PF00076.21^RRM_1^RNA recognition motif. (a.k.a. RRM, RBD, or RNP domain)^75-133^E:1.3e-15`PF16367.4^RRM_7^RNA recognition motif^156-219^E:6.1e-08`PF00076.21^RRM_1^RNA recognition motif. (a.k.a. RRM, RBD, or RNP domain)^157-225^E:2.7e-15	.	.	COG0724^Rna-binding protein	KEGG:dme:Dmel_CG16901`KO:K03102	GO:0071013^cellular_component^catalytic step 2 spliceosome`GO:0000785^cellular_component^chromatin`GO:0005737^cellular_component^cytoplasm`GO:0005634^cellular_component^nucleus`GO:0035062^cellular_component^omega speckle`GO:0005703^cellular_component^polytene chromosome puff`GO:0071011^cellular_component^precatalytic spliceosome`GO:0003730^molecular_function^mRNA 3'-UTR binding`GO:0003729^molecul…	GO:0003676^molecular_function^nucleic acid binding	.	.
[gene=LOC100119193]	lcl|NC_015867.2_mrna_XM_008204398.2_106	SQD_DROME^SQD_DROME^Q:342-827,H:52-211^64.815%ID^E:3.84e-64^RecName: Full=RNA-binding protein squid;^Eukaryota; Metazoa; Ecdysozoa; Arthropoda; Hexapoda; Insecta; Pterygota; Neoptera; Holometabola; Diptera; Brachycera; Muscomorpha; Ephydroidea; Drosophilidae; Drosophila; Sophophora	.	Gene.303::lcl|NC_015867.2_mrna_XM_008204398.2_106::g.303::m.303	3-1070[+]	SQD_DROME^SQD_DROME^Q:102-274,H:40-210^61.85%ID^E:7.98e-71^RecName: Full=RNA-binding protein squid;^Eukaryota; Metazoa; Ecdysozoa; Arthropoda; Hexapoda; Insecta; Pterygota; Neoptera; Holometabola; Diptera; Brachycera; Muscomorpha; Ephydroidea; Drosophilidae; Drosophila; Sophophora	PF16367.4^RRM_7^RNA recognition motif^118-184^E:1.6e-07`PF00076.21^RRM_1^RNA recognition motif. (a.k.a. RRM, RBD, or RNP domain)^120-178^E:1.6e-15`PF16367.4^RRM_7^RNA recognition motif^201-264^E:7.7e-08`PF00076.21^RRM_1^RNA recognition motif. (a.k.a. RRM, RBD, or RNP domain)^202-270^E:3.3e-15	.	.	COG0724^Rna-binding protein	KEGG:dme:Dmel_CG16901`KO:K03102	GO:0071013^cellular_component^catalytic step 2 spliceosome`GO:0000785^cellular_component^chromatin`GO:0005737^cellular_component^cytoplasm`GO:0005634^cellular_component^nucleus`GO:0035062^cellular_component^omega speckle`GO:0005703^cellular_component^polytene chromosome puff`GO:0071011^cellular_component^precatalytic spliceosome`GO:0003730^molecular_function^mRNA 3'-UTR binding`GO:0003729^molecul…	GO:0003676^molecular_function^nucleic acid binding	.	.
[gene=LOC100119193]	lcl|NC_015867.2_mrna_XM_016985520.1_107	SQD_DROME^SQD_DROME^Q:491-976,H:52-211^64.815%ID^E:4.02e-64^RecName: Full=RNA-binding protein squid;^Eukaryota; Metazoa; Ecdysozoa; Arthropoda; Hexapoda; Insecta; Pterygota; Neoptera; Holometabola; Diptera; Brachycera; Muscomorpha; Ephydroidea; Drosophilidae; Drosophila; Sophophora	.	Gene.304::lcl|NC_015867.2_mrna_XM_016985520.1_107::g.304::m.304	287-1219[+]	SQD_DROME^SQD_DROME^Q:57-229,H:40-210^61.85%ID^E:1.37e-71^RecName: Full=RNA-binding protein squid;^Eukaryota; Metazoa; Ecdysozoa; Arthropoda; Hexapoda; Insecta; Pterygota; Neoptera; Holometabola; Diptera; Brachycera; Muscomorpha; Ephydroidea; Drosophilidae; Drosophila; Sophophora	PF16367.4^RRM_7^RNA recognition motif^73-139^E:1.3e-07`PF00076.21^RRM_1^RNA recognition motif. (a.k.a. RRM, RBD, or RNP domain)^75-133^E:1.3e-15`PF16367.4^RRM_7^RNA recognition motif^156-219^E:6.1e-08`PF00076.21^RRM_1^RNA recognition motif. (a.k.a. RRM, RBD, or RNP domain)^157-225^E:2.7e-15	.	.	COG0724^Rna-binding protein	KEGG:dme:Dmel_CG16901`KO:K03102	GO:0071013^cellular_component^catalytic step 2 spliceosome`GO:0000785^cellular_component^chromatin`GO:0005737^cellular_component^cytoplasm`GO:0005634^cellular_component^nucleus`GO:0035062^cellular_component^omega speckle`GO:0005703^cellular_component^polytene chromosome puff`GO:0071011^cellular_component^precatalytic spliceosome`GO:0003730^molecular_function^mRNA 3'-UTR binding`GO:0003729^molecul…	GO:0003676^molecular_function^nucleic acid binding	.	.
[gene=Cox6b1]	lcl|NC_015867.2_mrna_XM_016981057.1_108	TRIR_HUMAN^TRIR_HUMAN^Q:1073-1372,H:57-176^43.333%ID^E:9.71e-14^RecName: Full=Telomerase RNA component interacting RNase {ECO:0000303|PubMed:28322335, ECO:0000312|HGNC:HGNC:28424};^Eukaryota; Metazoa; Chordata; Craniata; Vertebrata; Euteleostomi; Mammalia; Eutheria; Euarchontoglires; Primates; Haplorrhini; Catarrhini; Hominidae; Homo	.	Gene.305::lcl|NC_015867.2_mrna_XM_016981057.1_108::g.305::m.305	524-1375[+]	TRIR_MOUSE^TRIR_MOUSE^Q:184-283,H:53-173^44.262%ID^E:4.58e-14^RecName: Full=Telomerase RNA component interacting RNase {ECO:0000312|MGI:MGI:1922833};^Eukaryota; Metazoa; Chordata; Craniata; Vertebrata; Euteleostomi; Mammalia; Eutheria; Euarchontoglires; Glires; Rodentia; Myomorpha; Muroidea; Muridae; Murinae; Mus; Mus	.	.	.	ENOG4111WVB^chromosome 19 open reading frame 43	KEGG:mmu:68544	GO:0008408^molecular_function^3'-5' exonuclease activity`GO:0008409^molecular_function^5'-3' exonuclease activity`GO:0003723^molecular_function^RNA binding`GO:0090503^biological_process^RNA phosphodiester bond hydrolysis, exonucleolytic`GO:0016075^biological_process^rRNA catabolic process	.	.	.
[gene=Cox6b1]	lcl|NC_015867.2_mrna_XM_008204392.2_109	TRIR_HUMAN^TRIR_HUMAN^Q:1058-1357,H:57-176^43.333%ID^E:9.59e-14^RecName: Full=Telomerase RNA component interacting RNase {ECO:0000303|PubMed:28322335, ECO:0000312|HGNC:HGNC:28424};^Eukaryota; Metazoa; Chordata; Craniata; Vertebrata; Euteleostomi; Mammalia; Eutheria; Euarchontoglires; Primates; Haplorrhini; Catarrhini; Hominidae; Homo	.	Gene.308::lcl|NC_015867.2_mrna_XM_008204392.2_109::g.308::m.308	509-1360[+]	TRIR_MOUSE^TRIR_MOUSE^Q:184-283,H:53-173^44.262%ID^E:4.58e-14^RecName: Full=Telomerase RNA component interacting RNase {ECO:0000312|MGI:MGI:1922833};^Eukaryota; Metazoa; Chordata; Craniata; Vertebrata; Euteleostomi; Mammalia; Eutheria; Euarchontoglires; Glires; Rodentia; Myomorpha; Muroidea; Muridae; Murinae; Mus; Mus	.	.	.	ENOG4111WVB^chromosome 19 open reading frame 43	KEGG:mmu:68544	GO:0008408^molecular_function^3'-5' exonuclease activity`GO:0008409^molecular_function^5'-3' exonuclease activity`GO:0003723^molecular_function^RNA binding`GO:0090503^biological_process^RNA phosphodiester bond hydrolysis, exonucleolytic`GO:0016075^biological_process^rRNA catabolic process	.	.	.
[gene=Cox6b1]	lcl|NC_015867.2_mrna_NM_001172344.1_110	CX6B1_MACMU^CX6B1_MACMU^Q:132-344,H:14-87^58.108%ID^E:5.53e-26^RecName: Full=Cytochrome c oxidase subunit 6B1;^Eukaryota; Metazoa; Chordata; Craniata; Vertebrata; Euteleostomi; Mammalia; Eutheria; Euarchontoglires; Primates; Haplorrhini; Catarrhini; Cercopithecidae; Cercopithecinae; Macaca	.	.	.	.	.	.	.	ENOG41121WM^cytochrome C oxidase	KEGG:mcc:692062`KO:K02267	GO:0005758^cellular_component^mitochondrial intermembrane space	.	.	.
[gene=LOC100119273]	lcl|NC_015867.2_mrna_XM_001603022.4_111	USB1_RAT^USB1_RAT^Q:125-895,H:1-266^33.948%ID^E:1.89e-48^RecName: Full=U6 snRNA phosphodiesterase {ECO:0000255|HAMAP-Rule:MF_03040};^Eukaryota; Metazoa; Chordata; Craniata; Vertebrata; Euteleostomi; Mammalia; Eutheria; Euarchontoglires; Glires; Rodentia; Myomorpha; Muroidea; Muridae; Murinae; Rattus	.	Gene.311::lcl|NC_015867.2_mrna_XM_001603022.4_111::g.311::m.311	125-901[+]	USB1_RAT^USB1_RAT^Q:1-257,H:1-266^33.948%ID^E:2.08e-49^RecName: Full=U6 snRNA phosphodiesterase {ECO:0000255|HAMAP-Rule:MF_03040};^Eukaryota; Metazoa; Chordata; Craniata; Vertebrata; Euteleostomi; Mammalia; Eutheria; Euarchontoglires; Glires; Rodentia; Myomorpha; Muroidea; Muridae; Murinae; Rattus	PF09749.8^HVSL^Uncharacterised conserved protein^39-255^E:1.6e-57	.	.	ENOG4111KT5^Phosphodiesterase responsible for the U6 snRNA 3' end processing. Acts as an exoribonuclease (RNase) responsible for trimming the poly(U) tract of the last nucleotides in the pre-U6 snRNA molecule, leading to the formation of mature U6 snRNA	KEGG:rno:307643	GO:0045171^cellular_component^intercellular bridge`GO:0005634^cellular_component^nucleus`GO:0000175^molecular_function^3'-5'-exoribonuclease activity`GO:0008380^biological_process^RNA splicing`GO:0034477^biological_process^U6 snRNA 3'-end processing	GO:0004518^molecular_function^nuclease activity`GO:0034477^biological_process^U6 snRNA 3'-end processing	.	.
[gene=LOC100119307]	lcl|NC_015867.2_mrna_XM_001603047.4_112	TONSL_DROME^TONSL_DROME^Q:172-3939,H:1-1324^28.655%ID^E:3.8e-92^RecName: Full=Tonsoku-like protein;^Eukaryota; Metazoa; Ecdysozoa; Arthropoda; Hexapoda; Insecta; Pterygota; Neoptera; Holometabola; Diptera; Brachycera; Muscomorpha; Ephydroidea; Drosophilidae; Drosophila; Sophophora	.	Gene.312::lcl|NC_015867.2_mrna_XM_001603047.4_112::g.312::m.312	172-4110[+]	TONSL_DROME^TONSL_DROME^Q:1-1256,H:1-1324^28.687%ID^E:1.24e-108^RecName: Full=Tonsoku-like protein;^Eukaryota; Metazoa; Ecdysozoa; Arthropoda; Hexapoda; Insecta; Pterygota; Neoptera; Holometabola; Diptera; Brachycera; Muscomorpha; Ephydroidea; Drosophilidae; Drosophila; Sophophora	PF13424.5^TPR_12^Tetratricopeptide repeat^23-95^E:2.7e-07`PF13176.5^TPR_7^Tetratricopeptide repeat^348-381^E:0.0055`PF13857.5^Ank_5^Ankyrin repeats (many copies)^512-556^E:3.8e-06`PF12796.6^Ank_2^Ankyrin repeats (3 copies)^513-576^E:1.6e-11`PF13637.5^Ank_4^Ankyrin repeats (many copies)^520-569^E:7.4e-07`PF00023.29^Ank^Ankyrin repeat^548-576^E:7.2e-05`PF13606.5^Ank_3^Ankyrin repeat^548-576^E:2.1e-…	.	.	COG0666^Ankyrin Repeat	KEGG:dme:Dmel_CG7457`KO:K09257	.	GO:0005515^molecular_function^protein binding	.	.
[gene=RPA2]	lcl|NC_015867.2_mrna_NM_001170899.1_113	RFA2_MOUSE^RFA2_MOUSE^Q:130-879,H:2-266^24.812%ID^E:7.52e-11^RecName: Full=Replication protein A 32 kDa subunit;^Eukaryota; Metazoa; Chordata; Craniata; Vertebrata; Euteleostomi; Mammalia; Eutheria; Euarchontoglires; Glires; Rodentia; Myomorpha; Muroidea; Muridae; Murinae; Mus; Mus	.	Gene.315::lcl|NC_015867.2_mrna_NM_001170899.1_113::g.315::m.315	124-885[+]	RFA2_RAT^RFA2_RAT^Q:10-252,H:21-266^26.953%ID^E:3.15e-16^RecName: Full=Replication protein A 32 kDa subunit;^Eukaryota; Metazoa; Chordata; Craniata; Vertebrata; Euteleostomi; Mammalia; Eutheria; Euarchontoglires; Glires; Rodentia; Myomorpha; Muroidea; Muridae; Murinae; Rattus	PF08784.10^RPA_C^Replication protein A C terminal^158-245^E:4.6e-11	.	.	COG5235^Replication Protein	KEGG:rno:59102`KO:K10739	GO:0000785^cellular_component^chromatin`GO:0000781^cellular_component^chromosome, telomeric region`GO:0005662^cellular_component^DNA replication factor A complex`GO:0005634^cellular_component^nucleus`GO:0016605^cellular_component^PML body`GO:0035861^cellular_component^site of double-strand break`GO:0003684^molecular_function^damaged DNA binding`GO:0098505^molecular_function^G-rich strand telomeri…	.	.	.
[gene=LOC100119370]	lcl|NC_015867.2_mrna_XM_001603107.4_114	EXO1_DROME^EXO1_DROME^Q:93-1553,H:1-467^44.4%ID^E:1.22e-139^RecName: Full=Exonuclease 1;^Eukaryota; Metazoa; Ecdysozoa; Arthropoda; Hexapoda; Insecta; Pterygota; Neoptera; Holometabola; Diptera; Brachycera; Muscomorpha; Ephydroidea; Drosophilidae; Drosophila; Sophophora	.	Gene.316::lcl|NC_015867.2_mrna_XM_001603107.4_114::g.316::m.316	93-2285[+]	EXO1_DROME^EXO1_DROME^Q:1-487,H:1-467^45.382%ID^E:3.77e-144^RecName: Full=Exonuclease 1;^Eukaryota; Metazoa; Ecdysozoa; Arthropoda; Hexapoda; Insecta; Pterygota; Neoptera; Holometabola; Diptera; Brachycera; Muscomorpha; Ephydroidea; Drosophilidae; Drosophila; Sophophora	PF00752.16^XPG_N^XPG N-terminal domain^1-97^E:3.6e-22`PF00867.17^XPG_I^XPG I-region^140-226^E:1.6e-21	.	.	COG0258^Structure-specific nuclease with 5'-flap endonuclease and 5'-3' exonuclease activities involved in DNA replication and repair. During DNA replication, cleaves the 5'-overhanging flap structure that is generated by displacement synthesis when DNA polymerase encounters the 5'-end of a downstream Okazaki fragment. It enters the flap from the 5'-end and then tracks to cleave the flap base, le…	KEGG:dme:Dmel_CG10387`KO:K10746	GO:0005634^cellular_component^nucleus`GO:0008409^molecular_function^5'-3' exonuclease activity`GO:0003677^molecular_function^DNA binding`GO:0051908^molecular_function^double-stranded DNA 5'-3' exodeoxyribonuclease activity`GO:0048256^molecular_function^flap endonuclease activity`GO:0046872^molecular_function^metal ion binding`GO:0045145^molecular_function^single-stranded DNA 5'-3' exodeoxyribonuc…	GO:0004518^molecular_function^nuclease activity`GO:0006281^biological_process^DNA repair	.	.
[gene=LOC100677881]	lcl|NC_015867.2_mrna_XM_003425399.3_115	.	.	Gene.317::lcl|NC_015867.2_mrna_XM_003425399.3_115::g.317::m.317	263-1672[+]	.	.	.	.	.	.	.	.	.	.
[gene=LOC100678100]	lcl|NC_015867.2_mrna_XM_003425404.3_116	TACO1_HUMAN^TACO1_HUMAN^Q:188-901,H:58-296^34.426%ID^E:3.03e-33^RecName: Full=Translational activator of cytochrome c oxidase 1;^Eukaryota; Metazoa; Chordata; Craniata; Vertebrata; Euteleostomi; Mammalia; Eutheria; Euarchontoglires; Primates; Haplorrhini; Catarrhini; Hominidae; Homo	.	Gene.318::lcl|NC_015867.2_mrna_XM_003425404.3_116::g.318::m.318	119-907[+]	TACO1_HUMAN^TACO1_HUMAN^Q:24-261,H:58-296^34.426%ID^E:4.43e-37^RecName: Full=Translational activator of cytochrome c oxidase 1;^Eukaryota; Metazoa; Chordata; Craniata; Vertebrata; Euteleostomi; Mammalia; Eutheria; Euarchontoglires; Primates; Haplorrhini; Catarrhini; Hominidae; Homo	PF01709.19^Transcrip_reg^Transcriptional regulator^27-261^E:7.1e-50	.	.	COG0217^transcriptional regulatory protein	KEGG:hsa:51204`KO:K18189	GO:0005739^cellular_component^mitochondrion`GO:0005634^cellular_component^nucleus`GO:0006417^biological_process^regulation of translation	.	.	.
[gene=LOC103315469]	lcl|NC_015867.2_mrna_XM_008204408.2_117	.	.	Gene.319::lcl|NC_015867.2_mrna_XM_008204408.2_117::g.319::m.319	396-1133[+]	.	.	.	.	.	.	.	.	.	.
[gene=LOC103315469]	lcl|NC_015867.2_mrna_XM_008204407.2_118	.	.	Gene.320::lcl|NC_015867.2_mrna_XM_008204407.2_118::g.320::m.320	364-1194[+]	.	.	.	.	.	.	.	.	.	.
[gene=LOC103315469]	lcl|NC_015867.2_mrna_XM_008204409.2_119	.	.	Gene.321::lcl|NC_015867.2_mrna_XM_008204409.2_119::g.321::m.321	363-1100[+]	.	.	.	.	.	.	.	.	.	.
[gene=LOC103315469]	lcl|NC_015867.2_mrna_XM_008204405.2_120	.	.	Gene.322::lcl|NC_015867.2_mrna_XM_008204405.2_120::g.322::m.322	408-1238[+]	.	.	.	.	.	.	.	.	.	.
[gene=LOC100119475]	lcl|NC_015867.2_mrna_XM_001603198.4_121	HEXC_BOMMO^HEXC_BOMMO^Q:399-2030,H:53-594^35.765%ID^E:1.45e-108^RecName: Full=Chitooligosaccharidolytic beta-N-acetylglucosaminidase;^Eukaryota; Metazoa; Ecdysozoa; Arthropoda; Hexapoda; Insecta; Pterygota; Neoptera; Holometabola; Lepidoptera; Glossata; Ditrysia; Bombycoidea; Bombycidae; Bombycinae; Bombyx	.	Gene.323::lcl|NC_015867.2_mrna_XM_001603198.4_121::g.323::m.323	210-2036[+]	HEXC_BOMMO^HEXC_BOMMO^Q:5-607,H:6-594^33.814%ID^E:3.51e-115^RecName: Full=Chitooligosaccharidolytic beta-N-acetylglucosaminidase;^Eukaryota; Metazoa; Ecdysozoa; Arthropoda; Hexapoda; Insecta; Pterygota; Neoptera; Holometabola; Lepidoptera; Glossata; Ditrysia; Bombycoidea; Bombycidae; Bombycinae; Bombyx	PF14845.5^Glycohydro_20b2^beta-acetyl hexosaminidase like^78-196^E:9.2e-17`PF00728.21^Glyco_hydro_20^Glycosyl hydrolase family 20, catalytic domain^228-565^E:4.7e-81	.	.	COG3525^ec 3.2.1.52	KEGG:bmor:693032`KO:K12373	GO:0004563^molecular_function^beta-N-acetylhexosaminidase activity`GO:0102148^molecular_function^N-acetyl-beta-D-galactosaminidase activity`GO:0006032^biological_process^chitin catabolic process`GO:0000272^biological_process^polysaccharide catabolic process	GO:0004553^molecular_function^hydrolase activity, hydrolyzing O-glycosyl compounds`GO:0005975^biological_process^carbohydrate metabolic process	.	.
[gene=LOC100119475]	lcl|NC_015867.2_mrna_XM_016981265.1_122	HEXC_BOMMO^HEXC_BOMMO^Q:316-1947,H:53-594^35.765%ID^E:5.83e-109^RecName: Full=Chitooligosaccharidolytic beta-N-acetylglucosaminidase;^Eukaryota; Metazoa; Ecdysozoa; Arthropoda; Hexapoda; Insecta; Pterygota; Neoptera; Holometabola; Lepidoptera; Glossata; Ditrysia; Bombycoidea; Bombycidae; Bombycinae; Bombyx	.	Gene.324::lcl|NC_015867.2_mrna_XM_016981265.1_122::g.324::m.324	127-1953[+]	HEXC_BOMMO^HEXC_BOMMO^Q:5-607,H:6-594^33.814%ID^E:3.51e-115^RecName: Full=Chitooligosaccharidolytic beta-N-acetylglucosaminidase;^Eukaryota; Metazoa; Ecdysozoa; Arthropoda; Hexapoda; Insecta; Pterygota; Neoptera; Holometabola; Lepidoptera; Glossata; Ditrysia; Bombycoidea; Bombycidae; Bombycinae; Bombyx	PF14845.5^Glycohydro_20b2^beta-acetyl hexosaminidase like^78-196^E:9.2e-17`PF00728.21^Glyco_hydro_20^Glycosyl hydrolase family 20, catalytic domain^228-565^E:4.7e-81	.	.	COG3525^ec 3.2.1.52	KEGG:bmor:693032`KO:K12373	GO:0004563^molecular_function^beta-N-acetylhexosaminidase activity`GO:0102148^molecular_function^N-acetyl-beta-D-galactosaminidase activity`GO:0006032^biological_process^chitin catabolic process`GO:0000272^biological_process^polysaccharide catabolic process	GO:0004553^molecular_function^hydrolase activity, hydrolyzing O-glycosyl compounds`GO:0005975^biological_process^carbohydrate metabolic process	.	.
[gene=LOC100678407]	lcl|NC_015867.2_mrna_XM_016981467.1_123	ALX1_DANRE^ALX1_DANRE^Q:293-481,H:125-187^68.254%ID^E:7.24e-21^RecName: Full=ALX homeobox protein 1 {ECO:0000305};^Eukaryota; Metazoa; Chordata; Craniata; Vertebrata; Euteleostomi; Actinopterygii; Neopterygii; Teleostei; Ostariophysi; Cypriniformes; Cyprinidae; Danio	.	Gene.325::lcl|NC_015867.2_mrna_XM_016981467.1_123::g.325::m.325	197-1063[+]	DRGX_MOUSE^DRGX_MOUSE^Q:7-88,H:14-93^62.195%ID^E:8.06e-27^RecName: Full=Dorsal root ganglia homeobox protein;^Eukaryota; Metazoa; Chordata; Craniata; Vertebrata; Euteleostomi; Mammalia; Eutheria; Euarchontoglires; Glires; Rodentia; Myomorpha; Muroidea; Muridae; Murinae; Mus; Mus	PF00046.28^Homeobox^Homeobox domain^29-85^E:2.6e-23	.	.	ENOG410YIJ3^sequence-specific DNA binding	KEGG:mmu:107751	GO:0005634^cellular_component^nucleus`GO:0003677^molecular_function^DNA binding`GO:0003700^molecular_function^DNA-binding transcription factor activity`GO:0043565^molecular_function^sequence-specific DNA binding`GO:0007411^biological_process^axon guidance`GO:0007409^biological_process^axonogenesis`GO:0009593^biological_process^detection of chemical stimulus`GO:0016048^biological_process^detection…	GO:0003677^molecular_function^DNA binding	.	.
[gene=LOC100678407]	lcl|NC_015867.2_mrna_XM_003425409.3_124	ALX1_RAT^ALX1_RAT^Q:307-474,H:144-199^69.643%ID^E:6.26e-18^RecName: Full=ALX homeobox protein 1 {ECO:0000305};^Eukaryota; Metazoa; Chordata; Craniata; Vertebrata; Euteleostomi; Mammalia; Eutheria; Euarchontoglires; Glires; Rodentia; Myomorpha; Muroidea; Muridae; Murinae; Rattus	.	Gene.328::lcl|NC_015867.2_mrna_XM_003425409.3_124::g.328::m.328	196-1056[+]	DRGX_MOUSE^DRGX_MOUSE^Q:7-86,H:14-93^63.75%ID^E:1.05e-28^RecName: Full=Dorsal root ganglia homeobox protein;^Eukaryota; Metazoa; Chordata; Craniata; Vertebrata; Euteleostomi; Mammalia; Eutheria; Euarchontoglires; Glires; Rodentia; Myomorpha; Muroidea; Muridae; Murinae; Mus; Mus	PF00046.28^Homeobox^Homeobox domain^27-83^E:2.6e-23	.	.	ENOG410YIJ3^sequence-specific DNA binding	KEGG:mmu:107751	GO:0005634^cellular_component^nucleus`GO:0003677^molecular_function^DNA binding`GO:0003700^molecular_function^DNA-binding transcription factor activity`GO:0043565^molecular_function^sequence-specific DNA binding`GO:0007411^biological_process^axon guidance`GO:0007409^biological_process^axonogenesis`GO:0009593^biological_process^detection of chemical stimulus`GO:0016048^biological_process^detection…	GO:0003677^molecular_function^DNA binding	.	.
[gene=LOC107980552]	lcl|NC_015867.2_ncrna_XR_001728808.1_125	.	.	.	.	.	.	.	.	.	.	.	.	.	.
[gene=LOC100119506]	lcl|NC_015867.2_mrna_XM_001603219.4_126	BMP7_MOUSE^BMP7_MOUSE^Q:226-1338,H:28-430^31.325%ID^E:3.55e-50^RecName: Full=Bone morphogenetic protein 7;^Eukaryota; Metazoa; Chordata; Craniata; Vertebrata; Euteleostomi; Mammalia; Eutheria; Euarchontoglires; Glires; Rodentia; Myomorpha; Muroidea; Muridae; Murinae; Mus; Mus	.	Gene.331::lcl|NC_015867.2_mrna_XM_001603219.4_126::g.331::m.331	133-1341[+]	BMP7_MOUSE^BMP7_MOUSE^Q:32-402,H:28-430^31.566%ID^E:2.43e-57^RecName: Full=Bone morphogenetic protein 7;^Eukaryota; Metazoa; Chordata; Craniata; Vertebrata; Euteleostomi; Mammalia; Eutheria; Euarchontoglires; Glires; Rodentia; Myomorpha; Muroidea; Muridae; Murinae; Mus; Mus	PF00688.17^TGFb_propeptide^TGF-beta propeptide^38-244^E:1.8e-25`PF00019.19^TGF_beta^Transforming growth factor beta like domain^300-401^E:1.6e-28	.	.	ENOG410XT8Z^bone morphogenetic protein	KEGG:mmu:12162`KO:K16621	GO:0031012^cellular_component^extracellular matrix`GO:0005615^cellular_component^extracellular space`GO:0031982^cellular_component^vesicle`GO:0070700^molecular_function^BMP receptor binding`GO:0005125^molecular_function^cytokine activity`GO:0008083^molecular_function^growth factor activity`GO:0008201^molecular_function^heparin binding`GO:0005160^molecular_function^transforming growth factor beta …	GO:0008083^molecular_function^growth factor activity	.	.
[gene=LOC100678815]	lcl|NC_015867.2_mrna_XM_003425414.3_127	SPOLA_DANRE^SPOLA_DANRE^Q:677-1102,H:186-325^33.803%ID^E:3.3e-16^RecName: Full=Speckle-type POZ protein-like A;^Eukaryota; Metazoa; Chordata; Craniata; Vertebrata; Euteleostomi; Actinopterygii; Neopterygii; Teleostei; Ostariophysi; Cypriniformes; Cyprinidae; Danio	.	Gene.335::lcl|NC_015867.2_mrna_XM_003425414.3_127::g.335::m.335	218-1363[+]	SPOLA_DANRE^SPOLA_DANRE^Q:154-295,H:186-325^33.803%ID^E:1.9e-16^RecName: Full=Speckle-type POZ protein-like A;^Eukaryota; Metazoa; Chordata; Craniata; Vertebrata; Euteleostomi; Actinopterygii; Neopterygii; Teleostei; Ostariophysi; Cypriniformes; Cyprinidae; Danio	PF00651.30^BTB^BTB/POZ domain^158-261^E:6.1e-20	.	.	ENOG410XQV8^meprin and TRAF homology domain-containing protein MATH domain-containing protein	KEGG:dre:541318`KO:K10523	GO:0031463^cellular_component^Cul3-RING ubiquitin ligase complex`GO:0005737^cellular_component^cytoplasm`GO:0005634^cellular_component^nucleus`GO:0019005^cellular_component^SCF ubiquitin ligase complex`GO:0031625^molecular_function^ubiquitin protein ligase binding`GO:0031397^biological_process^negative regulation of protein ubiquitination`GO:0043161^biological_process^proteasome-mediated ubiquiti…	GO:0005515^molecular_function^protein binding	.	.
[gene=LOC107980898]	lcl|NC_015867.2_mrna_XM_016983988.1_128	.	.	Gene.336::lcl|NC_015867.2_mrna_XM_016983988.1_128::g.336::m.336	265-816[+]	.	.	.	.	.	.	.	.	.	.
[gene=LOC100119614]	lcl|NC_015867.2_mrna_XM_001603303.4_129	PPT1_MACFA^PPT1_MACFA^Q:232-1047,H:31-302^58.456%ID^E:8.35e-113^RecName: Full=Palmitoyl-protein thioesterase 1;^Eukaryota; Metazoa; Chordata; Craniata; Vertebrata; Euteleostomi; Mammalia; Eutheria; Euarchontoglires; Primates; Haplorrhini; Catarrhini; Cercopithecidae; Cercopithecinae; Macaca	.	Gene.337::lcl|NC_015867.2_mrna_XM_001603303.4_129::g.337::m.337	151-1065[+]	PPT1_HUMAN^PPT1_HUMAN^Q:7-299,H:10-302^55.29%ID^E:6.04e-123^RecName: Full=Palmitoyl-protein thioesterase 1;^Eukaryota; Metazoa; Chordata; Craniata; Vertebrata; Euteleostomi; Mammalia; Eutheria; Euarchontoglires; Primates; Haplorrhini; Catarrhini; Hominidae; Homo	PF02089.14^Palm_thioest^Palmitoyl protein thioesterase^27-300^E:4e-115	.	.	COG1075^Triacylglycerol Lipase	KEGG:hsa:5538`KO:K01074	GO:0030424^cellular_component^axon`GO:0005829^cellular_component^cytosol`GO:0030425^cellular_component^dendrite`GO:0070062^cellular_component^extracellular exosome`GO:0005576^cellular_component^extracellular region`GO:0005794^cellular_component^Golgi apparatus`GO:0043202^cellular_component^lysosomal lumen`GO:0005764^cellular_component^lysosome`GO:0016020^cellular_component^membrane`GO:0045121^cel…	GO:0098599^molecular_function^palmitoyl hydrolase activity	.	.
[gene=LOC100119655]	lcl|NC_015867.2_mrna_XM_001603339.4_130	.	.	Gene.338::lcl|NC_015867.2_mrna_XM_001603339.4_130::g.338::m.338	3-902[-]	.	.	.	.	.	.	.	.	.	.
[gene=LOC100119655]	lcl|NC_015867.2_mrna_XM_001603339.4_130	.	.	Gene.339::lcl|NC_015867.2_mrna_XM_001603339.4_130::g.339::m.339	316-1128[+]	.	.	.	.	.	.	.	.	.	.
[gene=LOC100119655]	lcl|NC_015867.2_mrna_XM_001603339.4_130	.	.	Gene.342::lcl|NC_015867.2_mrna_XM_001603339.4_130::g.342::m.342	1945-2259[+]	.	.	.	.	.	.	.	.	.	.
[gene=LOC100119655]	lcl|NC_015867.2_mrna_XM_016981149.1_131	.	.	Gene.343::lcl|NC_015867.2_mrna_XM_016981149.1_131::g.343::m.343	2-757[+]	.	.	.	.	.	.	.	.	.	.
[gene=LOC100119655]	lcl|NC_015867.2_mrna_XM_016981149.1_131	.	.	Gene.346::lcl|NC_015867.2_mrna_XM_016981149.1_131::g.346::m.346	1574-1888[+]	.	.	.	.	.	.	.	.	.	.
[gene=LOC100679627]	lcl|NC_015867.2_mrna_XM_016983107.1_132	MSRA_DROME^MSRA_DROME^Q:103-510,H:32-168^61.314%ID^E:1.14e-57^RecName: Full=Peptide methionine sulfoxide reductase;^Eukaryota; Metazoa; Ecdysozoa; Arthropoda; Hexapoda; Insecta; Pterygota; Neoptera; Holometabola; Diptera; Brachycera; Muscomorpha; Ephydroidea; Drosophilidae; Drosophila; Sophophora	.	Gene.348::lcl|NC_015867.2_mrna_XM_016983107.1_132::g.348::m.348	91-516[+]	MSRA_DROME^MSRA_DROME^Q:5-140,H:32-168^61.314%ID^E:3.99e-58^RecName: Full=Peptide methionine sulfoxide reductase;^Eukaryota; Metazoa; Ecdysozoa; Arthropoda; Hexapoda; Insecta; Pterygota; Neoptera; Holometabola; Diptera; Brachycera; Muscomorpha; Ephydroidea; Drosophilidae; Drosophila; Sophophora	PF01625.20^PMSR^Peptide methionine sulfoxide reductase^15-141^E:1.1e-34	.	.	COG0225^Has an important function as a repair enzyme for proteins that have been inactivated by oxidation. Catalyzes the reversible oxidation-reduction of methionine sulfoxide in proteins to methionine (By similarity)	KEGG:dme:Dmel_CG7266`KO:K07304	GO:0008113^molecular_function^peptide-methionine (S)-S-oxide reductase activity`GO:0034599^biological_process^cellular response to oxidative stress`GO:0008340^biological_process^determination of adult lifespan`GO:0006979^biological_process^response to oxidative stress`GO:0000096^biological_process^sulfur amino acid metabolic process	GO:0008113^molecular_function^peptide-methionine (S)-S-oxide reductase activity`GO:0055114^biological_process^oxidation-reduction process	.	.
[gene=LOC100679233]	lcl|NC_015867.2_mrna_XM_008204412.2_133	DOME_DROME^DOME_DROME^Q:632-3025,H:40-829^26.502%ID^E:1.33e-52^RecName: Full=Cytokine receptor;^Eukaryota; Metazoa; Ecdysozoa; Arthropoda; Hexapoda; Insecta; Pterygota; Neoptera; Holometabola; Diptera; Brachycera; Muscomorpha; Ephydroidea; Drosophilidae; Drosophila; Sophophora	.	Gene.349::lcl|NC_015867.2_mrna_XM_008204412.2_133::g.349::m.349	347-4696[+]	DOME_DROME^DOME_DROME^Q:96-893,H:40-829^26.502%ID^E:5.13e-55^RecName: Full=Cytokine receptor;^Eukaryota; Metazoa; Ecdysozoa; Arthropoda; Hexapoda; Insecta; Pterygota; Neoptera; Holometabola; Diptera; Brachycera; Muscomorpha; Ephydroidea; Drosophilidae; Drosophila; Sophophora	PF00041.20^fn3^Fibronectin type III domain^614-700^E:7.8e-06`PF00041.20^fn3^Fibronectin type III domain^715-784^E:8e-10	.	ExpAA=22.78^PredHel=1^Topology=o905-927i	ENOG410Z0N0^FN3	KEGG:dme:Dmel_CG14226`KO:K19599	GO:0016324^cellular_component^apical plasma membrane`GO:0016327^cellular_component^apicolateral plasma membrane`GO:0016021^cellular_component^integral component of membrane`GO:0005886^cellular_component^plasma membrane`GO:0030018^cellular_component^Z disc`GO:0051015^molecular_function^actin filament binding`GO:0004896^molecular_function^cytokine receptor activity`GO:0046982^molecular_function^pro…	GO:0005515^molecular_function^protein binding	.	.
[gene=LOC100294696]	lcl|NC_015867.2_mrna_XM_008204415.2_134	ARF2_DROME^ARF2_DROME^Q:470-1012,H:1-180^90.608%ID^E:1.1e-103^RecName: Full=ADP-ribosylation factor 2;^Eukaryota; Metazoa; Ecdysozoa; Arthropoda; Hexapoda; Insecta; Pterygota; Neoptera; Holometabola; Diptera; Brachycera; Muscomorpha; Ephydroidea; Drosophilidae; Drosophila; Sophophora	.	Gene.356::lcl|NC_015867.2_mrna_XM_008204415.2_134::g.356::m.356	470-1015[+]	ARF2_DROME^ARF2_DROME^Q:1-181,H:1-180^90.608%ID^E:4.76e-120^RecName: Full=ADP-ribosylation factor 2;^Eukaryota; Metazoa; Ecdysozoa; Arthropoda; Hexapoda; Insecta; Pterygota; Neoptera; Holometabola; Diptera; Brachycera; Muscomorpha; Ephydroidea; Drosophilidae; Drosophila; Sophophora	PF00025.20^Arf^ADP-ribosylation factor family^7-177^E:7e-74`PF09439.9^SRPRB^Signal recognition particle receptor beta subunit^16-144^E:5.7e-11`PF08477.12^Roc^Ras of Complex, Roc, domain of DAPkinase^19-130^E:1.1e-12`PF04670.11^Gtr1_RagA^Gtr1/RagA G protein conserved region^19-140^E:3.9e-10`PF00071.21^Ras^Ras family^20-133^E:1.7e-12	.	.	COG1100^GTP-binding Protein	KEGG:dme:Dmel_CG11027`KO:K07977	GO:0005794^cellular_component^Golgi apparatus`GO:0098793^cellular_component^presynapse`GO:0005525^molecular_function^GTP binding`GO:0003956^molecular_function^NAD(P)+-protein-arginine ADP-ribosyltransferase activity`GO:0048749^biological_process^compound eye development`GO:0007269^biological_process^neurotransmitter secretion`GO:0006471^biological_process^protein ADP-ribosylation`GO:0015031^biolo…	GO:0005525^molecular_function^GTP binding`GO:0003924^molecular_function^GTPase activity	.	.
[gene=LOC100119750]	lcl|NC_015867.2_mrna_XM_001603424.4_135	ZN598_DANRE^ZN598_DANRE^Q:391-1242,H:41-328^50%ID^E:1.38e-92^RecName: Full=E3 ubiquitin-protein ligase ZNF598 {ECO:0000250|UniProtKB:Q86UK7};^Eukaryota; Metazoa; Chordata; Craniata; Vertebrata; Euteleostomi; Actinopterygii; Neopterygii; Teleostei; Ostariophysi; Cypriniformes; Cyprinidae; Danio`ZN598_DANRE^ZN598_DANRE^Q:2647-3036,H:792-943^33.117%ID^E:4.16e-15^RecName: Full=E3 ubiquitin-protein li…	.	Gene.358::lcl|NC_015867.2_mrna_XM_001603424.4_135::g.358::m.358	358-3090[+]	ZN598_MOUSE^ZN598_MOUSE^Q:21-307,H:25-305^50%ID^E:3.65e-96^RecName: Full=E3 ubiquitin-protein ligase ZNF598;^Eukaryota; Metazoa; Chordata; Craniata; Vertebrata; Euteleostomi; Mammalia; Eutheria; Euarchontoglires; Glires; Rodentia; Myomorpha; Muroidea; Muridae; Murinae; Mus; Mus`ZN598_MOUSE^ZN598_MOUSE^Q:719-895,H:707-900^34.328%ID^E:4.4e-17^RecName: Full=E3 ubiquitin-protein ligase ZNF598;^Eukary…	PF13920.5^zf-C3HC4_3^Zinc finger, C3HC4 type (RING finger)^21-68^E:1.2e-07	.	.	COG5236^zinc finger protein	KEGG:mmu:213753`KO:K22381	GO:0046872^molecular_function^metal ion binding`GO:0003676^molecular_function^nucleic acid binding`GO:0043022^molecular_function^ribosome binding`GO:0061630^molecular_function^ubiquitin protein ligase activity`GO:0006513^biological_process^protein monoubiquitination`GO:0016567^biological_process^protein ubiquitination`GO:0072344^biological_process^rescue of stalled ribosome	.	.	.
[gene=LOC100119777]	lcl|NC_015867.2_mrna_XM_008204417.2_136	RBBP6_MOUSE^RBBP6_MOUSE^Q:359-1306,H:4-332^53.293%ID^E:1.73e-94^RecName: Full=E3 ubiquitin-protein ligase RBBP6;^Eukaryota; Metazoa; Chordata; Craniata; Vertebrata; Euteleostomi; Mammalia; Eutheria; Euarchontoglires; Glires; Rodentia; Myomorpha; Muroidea; Muridae; Murinae; Mus; Mus	.	Gene.361::lcl|NC_015867.2_mrna_XM_008204417.2_136::g.361::m.361	353-6136[+]	RBBP6_MOUSE^RBBP6_MOUSE^Q:2-318,H:3-332^53.433%ID^E:3.16e-102^RecName: Full=E3 ubiquitin-protein ligase RBBP6;^Eukaryota; Metazoa; Chordata; Craniata; Vertebrata; Euteleostomi; Mammalia; Eutheria; Euarchontoglires; Glires; Rodentia; Myomorpha; Muroidea; Muridae; Murinae; Mus; Mus	PF08783.10^DWNN^DWNN domain^3-76^E:1.3e-30`PF13923.5^zf-C3HC4_2^Zinc finger, C3HC4 type (RING finger)^246-286^E:2.2e-06	.	.	COG5222^Retinoblastoma binding protein 6	KEGG:mmu:19647`KO:K10624	GO:0005813^cellular_component^centrosome`GO:0005694^cellular_component^chromosome`GO:0005737^cellular_component^cytoplasm`GO:0016607^cellular_component^nuclear speck`GO:0005730^cellular_component^nucleolus`GO:0032991^cellular_component^protein-containing complex`GO:0003676^molecular_function^nucleic acid binding`GO:0019901^molecular_function^protein kinase binding`GO:0061630^molecular_function^ub…	GO:0008270^molecular_function^zinc ion binding`GO:0005634^cellular_component^nucleus	.	.
[gene=LOC100119814]	lcl|NC_015867.2_mrna_XM_001603480.3_137	FOPNL_XENLA^FOPNL_XENLA^Q:109-462,H:1-114^44.915%ID^E:2.74e-22^RecName: Full=LisH domain-containing protein FOPNL;^Eukaryota; Metazoa; Chordata; Craniata; Vertebrata; Euteleostomi; Amphibia; Batrachia; Anura; Pipoidea; Pipidae; Xenopodinae; Xenopus; Xenopus	.	Gene.368::lcl|NC_015867.2_mrna_XM_001603480.3_137::g.368::m.368	109-483[+]	FOPNL_XENLA^FOPNL_XENLA^Q:1-118,H:1-114^44.915%ID^E:2.1e-23^RecName: Full=LisH domain-containing protein FOPNL;^Eukaryota; Metazoa; Chordata; Craniata; Vertebrata; Euteleostomi; Amphibia; Batrachia; Anura; Pipoidea; Pipidae; Xenopodinae; Xenopus; Xenopus	PF09398.9^FOP_dimer^FOP N terminal dimerisation domain^55-116^E:6e-13	.	.	.	KEGG:xla:735118`KO:K16535	GO:0034451^cellular_component^centriolar satellite`GO:0036064^cellular_component^ciliary basal body`GO:0031514^cellular_component^motile cilium`GO:0060271^biological_process^cilium assembly`GO:0034453^biological_process^microtubule anchoring	GO:0034453^biological_process^microtubule anchoring`GO:0005815^cellular_component^microtubule organizing center	.	.
[gene=LOC100119850]	lcl|NC_015867.2_mrna_XM_001603508.4_138	MRP4_HUMAN^MRP4_HUMAN^Q:469-4347,H:9-1292^41.673%ID^E:0^RecName: Full=Multidrug resistance-associated protein 4;^Eukaryota; Metazoa; Chordata; Craniata; Vertebrata; Euteleostomi; Mammalia; Eutheria; Euarchontoglires; Primates; Haplorrhini; Catarrhini; Hominidae; Homo	.	Gene.369::lcl|NC_015867.2_mrna_XM_001603508.4_138::g.369::m.369	442-4350[+]	MRP4_HUMAN^MRP4_HUMAN^Q:10-1302,H:9-1292^41.793%ID^E:0^RecName: Full=Multidrug resistance-associated protein 4;^Eukaryota; Metazoa; Chordata; Craniata; Vertebrata; Euteleostomi; Mammalia; Eutheria; Euarchontoglires; Primates; Haplorrhini; Catarrhini; Hominidae; Homo	PF00664.22^ABC_membrane^ABC transporter transmembrane region^99-358^E:2.1e-23`PF00005.26^ABC_tran^ABC transporter^431-565^E:3.2e-20`PF00664.22^ABC_membrane^ABC transporter transmembrane region^746-969^E:4e-30`PF00005.26^ABC_tran^ABC transporter^1072-1215^E:1.3e-29	.	ExpAA=250.43^PredHel=11^Topology=i85-107o134-156i207-229o233-255i312-334o338-360i705-727o769-791i858-880o944-966i971-993o	COG1132^(ABC) transporter	KEGG:hsa:10257`KO:K05673	GO:0016323^cellular_component^basolateral plasma membrane`GO:0005887^cellular_component^integral component of plasma membrane`GO:0016020^cellular_component^membrane`GO:0005886^cellular_component^plasma membrane`GO:0031088^cellular_component^platelet dense granule membrane`GO:0016404^molecular_function^15-hydroxyprostaglandin dehydrogenase (NAD+) activity`GO:0005524^molecular_function^ATP binding`…	GO:0005524^molecular_function^ATP binding`GO:0042626^molecular_function^ATPase activity, coupled to transmembrane movement of substances`GO:0055085^biological_process^transmembrane transport`GO:0016021^cellular_component^integral component of membrane`GO:0016887^molecular_function^ATPase activity	.	.
[gene=Def1-1]	lcl|NC_015867.2_mrna_NM_001166472.1_139	DEFI_APIME^DEFI_APIME^Q:91-342,H:18-95^58.824%ID^E:9.66e-27^RecName: Full=Defensin-1;^Eukaryota; Metazoa; Ecdysozoa; Arthropoda; Hexapoda; Insecta; Pterygota; Neoptera; Holometabola; Hymenoptera; Apocrita; Aculeata; Apoidea; Apidae; Apis	.	.	.	.	.	.	.	ENOG410Z251^Defensin	KEGG:ame:406143	GO:0005576^cellular_component^extracellular region`GO:0042742^biological_process^defense response to bacterium`GO:0045087^biological_process^innate immune response	.	.	.
[gene=Def1-2]	lcl|NC_015867.2_mrna_NM_001166471.1_140	DEFI_APIME^DEFI_APIME^Q:183-488,H:2-95^49.02%ID^E:6.33e-24^RecName: Full=Defensin-1;^Eukaryota; Metazoa; Ecdysozoa; Arthropoda; Hexapoda; Insecta; Pterygota; Neoptera; Holometabola; Hymenoptera; Apocrita; Aculeata; Apoidea; Apidae; Apis	.	Gene.372::lcl|NC_015867.2_mrna_NM_001166471.1_140::g.372::m.372	2-403[-]	.	.	.	.	.	.	.	.	.	.
[gene=Def1-2]	lcl|NC_015867.2_mrna_NM_001166471.1_140	DEFI_APIME^DEFI_APIME^Q:183-488,H:2-95^49.02%ID^E:6.33e-24^RecName: Full=Defensin-1;^Eukaryota; Metazoa; Ecdysozoa; Arthropoda; Hexapoda; Insecta; Pterygota; Neoptera; Holometabola; Hymenoptera; Apocrita; Aculeata; Apoidea; Apidae; Apis	.	Gene.373::lcl|NC_015867.2_mrna_NM_001166471.1_140::g.373::m.373	186-491[+]	DEFI_APIME^DEFI_APIME^Q:1-101,H:3-95^54.902%ID^E:8.86e-29^RecName: Full=Defensin-1;^Eukaryota; Metazoa; Ecdysozoa; Arthropoda; Hexapoda; Insecta; Pterygota; Neoptera; Holometabola; Hymenoptera; Apocrita; Aculeata; Apoidea; Apidae; Apis	PF01097.17^Defensin_2^Arthropod defensin^57-88^E:5.3e-09	.	.	ENOG410Z251^Defensin	KEGG:ame:406143	GO:0005576^cellular_component^extracellular region`GO:0042742^biological_process^defense response to bacterium`GO:0045087^biological_process^innate immune response	GO:0006952^biological_process^defense response	.	.
[gene=LOC103315470]	lcl|NC_015867.2_mrna_XM_008204425.2_141	NMDA1_DROWI^NMDA1_DROWI^Q:962-1918,H:459-794^22.414%ID^E:1.93e-06^RecName: Full=Glutamate [NMDA] receptor subunit 1 {ECO:0000250|UniProtKB:Q24418};^Eukaryota; Metazoa; Ecdysozoa; Arthropoda; Hexapoda; Insecta; Pterygota; Neoptera; Holometabola; Diptera; Brachycera; Muscomorpha; Ephydroidea; Drosophilidae; Drosophila; Sophophora	.	Gene.374::lcl|NC_015867.2_mrna_XM_008204425.2_141::g.374::m.374	2-2386[+]	GLRK_LITBE^GLRK_LITBE^Q:320-682,H:64-435^19.481%ID^E:3.26e-07^RecName: Full=Probable glutamate receptor;^Eukaryota; Metazoa; Chordata; Craniata; Vertebrata; Euteleostomi; Amphibia; Batrachia; Anura; Neobatrachia; Ranoidea; Ranidae; Rana	PF00060.25^Lig_chan^Ligand-gated ion channel^421-671^E:1.9e-09	.	ExpAA=82.29^PredHel=3^Topology=o420-442i483-505o659-681i	.	.	GO:0030054^cellular_component^cell junction`GO:0016021^cellular_component^integral component of membrane`GO:0045211^cellular_component^postsynaptic membrane`GO:0005234^molecular_function^extracellularly glutamate-gated ion channel activity`GO:0004970^molecular_function^ionotropic glutamate receptor activity	GO:0004970^molecular_function^ionotropic glutamate receptor activity`GO:0016020^cellular_component^membrane	.	.
[gene=LOC103315470]	lcl|NC_015867.2_mrna_XM_016981215.1_142	GLRK_LYMST^GLRK_LYMST^Q:1118-2113,H:495-846^22.346%ID^E:2.01e-06^RecName: Full=Glutamate receptor;^Eukaryota; Metazoa; Lophotrochozoa; Mollusca; Gastropoda; Heterobranchia; Euthyneura; Panpulmonata; Hygrophila; Lymnaeoidea; Lymnaeidae; Lymnaea	.	Gene.376::lcl|NC_015867.2_mrna_XM_016981215.1_142::g.376::m.376	2-2434[+]	GLRK_LITBE^GLRK_LITBE^Q:336-698,H:64-435^19.481%ID^E:3.4e-07^RecName: Full=Probable glutamate receptor;^Eukaryota; Metazoa; Chordata; Craniata; Vertebrata; Euteleostomi; Amphibia; Batrachia; Anura; Neobatrachia; Ranoidea; Ranidae; Rana	PF00060.25^Lig_chan^Ligand-gated ion channel^437-687^E:2e-09	.	ExpAA=82.27^PredHel=3^Topology=o436-458i499-521o675-697i	.	.	GO:0030054^cellular_component^cell junction`GO:0016021^cellular_component^integral component of membrane`GO:0045211^cellular_component^postsynaptic membrane`GO:0005234^molecular_function^extracellularly glutamate-gated ion channel activity`GO:0004970^molecular_function^ionotropic glutamate receptor activity	GO:0004970^molecular_function^ionotropic glutamate receptor activity`GO:0016020^cellular_component^membrane	.	.
[gene=LOC103315470]	lcl|NC_015867.2_mrna_XM_008204426.2_143	GLRK_LYMST^GLRK_LYMST^Q:1046-2041,H:495-846^22.346%ID^E:1.94e-06^RecName: Full=Glutamate receptor;^Eukaryota; Metazoa; Lophotrochozoa; Mollusca; Gastropoda; Heterobranchia; Euthyneura; Panpulmonata; Hygrophila; Lymnaeoidea; Lymnaeidae; Lymnaea	.	Gene.378::lcl|NC_015867.2_mrna_XM_008204426.2_143::g.378::m.378	92-2362[+]	GLRK_LITBE^GLRK_LITBE^Q:282-644,H:64-435^19.481%ID^E:3.68e-07^RecName: Full=Probable glutamate receptor;^Eukaryota; Metazoa; Chordata; Craniata; Vertebrata; Euteleostomi; Amphibia; Batrachia; Anura; Neobatrachia; Ranoidea; Ranidae; Rana	PF00060.25^Lig_chan^Ligand-gated ion channel^383-633^E:1.8e-09	.	ExpAA=69.73^PredHel=3^Topology=o382-404i445-467o621-643i	.	.	GO:0030054^cellular_component^cell junction`GO:0016021^cellular_component^integral component of membrane`GO:0045211^cellular_component^postsynaptic membrane`GO:0005234^molecular_function^extracellularly glutamate-gated ion channel activity`GO:0004970^molecular_function^ionotropic glutamate receptor activity	GO:0004970^molecular_function^ionotropic glutamate receptor activity`GO:0016020^cellular_component^membrane	.	.
[gene=LOC103315470]	lcl|NC_015867.2_mrna_XM_008204428.2_144	GLRK_LYMST^GLRK_LYMST^Q:818-1813,H:495-846^22.346%ID^E:1.72e-06^RecName: Full=Glutamate receptor;^Eukaryota; Metazoa; Lophotrochozoa; Mollusca; Gastropoda; Heterobranchia; Euthyneura; Panpulmonata; Hygrophila; Lymnaeoidea; Lymnaeidae; Lymnaea	.	Gene.380::lcl|NC_015867.2_mrna_XM_008204428.2_144::g.380::m.380	2-2134[+]	GLRK_LITBE^GLRK_LITBE^Q:236-598,H:64-435^19.481%ID^E:4.33e-07^RecName: Full=Probable glutamate receptor;^Eukaryota; Metazoa; Chordata; Craniata; Vertebrata; Euteleostomi; Amphibia; Batrachia; Anura; Neobatrachia; Ranoidea; Ranidae; Rana	PF00060.25^Lig_chan^Ligand-gated ion channel^337-587^E:1.6e-09	.	ExpAA=69.89^PredHel=3^Topology=o336-358i399-421o575-597i	.	.	GO:0030054^cellular_component^cell junction`GO:0016021^cellular_component^integral component of membrane`GO:0045211^cellular_component^postsynaptic membrane`GO:0005234^molecular_function^extracellularly glutamate-gated ion channel activity`GO:0004970^molecular_function^ionotropic glutamate receptor activity	GO:0004970^molecular_function^ionotropic glutamate receptor activity`GO:0016020^cellular_component^membrane	.	.
[gene=LOC100677949]	lcl|NC_015867.2_mrna_XM_003425400.3_145	.	.	Gene.382::lcl|NC_015867.2_mrna_XM_003425400.3_145::g.382::m.382	1-1281[+]	.	PF00646.32^F-box^F-box domain^82-112^E:0.011	.	.	.	.	.	GO:0005515^molecular_function^protein binding	.	.
[gene=LOC100677949]	lcl|NC_015867.2_mrna_XM_008204423.2_146	.	.	Gene.384::lcl|NC_015867.2_mrna_XM_008204423.2_146::g.384::m.384	3-1517[+]	.	PF00646.32^F-box^F-box domain^81-118^E:0.0004`PF12937.6^F-box-like^F-box-like^83-118^E:1.4e-06	.	.	.	.	.	GO:0005515^molecular_function^protein binding	.	.
[gene=LOC100115785]	lcl|NC_015867.2_mrna_XM_001603302.4_147	RM39_DROME^RM39_DROME^Q:298-1251,H:22-330^46.749%ID^E:1.82e-98^RecName: Full=39S ribosomal protein L39, mitochondrial;^Eukaryota; Metazoa; Ecdysozoa; Arthropoda; Hexapoda; Insecta; Pterygota; Neoptera; Holometabola; Diptera; Brachycera; Muscomorpha; Ephydroidea; Drosophilidae; Drosophila; Sophophora	.	Gene.387::lcl|NC_015867.2_mrna_XM_001603302.4_147::g.387::m.387	247-1266[+]	RM39_DROME^RM39_DROME^Q:18-335,H:22-330^46.749%ID^E:1.63e-100^RecName: Full=39S ribosomal protein L39, mitochondrial;^Eukaryota; Metazoa; Ecdysozoa; Arthropoda; Hexapoda; Insecta; Pterygota; Neoptera; Holometabola; Diptera; Brachycera; Muscomorpha; Ephydroidea; Drosophilidae; Drosophila; Sophophora	PF02824.20^TGS^TGS domain^80-123^E:1.5e-07	.	.	COG0441^threonine-tRNA ligase activity	KEGG:dme:Dmel_CG17166`KO:K17420	GO:0005762^cellular_component^mitochondrial large ribosomal subunit`GO:0000166^molecular_function^nucleotide binding`GO:0003735^molecular_function^structural constituent of ribosome`GO:0031047^biological_process^gene silencing by RNA`GO:0032543^biological_process^mitochondrial translation`GO:0006417^biological_process^regulation of translation`GO:0006412^biological_process^translation	.	.	.
[gene=LOC100120010]	lcl|NC_015867.2_mrna_XM_016981267.1_148	AXN_DROME^AXN_DROME^Q:1312-2280,H:273-532^33.951%ID^E:8.55e-29^RecName: Full=Axin;^Eukaryota; Metazoa; Ecdysozoa; Arthropoda; Hexapoda; Insecta; Pterygota; Neoptera; Holometabola; Diptera; Brachycera; Muscomorpha; Ephydroidea; Drosophilidae; Drosophila; Sophophora`AXN_DROME^AXN_DROME^Q:2854-3276,H:607-742^48.227%ID^E:5.46e-23^RecName: Full=Axin;^Eukaryota; Metazoa; Ecdysozoa; Arthropoda; Hexapoda…	.	Gene.390::lcl|NC_015867.2_mrna_XM_016981267.1_148::g.390::m.390	556-3288[+]	AXIN1_DANRE^AXIN1_DANRE^Q:6-910,H:14-835^27.049%ID^E:8.03e-57^RecName: Full=Axin-1;^Eukaryota; Metazoa; Chordata; Craniata; Vertebrata; Euteleostomi; Actinopterygii; Neopterygii; Teleostei; Ostariophysi; Cypriniformes; Cyprinidae; Danio	PF00615.18^RGS^Regulator of G protein signaling domain^85-199^E:3.9e-23`PF08833.9^Axin_b-cat_bind^Axin beta-catenin binding domain^537-562^E:9.3e-12`PF00778.16^DIX^DIX domain^831-907^E:1.8e-31	.	.	ENOG410YMJD^Regulator of G-protein signaling	KEGG:dre:57931`KO:K02157	GO:0030877^cellular_component^beta-catenin destruction complex`GO:0005886^cellular_component^plasma membrane`GO:0005096^molecular_function^GTPase activator activity`GO:0042803^molecular_function^protein homodimerization activity`GO:0030159^molecular_function^receptor signaling complex scaffold activity`GO:0007257^biological_process^activation of JUN kinase activity`GO:0048320^biological_process^a…	.	.	.
[gene=LOC100120010]	lcl|NC_015867.2_mrna_XM_016981267.1_148	AXN_DROME^AXN_DROME^Q:1312-2280,H:273-532^33.951%ID^E:8.55e-29^RecName: Full=Axin;^Eukaryota; Metazoa; Ecdysozoa; Arthropoda; Hexapoda; Insecta; Pterygota; Neoptera; Holometabola; Diptera; Brachycera; Muscomorpha; Ephydroidea; Drosophilidae; Drosophila; Sophophora`AXN_DROME^AXN_DROME^Q:2854-3276,H:607-742^48.227%ID^E:5.46e-23^RecName: Full=Axin;^Eukaryota; Metazoa; Ecdysozoa; Arthropoda; Hexapoda…	.	Gene.393::lcl|NC_015867.2_mrna_XM_016981267.1_148::g.393::m.393	227-574[-]	.	.	.	.	.	.	.	.	.	.
[gene=LOC100120010]	lcl|NC_015867.2_mrna_XM_016981268.1_149	AXN_DROME^AXN_DROME^Q:1176-2144,H:273-532^33.951%ID^E:8.27e-29^RecName: Full=Axin;^Eukaryota; Metazoa; Ecdysozoa; Arthropoda; Hexapoda; Insecta; Pterygota; Neoptera; Holometabola; Diptera; Brachycera; Muscomorpha; Ephydroidea; Drosophilidae; Drosophila; Sophophora`AXN_DROME^AXN_DROME^Q:2718-3140,H:607-742^48.227%ID^E:5.29e-23^RecName: Full=Axin;^Eukaryota; Metazoa; Ecdysozoa; Arthropoda; Hexapoda…	.	Gene.395::lcl|NC_015867.2_mrna_XM_016981268.1_149::g.395::m.395	420-3152[+]	AXIN1_DANRE^AXIN1_DANRE^Q:6-910,H:14-835^27.049%ID^E:8.03e-57^RecName: Full=Axin-1;^Eukaryota; Metazoa; Chordata; Craniata; Vertebrata; Euteleostomi; Actinopterygii; Neopterygii; Teleostei; Ostariophysi; Cypriniformes; Cyprinidae; Danio	PF00615.18^RGS^Regulator of G protein signaling domain^85-199^E:3.9e-23`PF08833.9^Axin_b-cat_bind^Axin beta-catenin binding domain^537-562^E:9.3e-12`PF00778.16^DIX^DIX domain^831-907^E:1.8e-31	.	.	ENOG410YMJD^Regulator of G-protein signaling	KEGG:dre:57931`KO:K02157	GO:0030877^cellular_component^beta-catenin destruction complex`GO:0005886^cellular_component^plasma membrane`GO:0005096^molecular_function^GTPase activator activity`GO:0042803^molecular_function^protein homodimerization activity`GO:0030159^molecular_function^receptor signaling complex scaffold activity`GO:0007257^biological_process^activation of JUN kinase activity`GO:0048320^biological_process^a…	.	.	.
[gene=LOC100120010]	lcl|NC_015867.2_mrna_XM_016981270.1_150	AXN_DROME^AXN_DROME^Q:1182-2150,H:273-532^33.951%ID^E:8.28e-29^RecName: Full=Axin;^Eukaryota; Metazoa; Ecdysozoa; Arthropoda; Hexapoda; Insecta; Pterygota; Neoptera; Holometabola; Diptera; Brachycera; Muscomorpha; Ephydroidea; Drosophilidae; Drosophila; Sophophora`AXN_DROME^AXN_DROME^Q:2724-3146,H:607-742^48.227%ID^E:5.3e-23^RecName: Full=Axin;^Eukaryota; Metazoa; Ecdysozoa; Arthropoda; Hexapoda;…	.	Gene.398::lcl|NC_015867.2_mrna_XM_016981270.1_150::g.398::m.398	426-3158[+]	AXIN1_DANRE^AXIN1_DANRE^Q:6-910,H:14-835^27.049%ID^E:8.03e-57^RecName: Full=Axin-1;^Eukaryota; Metazoa; Chordata; Craniata; Vertebrata; Euteleostomi; Actinopterygii; Neopterygii; Teleostei; Ostariophysi; Cypriniformes; Cyprinidae; Danio	PF00615.18^RGS^Regulator of G protein signaling domain^85-199^E:3.9e-23`PF08833.9^Axin_b-cat_bind^Axin beta-catenin binding domain^537-562^E:9.3e-12`PF00778.16^DIX^DIX domain^831-907^E:1.8e-31	.	.	ENOG410YMJD^Regulator of G-protein signaling	KEGG:dre:57931`KO:K02157	GO:0030877^cellular_component^beta-catenin destruction complex`GO:0005886^cellular_component^plasma membrane`GO:0005096^molecular_function^GTPase activator activity`GO:0042803^molecular_function^protein homodimerization activity`GO:0030159^molecular_function^receptor signaling complex scaffold activity`GO:0007257^biological_process^activation of JUN kinase activity`GO:0048320^biological_process^a…	.	.	.
[gene=LOC100120010]	lcl|NC_015867.2_mrna_XM_008204430.2_151	AXN_DROME^AXN_DROME^Q:1153-2121,H:273-532^33.951%ID^E:8.23e-29^RecName: Full=Axin;^Eukaryota; Metazoa; Ecdysozoa; Arthropoda; Hexapoda; Insecta; Pterygota; Neoptera; Holometabola; Diptera; Brachycera; Muscomorpha; Ephydroidea; Drosophilidae; Drosophila; Sophophora`AXN_DROME^AXN_DROME^Q:2695-3117,H:607-742^48.227%ID^E:5.26e-23^RecName: Full=Axin;^Eukaryota; Metazoa; Ecdysozoa; Arthropoda; Hexapoda…	.	Gene.401::lcl|NC_015867.2_mrna_XM_008204430.2_151::g.401::m.401	397-3129[+]	AXIN1_DANRE^AXIN1_DANRE^Q:6-910,H:14-835^27.049%ID^E:8.03e-57^RecName: Full=Axin-1;^Eukaryota; Metazoa; Chordata; Craniata; Vertebrata; Euteleostomi; Actinopterygii; Neopterygii; Teleostei; Ostariophysi; Cypriniformes; Cyprinidae; Danio	PF00615.18^RGS^Regulator of G protein signaling domain^85-199^E:3.9e-23`PF08833.9^Axin_b-cat_bind^Axin beta-catenin binding domain^537-562^E:9.3e-12`PF00778.16^DIX^DIX domain^831-907^E:1.8e-31	.	.	ENOG410YMJD^Regulator of G-protein signaling	KEGG:dre:57931`KO:K02157	GO:0030877^cellular_component^beta-catenin destruction complex`GO:0005886^cellular_component^plasma membrane`GO:0005096^molecular_function^GTPase activator activity`GO:0042803^molecular_function^protein homodimerization activity`GO:0030159^molecular_function^receptor signaling complex scaffold activity`GO:0007257^biological_process^activation of JUN kinase activity`GO:0048320^biological_process^a…	.	.	.
[gene=LOC100120010]	lcl|NC_015867.2_mrna_XM_016981272.1_152	AXN_DROME^AXN_DROME^Q:2530-2952,H:607-742^48.227%ID^E:6.28e-23^RecName: Full=Axin;^Eukaryota; Metazoa; Ecdysozoa; Arthropoda; Hexapoda; Insecta; Pterygota; Neoptera; Holometabola; Diptera; Brachycera; Muscomorpha; Ephydroidea; Drosophilidae; Drosophila; Sophophora`AXN_DROME^AXN_DROME^Q:607-999,H:40-173^38.519%ID^E:6.62e-20^RecName: Full=Axin;^Eukaryota; Metazoa; Ecdysozoa; Arthropoda; Hexapoda; I…	.	Gene.404::lcl|NC_015867.2_mrna_XM_016981272.1_152::g.404::m.404	397-2964[+]	AXIN1_DANRE^AXIN1_DANRE^Q:6-855,H:14-835^26.602%ID^E:7.83e-54^RecName: Full=Axin-1;^Eukaryota; Metazoa; Chordata; Craniata; Vertebrata; Euteleostomi; Actinopterygii; Neopterygii; Teleostei; Ostariophysi; Cypriniformes; Cyprinidae; Danio	PF00615.18^RGS^Regulator of G protein signaling domain^85-199^E:3.6e-23`PF08833.9^Axin_b-cat_bind^Axin beta-catenin binding domain^482-507^E:8.7e-12`PF00778.16^DIX^DIX domain^776-852^E:1.7e-31	.	.	ENOG410YMJD^Regulator of G-protein signaling	KEGG:dre:57931`KO:K02157	GO:0030877^cellular_component^beta-catenin destruction complex`GO:0005886^cellular_component^plasma membrane`GO:0005096^molecular_function^GTPase activator activity`GO:0042803^molecular_function^protein homodimerization activity`GO:0030159^molecular_function^receptor signaling complex scaffold activity`GO:0007257^biological_process^activation of JUN kinase activity`GO:0048320^biological_process^a…	.	.	.
[gene=LOC100120010]	lcl|NC_015867.2_mrna_XM_016981271.1_153	AXN_DROME^AXN_DROME^Q:928-1896,H:273-532^33.951%ID^E:7.78e-29^RecName: Full=Axin;^Eukaryota; Metazoa; Ecdysozoa; Arthropoda; Hexapoda; Insecta; Pterygota; Neoptera; Holometabola; Diptera; Brachycera; Muscomorpha; Ephydroidea; Drosophilidae; Drosophila; Sophophora`AXN_DROME^AXN_DROME^Q:2470-2892,H:607-742^48.227%ID^E:4.99e-23^RecName: Full=Axin;^Eukaryota; Metazoa; Ecdysozoa; Arthropoda; Hexapoda;…	.	Gene.407::lcl|NC_015867.2_mrna_XM_016981271.1_153::g.407::m.407	172-2904[+]	AXIN1_DANRE^AXIN1_DANRE^Q:6-910,H:14-835^27.049%ID^E:8.03e-57^RecName: Full=Axin-1;^Eukaryota; Metazoa; Chordata; Craniata; Vertebrata; Euteleostomi; Actinopterygii; Neopterygii; Teleostei; Ostariophysi; Cypriniformes; Cyprinidae; Danio	PF00615.18^RGS^Regulator of G protein signaling domain^85-199^E:3.9e-23`PF08833.9^Axin_b-cat_bind^Axin beta-catenin binding domain^537-562^E:9.3e-12`PF00778.16^DIX^DIX domain^831-907^E:1.8e-31	.	.	ENOG410YMJD^Regulator of G-protein signaling	KEGG:dre:57931`KO:K02157	GO:0030877^cellular_component^beta-catenin destruction complex`GO:0005886^cellular_component^plasma membrane`GO:0005096^molecular_function^GTPase activator activity`GO:0042803^molecular_function^protein homodimerization activity`GO:0030159^molecular_function^receptor signaling complex scaffold activity`GO:0007257^biological_process^activation of JUN kinase activity`GO:0048320^biological_process^a…	.	.	.
[gene=LOC100120010]	lcl|NC_015867.2_mrna_XM_016981269.1_154	AXN_DROME^AXN_DROME^Q:1007-1975,H:273-532^33.951%ID^E:7.93e-29^RecName: Full=Axin;^Eukaryota; Metazoa; Ecdysozoa; Arthropoda; Hexapoda; Insecta; Pterygota; Neoptera; Holometabola; Diptera; Brachycera; Muscomorpha; Ephydroidea; Drosophilidae; Drosophila; Sophophora`AXN_DROME^AXN_DROME^Q:2549-2971,H:607-742^48.227%ID^E:5.08e-23^RecName: Full=Axin;^Eukaryota; Metazoa; Ecdysozoa; Arthropoda; Hexapoda…	.	Gene.410::lcl|NC_015867.2_mrna_XM_016981269.1_154::g.410::m.410	251-2983[+]	AXIN1_DANRE^AXIN1_DANRE^Q:6-910,H:14-835^27.049%ID^E:8.03e-57^RecName: Full=Axin-1;^Eukaryota; Metazoa; Chordata; Craniata; Vertebrata; Euteleostomi; Actinopterygii; Neopterygii; Teleostei; Ostariophysi; Cypriniformes; Cyprinidae; Danio	PF00615.18^RGS^Regulator of G protein signaling domain^85-199^E:3.9e-23`PF08833.9^Axin_b-cat_bind^Axin beta-catenin binding domain^537-562^E:9.3e-12`PF00778.16^DIX^DIX domain^831-907^E:1.8e-31	.	.	ENOG410YMJD^Regulator of G-protein signaling	KEGG:dre:57931`KO:K02157	GO:0030877^cellular_component^beta-catenin destruction complex`GO:0005886^cellular_component^plasma membrane`GO:0005096^molecular_function^GTPase activator activity`GO:0042803^molecular_function^protein homodimerization activity`GO:0030159^molecular_function^receptor signaling complex scaffold activity`GO:0007257^biological_process^activation of JUN kinase activity`GO:0048320^biological_process^a…	.	.	.
[gene=LOC100120043]	lcl|NC_015867.2_mrna_XM_001603675.4_155	S2611_MOUSE^S2611_MOUSE^Q:580-2376,H:8-590^40.198%ID^E:1.64e-89^RecName: Full=Sodium-independent sulfate anion transporter;^Eukaryota; Metazoa; Chordata; Craniata; Vertebrata; Euteleostomi; Mammalia; Eutheria; Euarchontoglires; Glires; Rodentia; Myomorpha; Muroidea; Muridae; Murinae; Mus; Mus	.	Gene.413::lcl|NC_015867.2_mrna_XM_001603675.4_155::g.413::m.413	334-2349[+]	S2611_MOUSE^S2611_MOUSE^Q:83-656,H:8-566^41.207%ID^E:2.05e-125^RecName: Full=Sodium-independent sulfate anion transporter;^Eukaryota; Metazoa; Chordata; Craniata; Vertebrata; Euteleostomi; Mammalia; Eutheria; Euarchontoglires; Glires; Rodentia; Myomorpha; Muroidea; Muridae; Murinae; Mus; Mus	PF00916.19^Sulfate_transp^Sulfate permease family^108-497^E:1.2e-83`PF01740.20^STAS^STAS domain^550-636^E:3.2e-06	.	ExpAA=200.70^PredHel=7^Topology=i185-207o259-281i302-324o360-382i441-463o467-486i507-529o	COG0659^sulfate transporter	KEGG:mmu:268512`KO:K14708	GO:0005783^cellular_component^endoplasmic reticulum`GO:0005794^cellular_component^Golgi apparatus`GO:0016021^cellular_component^integral component of membrane`GO:0005887^cellular_component^integral component of plasma membrane`GO:0043231^cellular_component^intracellular membrane-bounded organelle`GO:0005765^cellular_component^lysosomal membrane`GO:0005654^cellular_component^nucleoplasm`GO:0005886…	GO:0015116^molecular_function^sulfate transmembrane transporter activity`GO:0008272^biological_process^sulfate transport`GO:0016021^cellular_component^integral component of membrane	.	.
[gene=LOC100120076]	lcl|NC_015867.2_mrna_XM_001603703.4_156	HS3SA_MOUSE^HS3SA_MOUSE^Q:714-1481,H:135-391^70.039%ID^E:2.84e-125^RecName: Full=Heparan sulfate glucosamine 3-O-sulfotransferase 3A1;^Eukaryota; Metazoa; Chordata; Craniata; Vertebrata; Euteleostomi; Mammalia; Eutheria; Euarchontoglires; Glires; Rodentia; Myomorpha; Muroidea; Muridae; Murinae; Mus; Mus	.	Gene.415::lcl|NC_015867.2_mrna_XM_001603703.4_156::g.415::m.415	390-1487[+]	HS3SA_MOUSE^HS3SA_MOUSE^Q:109-364,H:135-391^70.039%ID^E:1.68e-130^RecName: Full=Heparan sulfate glucosamine 3-O-sulfotransferase 3A1;^Eukaryota; Metazoa; Chordata; Craniata; Vertebrata; Euteleostomi; Mammalia; Eutheria; Euarchontoglires; Glires; Rodentia; Myomorpha; Muroidea; Muridae; Murinae; Mus; Mus	PF00685.26^Sulfotransfer_1^Sulfotransferase domain^115-348^E:2.1e-42`PF13469.5^Sulfotransfer_3^Sulfotransferase family^171-293^E:2.4e-11	.	ExpAA=20.91^PredHel=1^Topology=i13-35o	ENOG410XS59^Heparan sulfate glucosamine 3-O-sulfotransferase	KEGG:mmu:15478`KO:K07809	GO:0000139^cellular_component^Golgi membrane`GO:0016021^cellular_component^integral component of membrane`GO:0008467^molecular_function^[heparan sulfate]-glucosamine 3-sulfotransferase 1 activity	GO:0008146^molecular_function^sulfotransferase activity	.	.
[gene=LOC100120076]	lcl|NC_015867.2_mrna_XM_001603703.4_156	HS3SA_MOUSE^HS3SA_MOUSE^Q:714-1481,H:135-391^70.039%ID^E:2.84e-125^RecName: Full=Heparan sulfate glucosamine 3-O-sulfotransferase 3A1;^Eukaryota; Metazoa; Chordata; Craniata; Vertebrata; Euteleostomi; Mammalia; Eutheria; Euarchontoglires; Glires; Rodentia; Myomorpha; Muroidea; Muridae; Murinae; Mus; Mus	.	Gene.416::lcl|NC_015867.2_mrna_XM_001603703.4_156::g.416::m.416	276-1355[-]	.	.	.	.	.	.	.	.	.	.
[gene=HisCl1]	lcl|NC_015867.2_mrna_XM_008204297.1_157	GLRA2_HUMAN^GLRA2_HUMAN^Q:188-1075,H:46-341^43.771%ID^E:2.2e-71^RecName: Full=Glycine receptor subunit alpha-2;^Eukaryota; Metazoa; Chordata; Craniata; Vertebrata; Euteleostomi; Mammalia; Eutheria; Euarchontoglires; Primates; Haplorrhini; Catarrhini; Hominidae; Homo	.	Gene.417::lcl|NC_015867.2_mrna_XM_008204297.1_157::g.417::m.417	1-1428[+]	.	.	.	.	.	.	.	.	.	.
[gene=HisCl1]	lcl|NC_015867.2_mrna_NM_001247961.1_158	GLRA2_MOUSE^GLRA2_MOUSE^Q:115-1302,H:46-441^38.806%ID^E:1.45e-73^RecName: Full=Glycine receptor subunit alpha-2;^Eukaryota; Metazoa; Chordata; Craniata; Vertebrata; Euteleostomi; Mammalia; Eutheria; Euarchontoglires; Glires; Rodentia; Myomorpha; Muroidea; Muridae; Murinae; Mus; Mus	.	Gene.421::lcl|NC_015867.2_mrna_NM_001247961.1_158::g.421::m.421	1-1317[-]	.	.	.	.	.	.	.	.	.	.
[gene=HisCl1]	lcl|NC_015867.2_mrna_NM_001247961.1_158	GLRA2_MOUSE^GLRA2_MOUSE^Q:115-1302,H:46-441^38.806%ID^E:1.45e-73^RecName: Full=Glycine receptor subunit alpha-2;^Eukaryota; Metazoa; Chordata; Craniata; Vertebrata; Euteleostomi; Mammalia; Eutheria; Euarchontoglires; Glires; Rodentia; Myomorpha; Muroidea; Muridae; Murinae; Mus; Mus	.	Gene.420::lcl|NC_015867.2_mrna_NM_001247961.1_158::g.420::m.420	1-1317[+]	GLRA2_HUMAN^GLRA2_HUMAN^Q:39-434,H:46-441^38.806%ID^E:1.4e-86^RecName: Full=Glycine receptor subunit alpha-2;^Eukaryota; Metazoa; Chordata; Craniata; Vertebrata; Euteleostomi; Mammalia; Eutheria; Euarchontoglires; Primates; Haplorrhini; Catarrhini; Hominidae; Homo	PF02931.22^Neur_chan_LBD^Neurotransmitter-gated ion-channel ligand binding domain^51-246^E:1.4e-34`PF02932.15^Neur_chan_memb^Neurotransmitter-gated ion-channel transmembrane region^254-334^E:2.3e-22	.	ExpAA=69.10^PredHel=3^Topology=o249-271i316-338o417-434i	ENOG410XPWH^Gamma-aminobutyric acid (GABA) A receptor	KEGG:hsa:2742`KO:K05194	GO:0030054^cellular_component^cell junction`GO:0042995^cellular_component^cell projection`GO:0034707^cellular_component^chloride channel complex`GO:0005887^cellular_component^integral component of plasma membrane`GO:0005886^cellular_component^plasma membrane`GO:0045211^cellular_component^postsynaptic membrane`GO:0016934^molecular_function^extracellularly glycine-gated chloride channel activity`GO…	GO:0005230^molecular_function^extracellular ligand-gated ion channel activity`GO:0006811^biological_process^ion transport`GO:0016021^cellular_component^integral component of membrane	.	.
[gene=LOC100120145]	lcl|NC_015867.2_mrna_XM_016990042.1_159	SSBP3_RAT^SSBP3_RAT^Q:471-1118,H:20-177^56.306%ID^E:6.96e-50^RecName: Full=Single-stranded DNA-binding protein 3;^Eukaryota; Metazoa; Chordata; Craniata; Vertebrata; Euteleostomi; Mammalia; Eutheria; Euarchontoglires; Glires; Rodentia; Myomorpha; Muroidea; Muridae; Murinae; Rattus	.	Gene.425::lcl|NC_015867.2_mrna_XM_016990042.1_159::g.425::m.425	1-531[-]	.	.	.	.	.	.	.	.	.	.
[gene=LOC100120145]	lcl|NC_015867.2_mrna_XM_016990042.1_159	SSBP3_RAT^SSBP3_RAT^Q:471-1118,H:20-177^56.306%ID^E:6.96e-50^RecName: Full=Single-stranded DNA-binding protein 3;^Eukaryota; Metazoa; Chordata; Craniata; Vertebrata; Euteleostomi; Mammalia; Eutheria; Euarchontoglires; Glires; Rodentia; Myomorpha; Muroidea; Muridae; Murinae; Rattus	.	Gene.424::lcl|NC_015867.2_mrna_XM_016990042.1_159::g.424::m.424	765-1775[+]	SSBP3_MOUSE^SSBP3_MOUSE^Q:31-313,H:125-388^44.518%ID^E:8.1e-23^RecName: Full=Single-stranded DNA-binding protein 3;^Eukaryota; Metazoa; Chordata; Craniata; Vertebrata; Euteleostomi; Mammalia; Eutheria; Euarchontoglires; Glires; Rodentia; Myomorpha; Muroidea; Muridae; Murinae; Mus; Mus	PF04503.12^SSDP^Single-stranded DNA binding protein, SSDP^1-284^E:4.5e-80	.	.	ENOG410XPQX^midbrain-hindbrain boundary initiation	KEGG:mmu:72475	GO:0005634^cellular_component^nucleus`GO:0032991^cellular_component^protein-containing complex`GO:0000978^molecular_function^RNA polymerase II proximal promoter sequence-specific DNA binding`GO:0003697^molecular_function^single-stranded DNA binding`GO:0001077^molecular_function^proximal promoter DNA-binding transcription activator activity, RNA polymerase II-specific`GO:0060322^biological_process…	.	.	.
[gene=LOC100678805]	lcl|NC_015867.2_miscrna_XR_001729737.1_160	EAA1_MOUSE^EAA1_MOUSE^Q:830-2041,H:76-502^52.459%ID^E:3.18e-114^RecName: Full=Excitatory amino acid transporter 1;^Eukaryota; Metazoa; Chordata; Craniata; Vertebrata; Euteleostomi; Mammalia; Eutheria; Euarchontoglires; Glires; Rodentia; Myomorpha; Muroidea; Muridae; Murinae; Mus; Mus	.	Gene.429::lcl|NC_015867.2_miscrna_XR_001729737.1_160::g.429::m.429	2125-2469[+]	.	.	.	ExpAA=18.71^PredHel=1^Topology=o4-26i	.	.	.	.	.	.
[gene=LOC100678805]	lcl|NC_015867.2_miscrna_XR_001729737.1_160	EAA1_MOUSE^EAA1_MOUSE^Q:830-2041,H:76-502^52.459%ID^E:3.18e-114^RecName: Full=Excitatory amino acid transporter 1;^Eukaryota; Metazoa; Chordata; Craniata; Vertebrata; Euteleostomi; Mammalia; Eutheria; Euarchontoglires; Glires; Rodentia; Myomorpha; Muroidea; Muridae; Murinae; Mus; Mus	.	Gene.427::lcl|NC_015867.2_miscrna_XR_001729737.1_160::g.427::m.427	599-2128[+]	EAA1_BOVIN^EAA1_BOVIN^Q:43-481,H:43-502^51.515%ID^E:1.9e-152^RecName: Full=Excitatory amino acid transporter 1;^Eukaryota; Metazoa; Chordata; Craniata; Vertebrata; Euteleostomi; Mammalia; Eutheria; Laurasiatheria; Cetartiodactyla; Ruminantia; Pecora; Bovidae; Bovinae; Bos	PF00375.17^SDF^Sodium:dicarboxylate symporter family^50-474^E:8.6e-132	.	ExpAA=187.64^PredHel=9^Topology=o49-68i88-110o125-147i222-239o254-276i296-318o333-355i368-390o400-422i	COG1301^sodium dicarboxylate symporter	KEGG:bta:282354`KO:K05614	GO:0009986^cellular_component^cell surface`GO:0005887^cellular_component^integral component of plasma membrane`GO:0043005^cellular_component^neuron projection`GO:0043025^cellular_component^neuronal cell body`GO:0016595^molecular_function^glutamate binding`GO:0015501^molecular_function^glutamate:sodium symporter activity`GO:0005314^molecular_function^high-affinity glutamate transmembrane transport…	GO:0015293^molecular_function^symporter activity`GO:0016021^cellular_component^integral component of membrane	.	.
[gene=LOC100678805]	lcl|NC_015867.2_miscrna_XR_001729739.1_161	EAA1_MOUSE^EAA1_MOUSE^Q:295-1506,H:76-502^52.459%ID^E:4.46e-114^RecName: Full=Excitatory amino acid transporter 1;^Eukaryota; Metazoa; Chordata; Craniata; Vertebrata; Euteleostomi; Mammalia; Eutheria; Euarchontoglires; Glires; Rodentia; Myomorpha; Muroidea; Muridae; Murinae; Mus; Mus	.	Gene.430::lcl|NC_015867.2_miscrna_XR_001729739.1_161::g.430::m.430	100-1593[+]	EAA1_MOUSE^EAA1_MOUSE^Q:31-469,H:43-502^51.082%ID^E:1.32e-152^RecName: Full=Excitatory amino acid transporter 1;^Eukaryota; Metazoa; Chordata; Craniata; Vertebrata; Euteleostomi; Mammalia; Eutheria; Euarchontoglires; Glires; Rodentia; Myomorpha; Muroidea; Muridae; Murinae; Mus; Mus	PF00375.17^SDF^Sodium:dicarboxylate symporter family^38-462^E:7.9e-132	.	ExpAA=187.62^PredHel=9^Topology=o37-56i76-98o113-135i210-227o242-264i284-306o321-343i356-378o388-410i	COG1301^sodium dicarboxylate symporter	KEGG:mmu:20512`KO:K05614	GO:0016323^cellular_component^basolateral plasma membrane`GO:0071944^cellular_component^cell periphery`GO:0042995^cellular_component^cell projection`GO:0009986^cellular_component^cell surface`GO:0043197^cellular_component^dendritic spine`GO:0005887^cellular_component^integral component of plasma membrane`GO:0005743^cellular_component^mitochondrial inner membrane`GO:0043005^cellular_component^neur…	GO:0015293^molecular_function^symporter activity`GO:0016021^cellular_component^integral component of membrane	.	.
[gene=LOC100678805]	lcl|NC_015867.2_miscrna_XR_001729739.1_161	EAA1_MOUSE^EAA1_MOUSE^Q:295-1506,H:76-502^52.459%ID^E:4.46e-114^RecName: Full=Excitatory amino acid transporter 1;^Eukaryota; Metazoa; Chordata; Craniata; Vertebrata; Euteleostomi; Mammalia; Eutheria; Euarchontoglires; Glires; Rodentia; Myomorpha; Muroidea; Muridae; Murinae; Mus; Mus	.	Gene.432::lcl|NC_015867.2_miscrna_XR_001729739.1_161::g.432::m.432	1590-1934[+]	.	.	.	ExpAA=18.71^PredHel=1^Topology=o4-26i	.	.	.	.	.	.
[gene=LOC100678805]	lcl|NC_015867.2_mrna_XM_003425441.3_162	EAA1_MOUSE^EAA1_MOUSE^Q:830-2041,H:76-502^52.459%ID^E:3.22e-114^RecName: Full=Excitatory amino acid transporter 1;^Eukaryota; Metazoa; Chordata; Craniata; Vertebrata; Euteleostomi; Mammalia; Eutheria; Euarchontoglires; Glires; Rodentia; Myomorpha; Muroidea; Muridae; Murinae; Mus; Mus	.	Gene.435::lcl|NC_015867.2_mrna_XM_003425441.3_162::g.435::m.435	2125-2469[+]	.	.	.	ExpAA=18.71^PredHel=1^Topology=o4-26i	.	.	.	.	.	.
[gene=LOC100678805]	lcl|NC_015867.2_mrna_XM_003425441.3_162	EAA1_MOUSE^EAA1_MOUSE^Q:830-2041,H:76-502^52.459%ID^E:3.22e-114^RecName: Full=Excitatory amino acid transporter 1;^Eukaryota; Metazoa; Chordata; Craniata; Vertebrata; Euteleostomi; Mammalia; Eutheria; Euarchontoglires; Glires; Rodentia; Myomorpha; Muroidea; Muridae; Murinae; Mus; Mus	.	Gene.433::lcl|NC_015867.2_mrna_XM_003425441.3_162::g.433::m.433	599-2128[+]	EAA1_BOVIN^EAA1_BOVIN^Q:43-481,H:43-502^51.515%ID^E:1.9e-152^RecName: Full=Excitatory amino acid transporter 1;^Eukaryota; Metazoa; Chordata; Craniata; Vertebrata; Euteleostomi; Mammalia; Eutheria; Laurasiatheria; Cetartiodactyla; Ruminantia; Pecora; Bovidae; Bovinae; Bos	PF00375.17^SDF^Sodium:dicarboxylate symporter family^50-474^E:8.6e-132	.	ExpAA=187.64^PredHel=9^Topology=o49-68i88-110o125-147i222-239o254-276i296-318o333-355i368-390o400-422i	COG1301^sodium dicarboxylate symporter	KEGG:bta:282354`KO:K05614	GO:0009986^cellular_component^cell surface`GO:0005887^cellular_component^integral component of plasma membrane`GO:0043005^cellular_component^neuron projection`GO:0043025^cellular_component^neuronal cell body`GO:0016595^molecular_function^glutamate binding`GO:0015501^molecular_function^glutamate:sodium symporter activity`GO:0005314^molecular_function^high-affinity glutamate transmembrane transport…	GO:0015293^molecular_function^symporter activity`GO:0016021^cellular_component^integral component of membrane	.	.
[gene=LOC100678805]	lcl|NC_015867.2_miscrna_XR_001729738.1_163	EAA1_MOUSE^EAA1_MOUSE^Q:310-1521,H:76-502^52.459%ID^E:6.08e-114^RecName: Full=Excitatory amino acid transporter 1;^Eukaryota; Metazoa; Chordata; Craniata; Vertebrata; Euteleostomi; Mammalia; Eutheria; Euarchontoglires; Glires; Rodentia; Myomorpha; Muroidea; Muridae; Murinae; Mus; Mus	.	Gene.438::lcl|NC_015867.2_miscrna_XR_001729738.1_163::g.438::m.438	115-1608[+]	EAA1_MOUSE^EAA1_MOUSE^Q:31-469,H:43-502^51.082%ID^E:1.32e-152^RecName: Full=Excitatory amino acid transporter 1;^Eukaryota; Metazoa; Chordata; Craniata; Vertebrata; Euteleostomi; Mammalia; Eutheria; Euarchontoglires; Glires; Rodentia; Myomorpha; Muroidea; Muridae; Murinae; Mus; Mus	PF00375.17^SDF^Sodium:dicarboxylate symporter family^38-462^E:7.9e-132	.	ExpAA=187.62^PredHel=9^Topology=o37-56i76-98o113-135i210-227o242-264i284-306o321-343i356-378o388-410i	COG1301^sodium dicarboxylate symporter	KEGG:mmu:20512`KO:K05614	GO:0016323^cellular_component^basolateral plasma membrane`GO:0071944^cellular_component^cell periphery`GO:0042995^cellular_component^cell projection`GO:0009986^cellular_component^cell surface`GO:0043197^cellular_component^dendritic spine`GO:0005887^cellular_component^integral component of plasma membrane`GO:0005743^cellular_component^mitochondrial inner membrane`GO:0043005^cellular_component^neur…	GO:0015293^molecular_function^symporter activity`GO:0016021^cellular_component^integral component of membrane	.	.
[gene=LOC100678805]	lcl|NC_015867.2_miscrna_XR_001729738.1_163	EAA1_MOUSE^EAA1_MOUSE^Q:310-1521,H:76-502^52.459%ID^E:6.08e-114^RecName: Full=Excitatory amino acid transporter 1;^Eukaryota; Metazoa; Chordata; Craniata; Vertebrata; Euteleostomi; Mammalia; Eutheria; Euarchontoglires; Glires; Rodentia; Myomorpha; Muroidea; Muridae; Murinae; Mus; Mus	.	Gene.440::lcl|NC_015867.2_miscrna_XR_001729738.1_163::g.440::m.440	1605-1949[+]	.	.	.	ExpAA=18.71^PredHel=1^Topology=o4-26i	.	.	.	.	.	.
[gene=LOC100120197]	lcl|NC_015867.2_mrna_XM_001603807.4_164	CP9E2_BLAGE^CP9E2_BLAGE^Q:148-1584,H:30-531^40.711%ID^E:2.21e-126^RecName: Full=Cytochrome P450 9e2;^Eukaryota; Metazoa; Ecdysozoa; Arthropoda; Hexapoda; Insecta; Pterygota; Neoptera; Polyneoptera; Dictyoptera; Blattodea; Blaberoidea; Ectobiidae; Blattellinae; Blattella	.	Gene.441::lcl|NC_015867.2_mrna_XM_001603807.4_164::g.441::m.441	76-1587[+]	CP9E2_BLAGE^CP9E2_BLAGE^Q:5-503,H:13-531^39.544%ID^E:4.17e-131^RecName: Full=Cytochrome P450 9e2;^Eukaryota; Metazoa; Ecdysozoa; Arthropoda; Hexapoda; Insecta; Pterygota; Neoptera; Polyneoptera; Dictyoptera; Blattodea; Blaberoidea; Ectobiidae; Blattellinae; Blattella	PF00067.21^p450^Cytochrome P450^36-497^E:2e-85	.	.	.	.	GO:0005789^cellular_component^endoplasmic reticulum membrane`GO:0031090^cellular_component^organelle membrane`GO:0020037^molecular_function^heme binding`GO:0005506^molecular_function^iron ion binding`GO:0004497^molecular_function^monooxygenase activity`GO:0016705^molecular_function^oxidoreductase activity, acting on paired donors, with incorporation or reduction of molecular oxygen	GO:0005506^molecular_function^iron ion binding`GO:0016705^molecular_function^oxidoreductase activity, acting on paired donors, with incorporation or reduction of molecular oxygen`GO:0020037^molecular_function^heme binding`GO:0055114^biological_process^oxidation-reduction process	.	.
[gene=LOC100120230]	lcl|NC_015867.2_mrna_XM_016987085.1_165	VPS13_DROME^VPS13_DROME^Q:474-6911,H:1-2186^32.525%ID^E:0^RecName: Full=Vacuolar protein sorting-associated protein 13 {ECO:0000303|PubMed:28107480};^Eukaryota; Metazoa; Ecdysozoa; Arthropoda; Hexapoda; Insecta; Pterygota; Neoptera; Holometabola; Diptera; Brachycera; Muscomorpha; Ephydroidea; Drosophilidae; Drosophila; Sophophora`VPS13_DROME^VPS13_DROME^Q:7104-10460,H:2196-3304^46.932%ID^E:0^RecN…	.	Gene.444::lcl|NC_015867.2_mrna_XM_016987085.1_165::g.444::m.444	474-10481[+]	VPS13_DROME^VPS13_DROME^Q:1-3329,H:1-3304^36.944%ID^E:0^RecName: Full=Vacuolar protein sorting-associated protein 13 {ECO:0000303|PubMed:28107480};^Eukaryota; Metazoa; Ecdysozoa; Arthropoda; Hexapoda; Insecta; Pterygota; Neoptera; Holometabola; Diptera; Brachycera; Muscomorpha; Ephydroidea; Drosophilidae; Drosophila; Sophophora	PF12624.6^Chorein_N^N-terminal region of Chorein or VPS13^3-116^E:3.3e-31`PF16908.4^VPS13^Vacuolar sorting-associated protein 13, N-terminal^138-375^E:2.2e-60`PF16910.4^VPS13_mid_rpt^Repeating coiled region of VPS13^575-810^E:3.7e-60`PF16910.4^VPS13_mid_rpt^Repeating coiled region of VPS13^1140-1333^E:1.6e-11`PF06650.11^SHR-BD^SHR-binding domain of vacuolar-sorting associated protein 13^2333-2616…	.	.	COG5043^Vacuolar Protein	KEGG:dme:Dmel_CG2093`KO:K19525	GO:0031902^cellular_component^late endosome membrane`GO:0019538^biological_process^protein metabolic process`GO:0006623^biological_process^protein targeting to vacuole	.	.	.
[gene=LOC100120230]	lcl|NC_015867.2_mrna_XM_016987077.1_166	VPS13_DROME^VPS13_DROME^Q:378-6815,H:1-2186^32.525%ID^E:0^RecName: Full=Vacuolar protein sorting-associated protein 13 {ECO:0000303|PubMed:28107480};^Eukaryota; Metazoa; Ecdysozoa; Arthropoda; Hexapoda; Insecta; Pterygota; Neoptera; Holometabola; Diptera; Brachycera; Muscomorpha; Ephydroidea; Drosophilidae; Drosophila; Sophophora`VPS13_DROME^VPS13_DROME^Q:7008-10364,H:2196-3304^46.932%ID^E:0^RecN…	.	Gene.448::lcl|NC_015867.2_mrna_XM_016987077.1_166::g.448::m.448	378-10385[+]	VPS13_DROME^VPS13_DROME^Q:1-3329,H:1-3304^36.944%ID^E:0^RecName: Full=Vacuolar protein sorting-associated protein 13 {ECO:0000303|PubMed:28107480};^Eukaryota; Metazoa; Ecdysozoa; Arthropoda; Hexapoda; Insecta; Pterygota; Neoptera; Holometabola; Diptera; Brachycera; Muscomorpha; Ephydroidea; Drosophilidae; Drosophila; Sophophora	PF12624.6^Chorein_N^N-terminal region of Chorein or VPS13^3-116^E:3.3e-31`PF16908.4^VPS13^Vacuolar sorting-associated protein 13, N-terminal^138-375^E:2.2e-60`PF16910.4^VPS13_mid_rpt^Repeating coiled region of VPS13^575-810^E:3.7e-60`PF16910.4^VPS13_mid_rpt^Repeating coiled region of VPS13^1140-1333^E:1.6e-11`PF06650.11^SHR-BD^SHR-binding domain of vacuolar-sorting associated protein 13^2333-2616…	.	.	COG5043^Vacuolar Protein	KEGG:dme:Dmel_CG2093`KO:K19525	GO:0031902^cellular_component^late endosome membrane`GO:0019538^biological_process^protein metabolic process`GO:0006623^biological_process^protein targeting to vacuole	.	.	.
[gene=LOC100120230]	lcl|NC_015867.2_mrna_XM_016987081.1_167	VPS13_DROME^VPS13_DROME^Q:363-6800,H:1-2186^32.525%ID^E:0^RecName: Full=Vacuolar protein sorting-associated protein 13 {ECO:0000303|PubMed:28107480};^Eukaryota; Metazoa; Ecdysozoa; Arthropoda; Hexapoda; Insecta; Pterygota; Neoptera; Holometabola; Diptera; Brachycera; Muscomorpha; Ephydroidea; Drosophilidae; Drosophila; Sophophora`VPS13_DROME^VPS13_DROME^Q:6993-10349,H:2196-3304^46.932%ID^E:0^RecN…	.	Gene.452::lcl|NC_015867.2_mrna_XM_016987081.1_167::g.452::m.452	363-10370[+]	VPS13_DROME^VPS13_DROME^Q:1-3329,H:1-3304^36.944%ID^E:0^RecName: Full=Vacuolar protein sorting-associated protein 13 {ECO:0000303|PubMed:28107480};^Eukaryota; Metazoa; Ecdysozoa; Arthropoda; Hexapoda; Insecta; Pterygota; Neoptera; Holometabola; Diptera; Brachycera; Muscomorpha; Ephydroidea; Drosophilidae; Drosophila; Sophophora	PF12624.6^Chorein_N^N-terminal region of Chorein or VPS13^3-116^E:3.3e-31`PF16908.4^VPS13^Vacuolar sorting-associated protein 13, N-terminal^138-375^E:2.2e-60`PF16910.4^VPS13_mid_rpt^Repeating coiled region of VPS13^575-810^E:3.7e-60`PF16910.4^VPS13_mid_rpt^Repeating coiled region of VPS13^1140-1333^E:1.6e-11`PF06650.11^SHR-BD^SHR-binding domain of vacuolar-sorting associated protein 13^2333-2616…	.	.	COG5043^Vacuolar Protein	KEGG:dme:Dmel_CG2093`KO:K19525	GO:0031902^cellular_component^late endosome membrane`GO:0019538^biological_process^protein metabolic process`GO:0006623^biological_process^protein targeting to vacuole	.	.	.
[gene=LOC100120230]	lcl|NC_015867.2_mrna_XM_008204441.2_168	VPS13_DROME^VPS13_DROME^Q:367-10125,H:1-3304^37.581%ID^E:0^RecName: Full=Vacuolar protein sorting-associated protein 13 {ECO:0000303|PubMed:28107480};^Eukaryota; Metazoa; Ecdysozoa; Arthropoda; Hexapoda; Insecta; Pterygota; Neoptera; Holometabola; Diptera; Brachycera; Muscomorpha; Ephydroidea; Drosophilidae; Drosophila; Sophophora	.	Gene.456::lcl|NC_015867.2_mrna_XM_008204441.2_168::g.456::m.456	367-10146[+]	VPS13_DROME^VPS13_DROME^Q:1-3253,H:1-3304^37.643%ID^E:0^RecName: Full=Vacuolar protein sorting-associated protein 13 {ECO:0000303|PubMed:28107480};^Eukaryota; Metazoa; Ecdysozoa; Arthropoda; Hexapoda; Insecta; Pterygota; Neoptera; Holometabola; Diptera; Brachycera; Muscomorpha; Ephydroidea; Drosophilidae; Drosophila; Sophophora	PF12624.6^Chorein_N^N-terminal region of Chorein or VPS13^3-116^E:3.2e-31`PF16908.4^VPS13^Vacuolar sorting-associated protein 13, N-terminal^138-375^E:2.1e-60`PF16910.4^VPS13_mid_rpt^Repeating coiled region of VPS13^575-810^E:3.6e-60`PF16910.4^VPS13_mid_rpt^Repeating coiled region of VPS13^1140-1333^E:1.5e-11`PF06650.11^SHR-BD^SHR-binding domain of vacuolar-sorting associated protein 13^2278-2540…	.	.	COG5043^Vacuolar Protein	KEGG:dme:Dmel_CG2093`KO:K19525	GO:0031902^cellular_component^late endosome membrane`GO:0019538^biological_process^protein metabolic process`GO:0006623^biological_process^protein targeting to vacuole	.	.	.
[gene=LOC100120230]	lcl|NC_015867.2_mrna_XM_016987101.1_169	VPS13_DROME^VPS13_DROME^Q:367-10188,H:1-3304^37.293%ID^E:0^RecName: Full=Vacuolar protein sorting-associated protein 13 {ECO:0000303|PubMed:28107480};^Eukaryota; Metazoa; Ecdysozoa; Arthropoda; Hexapoda; Insecta; Pterygota; Neoptera; Holometabola; Diptera; Brachycera; Muscomorpha; Ephydroidea; Drosophilidae; Drosophila; Sophophora	.	Gene.461::lcl|NC_015867.2_mrna_XM_016987101.1_169::g.461::m.461	367-10209[+]	VPS13_DROME^VPS13_DROME^Q:1-3274,H:1-3304^37.354%ID^E:0^RecName: Full=Vacuolar protein sorting-associated protein 13 {ECO:0000303|PubMed:28107480};^Eukaryota; Metazoa; Ecdysozoa; Arthropoda; Hexapoda; Insecta; Pterygota; Neoptera; Holometabola; Diptera; Brachycera; Muscomorpha; Ephydroidea; Drosophilidae; Drosophila; Sophophora	PF12624.6^Chorein_N^N-terminal region of Chorein or VPS13^3-116^E:3.3e-31`PF16908.4^VPS13^Vacuolar sorting-associated protein 13, N-terminal^138-375^E:2.1e-60`PF16910.4^VPS13_mid_rpt^Repeating coiled region of VPS13^575-810^E:3.7e-60`PF16910.4^VPS13_mid_rpt^Repeating coiled region of VPS13^1140-1333^E:1.5e-11`PF06650.11^SHR-BD^SHR-binding domain of vacuolar-sorting associated protein 13^2278-2561…	.	.	COG5043^Vacuolar Protein	KEGG:dme:Dmel_CG2093`KO:K19525	GO:0031902^cellular_component^late endosome membrane`GO:0019538^biological_process^protein metabolic process`GO:0006623^biological_process^protein targeting to vacuole	.	.	.
[gene=LOC100120230]	lcl|NC_015867.2_mrna_XM_008204439.2_170	VPS13_DROME^VPS13_DROME^Q:367-6804,H:1-2186^32.525%ID^E:0^RecName: Full=Vacuolar protein sorting-associated protein 13 {ECO:0000303|PubMed:28107480};^Eukaryota; Metazoa; Ecdysozoa; Arthropoda; Hexapoda; Insecta; Pterygota; Neoptera; Holometabola; Diptera; Brachycera; Muscomorpha; Ephydroidea; Drosophilidae; Drosophila; Sophophora`VPS13_DROME^VPS13_DROME^Q:6997-10248,H:2196-3304^48.485%ID^E:0^RecN…	.	Gene.466::lcl|NC_015867.2_mrna_XM_008204439.2_170::g.466::m.466	367-10269[+]	VPS13_DROME^VPS13_DROME^Q:1-3294,H:1-3304^37.35%ID^E:0^RecName: Full=Vacuolar protein sorting-associated protein 13 {ECO:0000303|PubMed:28107480};^Eukaryota; Metazoa; Ecdysozoa; Arthropoda; Hexapoda; Insecta; Pterygota; Neoptera; Holometabola; Diptera; Brachycera; Muscomorpha; Ephydroidea; Drosophilidae; Drosophila; Sophophora	PF12624.6^Chorein_N^N-terminal region of Chorein or VPS13^3-116^E:3.3e-31`PF16908.4^VPS13^Vacuolar sorting-associated protein 13, N-terminal^138-375^E:2.2e-60`PF16910.4^VPS13_mid_rpt^Repeating coiled region of VPS13^575-810^E:3.7e-60`PF16910.4^VPS13_mid_rpt^Repeating coiled region of VPS13^1140-1333^E:1.5e-11`PF06650.11^SHR-BD^SHR-binding domain of vacuolar-sorting associated protein 13^2333-2581…	.	.	COG5043^Vacuolar Protein	KEGG:dme:Dmel_CG2093`KO:K19525	GO:0031902^cellular_component^late endosome membrane`GO:0019538^biological_process^protein metabolic process`GO:0006623^biological_process^protein targeting to vacuole	.	.	.
[gene=LOC100120230]	lcl|NC_015867.2_mrna_XM_008204438.2_171	VPS13_DROME^VPS13_DROME^Q:367-6804,H:1-2186^32.525%ID^E:0^RecName: Full=Vacuolar protein sorting-associated protein 13 {ECO:0000303|PubMed:28107480};^Eukaryota; Metazoa; Ecdysozoa; Arthropoda; Hexapoda; Insecta; Pterygota; Neoptera; Holometabola; Diptera; Brachycera; Muscomorpha; Ephydroidea; Drosophilidae; Drosophila; Sophophora`VPS13_DROME^VPS13_DROME^Q:6997-10290,H:2196-3304^47.975%ID^E:0^RecN…	.	Gene.470::lcl|NC_015867.2_mrna_XM_008204438.2_171::g.470::m.470	367-10311[+]	VPS13_DROME^VPS13_DROME^Q:1-3308,H:1-3304^37.228%ID^E:0^RecName: Full=Vacuolar protein sorting-associated protein 13 {ECO:0000303|PubMed:28107480};^Eukaryota; Metazoa; Ecdysozoa; Arthropoda; Hexapoda; Insecta; Pterygota; Neoptera; Holometabola; Diptera; Brachycera; Muscomorpha; Ephydroidea; Drosophilidae; Drosophila; Sophophora	PF12624.6^Chorein_N^N-terminal region of Chorein or VPS13^3-116^E:3.3e-31`PF16908.4^VPS13^Vacuolar sorting-associated protein 13, N-terminal^138-375^E:2.2e-60`PF16910.4^VPS13_mid_rpt^Repeating coiled region of VPS13^575-810^E:3.7e-60`PF16910.4^VPS13_mid_rpt^Repeating coiled region of VPS13^1140-1333^E:1.5e-11`PF06650.11^SHR-BD^SHR-binding domain of vacuolar-sorting associated protein 13^2333-2595…	.	.	COG5043^Vacuolar Protein	KEGG:dme:Dmel_CG2093`KO:K19525	GO:0031902^cellular_component^late endosome membrane`GO:0019538^biological_process^protein metabolic process`GO:0006623^biological_process^protein targeting to vacuole	.	.	.
[gene=LOC100120230]	lcl|NC_015867.2_mrna_XM_016987087.1_172	VPS13_DROME^VPS13_DROME^Q:367-6804,H:1-2186^32.525%ID^E:0^RecName: Full=Vacuolar protein sorting-associated protein 13 {ECO:0000303|PubMed:28107480};^Eukaryota; Metazoa; Ecdysozoa; Arthropoda; Hexapoda; Insecta; Pterygota; Neoptera; Holometabola; Diptera; Brachycera; Muscomorpha; Ephydroidea; Drosophilidae; Drosophila; Sophophora`VPS13_DROME^VPS13_DROME^Q:6997-10344,H:2196-3304^47.227%ID^E:0^RecN…	.	Gene.474::lcl|NC_015867.2_mrna_XM_016987087.1_172::g.474::m.474	367-10365[+]	VPS13_DROME^VPS13_DROME^Q:1-3326,H:1-3304^37.034%ID^E:0^RecName: Full=Vacuolar protein sorting-associated protein 13 {ECO:0000303|PubMed:28107480};^Eukaryota; Metazoa; Ecdysozoa; Arthropoda; Hexapoda; Insecta; Pterygota; Neoptera; Holometabola; Diptera; Brachycera; Muscomorpha; Ephydroidea; Drosophilidae; Drosophila; Sophophora	PF12624.6^Chorein_N^N-terminal region of Chorein or VPS13^3-116^E:3.3e-31`PF16908.4^VPS13^Vacuolar sorting-associated protein 13, N-terminal^138-375^E:2.2e-60`PF16910.4^VPS13_mid_rpt^Repeating coiled region of VPS13^575-810^E:3.7e-60`PF16910.4^VPS13_mid_rpt^Repeating coiled region of VPS13^1140-1333^E:1.6e-11`PF06650.11^SHR-BD^SHR-binding domain of vacuolar-sorting associated protein 13^2333-2613…	.	.	COG5043^Vacuolar Protein	KEGG:dme:Dmel_CG2093`KO:K19525	GO:0031902^cellular_component^late endosome membrane`GO:0019538^biological_process^protein metabolic process`GO:0006623^biological_process^protein targeting to vacuole	.	.	.
[gene=LOC100120230]	lcl|NC_015867.2_mrna_XM_016987075.1_173	VPS13_DROME^VPS13_DROME^Q:367-6804,H:1-2186^32.525%ID^E:0^RecName: Full=Vacuolar protein sorting-associated protein 13 {ECO:0000303|PubMed:28107480};^Eukaryota; Metazoa; Ecdysozoa; Arthropoda; Hexapoda; Insecta; Pterygota; Neoptera; Holometabola; Diptera; Brachycera; Muscomorpha; Ephydroidea; Drosophilidae; Drosophila; Sophophora`VPS13_DROME^VPS13_DROME^Q:6997-10353,H:2196-3304^46.932%ID^E:0^RecN…	.	Gene.478::lcl|NC_015867.2_mrna_XM_016987075.1_173::g.478::m.478	367-10374[+]	VPS13_DROME^VPS13_DROME^Q:1-3329,H:1-3304^36.944%ID^E:0^RecName: Full=Vacuolar protein sorting-associated protein 13 {ECO:0000303|PubMed:28107480};^Eukaryota; Metazoa; Ecdysozoa; Arthropoda; Hexapoda; Insecta; Pterygota; Neoptera; Holometabola; Diptera; Brachycera; Muscomorpha; Ephydroidea; Drosophilidae; Drosophila; Sophophora	PF12624.6^Chorein_N^N-terminal region of Chorein or VPS13^3-116^E:3.3e-31`PF16908.4^VPS13^Vacuolar sorting-associated protein 13, N-terminal^138-375^E:2.2e-60`PF16910.4^VPS13_mid_rpt^Repeating coiled region of VPS13^575-810^E:3.7e-60`PF16910.4^VPS13_mid_rpt^Repeating coiled region of VPS13^1140-1333^E:1.6e-11`PF06650.11^SHR-BD^SHR-binding domain of vacuolar-sorting associated protein 13^2333-2616…	.	.	COG5043^Vacuolar Protein	KEGG:dme:Dmel_CG2093`KO:K19525	GO:0031902^cellular_component^late endosome membrane`GO:0019538^biological_process^protein metabolic process`GO:0006623^biological_process^protein targeting to vacuole	.	.	.
[gene=LOC100120254]	lcl|NC_015867.2_mrna_XM_001603862.4_174	MTMRE_HUMAN^MTMRE_HUMAN^Q:612-1763,H:36-411^50.639%ID^E:1.44e-121^RecName: Full=Myotubularin-related protein 14;^Eukaryota; Metazoa; Chordata; Craniata; Vertebrata; Euteleostomi; Mammalia; Eutheria; Euarchontoglires; Primates; Haplorrhini; Catarrhini; Hominidae; Homo	.	Gene.482::lcl|NC_015867.2_mrna_XM_001603862.4_174::g.482::m.482	567-2489[+]	MTMRE_HUMAN^MTMRE_HUMAN^Q:16-640,H:36-650^40.826%ID^E:4.79e-143^RecName: Full=Myotubularin-related protein 14;^Eukaryota; Metazoa; Chordata; Craniata; Vertebrata; Euteleostomi; Mammalia; Eutheria; Euarchontoglires; Primates; Haplorrhini; Catarrhini; Hominidae; Homo	PF13350.5^Y_phosphatase3^Tyrosine phosphatase family^181-331^E:5.1e-05`PF06602.13^Myotub-related^Myotubularin-like phosphatase domain^214-375^E:5e-07	.	.	ENOG410XSF4^Myotubularin related protein 14	KEGG:hsa:64419`KO:K18086	GO:0005829^cellular_component^cytosol`GO:0048471^cellular_component^perinuclear region of cytoplasm`GO:0001726^cellular_component^ruffle`GO:0052629^molecular_function^phosphatidylinositol-3,5-bisphosphate 3-phosphatase activity`GO:0004438^molecular_function^phosphatidylinositol-3-phosphatase activity`GO:0004722^molecular_function^protein serine/threonine phosphatase activity`GO:0004725^molecular_…	.	.	.
[gene=LOC100120254]	lcl|NC_015867.2_mrna_XM_008204446.2_175	MTMRE_HUMAN^MTMRE_HUMAN^Q:617-1768,H:36-411^50.639%ID^E:1.49e-121^RecName: Full=Myotubularin-related protein 14;^Eukaryota; Metazoa; Chordata; Craniata; Vertebrata; Euteleostomi; Mammalia; Eutheria; Euarchontoglires; Primates; Haplorrhini; Catarrhini; Hominidae; Homo	.	Gene.483::lcl|NC_015867.2_mrna_XM_008204446.2_175::g.483::m.483	572-2494[+]	MTMRE_HUMAN^MTMRE_HUMAN^Q:16-640,H:36-650^40.826%ID^E:4.79e-143^RecName: Full=Myotubularin-related protein 14;^Eukaryota; Metazoa; Chordata; Craniata; Vertebrata; Euteleostomi; Mammalia; Eutheria; Euarchontoglires; Primates; Haplorrhini; Catarrhini; Hominidae; Homo	PF13350.5^Y_phosphatase3^Tyrosine phosphatase family^181-331^E:5.1e-05`PF06602.13^Myotub-related^Myotubularin-like phosphatase domain^214-375^E:5e-07	.	.	ENOG410XSF4^Myotubularin related protein 14	KEGG:hsa:64419`KO:K18086	GO:0005829^cellular_component^cytosol`GO:0048471^cellular_component^perinuclear region of cytoplasm`GO:0001726^cellular_component^ruffle`GO:0052629^molecular_function^phosphatidylinositol-3,5-bisphosphate 3-phosphatase activity`GO:0004438^molecular_function^phosphatidylinositol-3-phosphatase activity`GO:0004722^molecular_function^protein serine/threonine phosphatase activity`GO:0004725^molecular_…	.	.	.
[gene=LOC100120282]	lcl|NC_015867.2_mrna_XM_008204442.2_176	PEX10_CAEEL^PEX10_CAEEL^Q:295-1113,H:6-314^28.882%ID^E:5.47e-18^RecName: Full=Putative peroxisomal biogenesis factor 10 {ECO:0000305};^Eukaryota; Metazoa; Ecdysozoa; Nematoda; Chromadorea; Rhabditida; Rhabditoidea; Rhabditidae; Peloderinae; Caenorhabditis	.	Gene.484::lcl|NC_015867.2_mrna_XM_008204442.2_176::g.484::m.484	262-1116[+]	PEX10_MOUSE^PEX10_MOUSE^Q:9-283,H:1-322^26.935%ID^E:1.31e-29^RecName: Full=Peroxisome biogenesis factor 10;^Eukaryota; Metazoa; Chordata; Craniata; Vertebrata; Euteleostomi; Mammalia; Eutheria; Euarchontoglires; Glires; Rodentia; Myomorpha; Muroidea; Muridae; Murinae; Mus; Mus	PF04757.13^Pex2_Pex12^Pex2 / Pex12 amino terminal region^57-209^E:9.3e-13`PF13920.5^zf-C3HC4_3^Zinc finger, C3HC4 type (RING finger)^231-273^E:6.1e-10`PF13923.5^zf-C3HC4_2^Zinc finger, C3HC4 type (RING finger)^232-269^E:1.3e-11`PF13639.5^zf-RING_2^Ring finger domain^232-270^E:8.3e-11`PF00097.24^zf-C3HC4^Zinc finger, C3HC4 type (RING finger)^233-269^E:9.3e-09`PF14447.5^Prok-RING_4^Prokaryotic RING…	.	.	COG5574^Peroxisomal biogenesis factor 10	KEGG:mmu:668173`KO:K13346	GO:0005779^cellular_component^integral component of peroxisomal membrane`GO:0005778^cellular_component^peroxisomal membrane`GO:0005777^cellular_component^peroxisome`GO:0008022^molecular_function^protein C-terminus binding`GO:0008270^molecular_function^zinc ion binding`GO:0007031^biological_process^peroxisome organization`GO:0016558^biological_process^protein import into peroxisome matrix	GO:0046872^molecular_function^metal ion binding	.	.
[gene=LOC100120282]	lcl|NC_015867.2_mrna_XM_001603890.4_177	PEX10_CAEEL^PEX10_CAEEL^Q:302-1120,H:6-314^28.882%ID^E:5.55e-18^RecName: Full=Putative peroxisomal biogenesis factor 10 {ECO:0000305};^Eukaryota; Metazoa; Ecdysozoa; Nematoda; Chromadorea; Rhabditida; Rhabditoidea; Rhabditidae; Peloderinae; Caenorhabditis	.	Gene.485::lcl|NC_015867.2_mrna_XM_001603890.4_177::g.485::m.485	269-1123[+]	PEX10_MOUSE^PEX10_MOUSE^Q:9-283,H:1-322^26.935%ID^E:1.31e-29^RecName: Full=Peroxisome biogenesis factor 10;^Eukaryota; Metazoa; Chordata; Craniata; Vertebrata; Euteleostomi; Mammalia; Eutheria; Euarchontoglires; Glires; Rodentia; Myomorpha; Muroidea; Muridae; Murinae; Mus; Mus	PF04757.13^Pex2_Pex12^Pex2 / Pex12 amino terminal region^57-209^E:9.3e-13`PF13920.5^zf-C3HC4_3^Zinc finger, C3HC4 type (RING finger)^231-273^E:6.1e-10`PF13923.5^zf-C3HC4_2^Zinc finger, C3HC4 type (RING finger)^232-269^E:1.3e-11`PF13639.5^zf-RING_2^Ring finger domain^232-270^E:8.3e-11`PF00097.24^zf-C3HC4^Zinc finger, C3HC4 type (RING finger)^233-269^E:9.3e-09`PF14447.5^Prok-RING_4^Prokaryotic RING…	.	.	COG5574^Peroxisomal biogenesis factor 10	KEGG:mmu:668173`KO:K13346	GO:0005779^cellular_component^integral component of peroxisomal membrane`GO:0005778^cellular_component^peroxisomal membrane`GO:0005777^cellular_component^peroxisome`GO:0008022^molecular_function^protein C-terminus binding`GO:0008270^molecular_function^zinc ion binding`GO:0007031^biological_process^peroxisome organization`GO:0016558^biological_process^protein import into peroxisome matrix	GO:0046872^molecular_function^metal ion binding	.	.
[gene=LOC100120282]	lcl|NC_015867.2_mrna_XM_008204443.2_178	PEX10_CAEEL^PEX10_CAEEL^Q:188-1006,H:6-314^28.882%ID^E:3.94e-18^RecName: Full=Putative peroxisomal biogenesis factor 10 {ECO:0000305};^Eukaryota; Metazoa; Ecdysozoa; Nematoda; Chromadorea; Rhabditida; Rhabditoidea; Rhabditidae; Peloderinae; Caenorhabditis	.	Gene.486::lcl|NC_015867.2_mrna_XM_008204443.2_178::g.486::m.486	155-1009[+]	PEX10_MOUSE^PEX10_MOUSE^Q:9-283,H:1-322^26.935%ID^E:1.31e-29^RecName: Full=Peroxisome biogenesis factor 10;^Eukaryota; Metazoa; Chordata; Craniata; Vertebrata; Euteleostomi; Mammalia; Eutheria; Euarchontoglires; Glires; Rodentia; Myomorpha; Muroidea; Muridae; Murinae; Mus; Mus	PF04757.13^Pex2_Pex12^Pex2 / Pex12 amino terminal region^57-209^E:9.3e-13`PF13920.5^zf-C3HC4_3^Zinc finger, C3HC4 type (RING finger)^231-273^E:6.1e-10`PF13923.5^zf-C3HC4_2^Zinc finger, C3HC4 type (RING finger)^232-269^E:1.3e-11`PF13639.5^zf-RING_2^Ring finger domain^232-270^E:8.3e-11`PF00097.24^zf-C3HC4^Zinc finger, C3HC4 type (RING finger)^233-269^E:9.3e-09`PF14447.5^Prok-RING_4^Prokaryotic RING…	.	.	COG5574^Peroxisomal biogenesis factor 10	KEGG:mmu:668173`KO:K13346	GO:0005779^cellular_component^integral component of peroxisomal membrane`GO:0005778^cellular_component^peroxisomal membrane`GO:0005777^cellular_component^peroxisome`GO:0008022^molecular_function^protein C-terminus binding`GO:0008270^molecular_function^zinc ion binding`GO:0007031^biological_process^peroxisome organization`GO:0016558^biological_process^protein import into peroxisome matrix	GO:0046872^molecular_function^metal ion binding	.	.
[gene=LOC100120314]	lcl|NC_015867.2_mrna_XM_001603917.4_179	SMYD4_PONAB^SMYD4_PONAB^Q:719-2149,H:72-603^22.703%ID^E:1.44e-25^RecName: Full=SET and MYND domain-containing protein 4;^Eukaryota; Metazoa; Chordata; Craniata; Vertebrata; Euteleostomi; Mammalia; Eutheria; Euarchontoglires; Primates; Haplorrhini; Catarrhini; Hominidae; Pongo	.	Gene.487::lcl|NC_015867.2_mrna_XM_001603917.4_179::g.487::m.487	563-2458[+]	SMYD4_PONAB^SMYD4_PONAB^Q:53-529,H:72-603^22.703%ID^E:4.57e-26^RecName: Full=SET and MYND domain-containing protein 4;^Eukaryota; Metazoa; Chordata; Craniata; Vertebrata; Euteleostomi; Mammalia; Eutheria; Euarchontoglires; Primates; Haplorrhini; Catarrhini; Hominidae; Pongo	PF00856.27^SET^SET domain^219-499^E:3.5e-07`PF01753.17^zf-MYND^MYND finger^253-292^E:0.00014	.	.	COG2940^Histone-lysine N-methyltransferase	KEGG:pon:100174673	GO:0046872^molecular_function^metal ion binding`GO:0008168^molecular_function^methyltransferase activity	GO:0005515^molecular_function^protein binding	.	.
[gene=LOC100678033]	lcl|NC_015867.2_mrna_XM_008204456.2_180	SMYD4_CHICK^SMYD4_CHICK^Q:801-1118,H:236-357^31.008%ID^E:4.66e-09^RecName: Full=SET and MYND domain-containing protein 4;^Eukaryota; Metazoa; Chordata; Craniata; Vertebrata; Euteleostomi; Archelosauria; Archosauria; Dinosauria; Saurischia; Theropoda; Coelurosauria; Aves; Neognathae; Galloanserae; Galliformes; Phasianidae; Phasianinae; Gallus	.	Gene.488::lcl|NC_015867.2_mrna_XM_008204456.2_180::g.488::m.488	355-861[+]	SMYD4_PONAB^SMYD4_PONAB^Q:13-78,H:92-157^36.364%ID^E:3.7e-08^RecName: Full=SET and MYND domain-containing protein 4;^Eukaryota; Metazoa; Chordata; Craniata; Vertebrata; Euteleostomi; Mammalia; Eutheria; Euarchontoglires; Primates; Haplorrhini; Catarrhini; Hominidae; Pongo	.	.	.	COG2940^Histone-lysine N-methyltransferase	KEGG:pon:100174673	GO:0046872^molecular_function^metal ion binding`GO:0008168^molecular_function^methyltransferase activity	.	.	.
[gene=LOC100678033]	lcl|NC_015867.2_mrna_XM_016987168.1_181	SMYD4_CHICK^SMYD4_CHICK^Q:815-1132,H:236-357^31.008%ID^E:3.26e-09^RecName: Full=SET and MYND domain-containing protein 4;^Eukaryota; Metazoa; Chordata; Craniata; Vertebrata; Euteleostomi; Archelosauria; Archosauria; Dinosauria; Saurischia; Theropoda; Coelurosauria; Aves; Neognathae; Galloanserae; Galliformes; Phasianidae; Phasianinae; Gallus	.	Gene.489::lcl|NC_015867.2_mrna_XM_016987168.1_181::g.489::m.489	355-819[+]	SMYD4_PONAB^SMYD4_PONAB^Q:13-78,H:92-157^36.364%ID^E:2.69e-08^RecName: Full=SET and MYND domain-containing protein 4;^Eukaryota; Metazoa; Chordata; Craniata; Vertebrata; Euteleostomi; Mammalia; Eutheria; Euarchontoglires; Primates; Haplorrhini; Catarrhini; Hominidae; Pongo	.	.	.	COG2940^Histone-lysine N-methyltransferase	KEGG:pon:100174673	GO:0046872^molecular_function^metal ion binding`GO:0008168^molecular_function^methyltransferase activity	.	.	.
[gene=LOC100678033]	lcl|NC_015867.2_mrna_XM_016987166.1_182	SMYD4_CHICK^SMYD4_CHICK^Q:805-1122,H:236-357^31.008%ID^E:4.68e-09^RecName: Full=SET and MYND domain-containing protein 4;^Eukaryota; Metazoa; Chordata; Craniata; Vertebrata; Euteleostomi; Archelosauria; Archosauria; Dinosauria; Saurischia; Theropoda; Coelurosauria; Aves; Neognathae; Galloanserae; Galliformes; Phasianidae; Phasianinae; Gallus	.	Gene.490::lcl|NC_015867.2_mrna_XM_016987166.1_182::g.490::m.490	359-865[+]	SMYD4_PONAB^SMYD4_PONAB^Q:13-78,H:92-157^36.364%ID^E:3.7e-08^RecName: Full=SET and MYND domain-containing protein 4;^Eukaryota; Metazoa; Chordata; Craniata; Vertebrata; Euteleostomi; Mammalia; Eutheria; Euarchontoglires; Primates; Haplorrhini; Catarrhini; Hominidae; Pongo	.	.	.	COG2940^Histone-lysine N-methyltransferase	KEGG:pon:100174673	GO:0046872^molecular_function^metal ion binding`GO:0008168^molecular_function^methyltransferase activity	.	.	.
[gene=LOC100678033]	lcl|NC_015867.2_miscrna_XR_001729385.1_183	SMYD4_CHICK^SMYD4_CHICK^Q:879-1196,H:236-357^31.008%ID^E:3.42e-09^RecName: Full=SET and MYND domain-containing protein 4;^Eukaryota; Metazoa; Chordata; Craniata; Vertebrata; Euteleostomi; Archelosauria; Archosauria; Dinosauria; Saurischia; Theropoda; Coelurosauria; Aves; Neognathae; Galloanserae; Galliformes; Phasianidae; Phasianinae; Gallus	.	.	.	.	.	.	.	.	KEGG:gga:417562	GO:0046872^molecular_function^metal ion binding`GO:0008168^molecular_function^methyltransferase activity	.	.	.
[gene=LOC100678033]	lcl|NC_015867.2_miscrna_XR_001729386.1_184	SMYD4_CHICK^SMYD4_CHICK^Q:971-1288,H:236-357^31.008%ID^E:3.65e-09^RecName: Full=SET and MYND domain-containing protein 4;^Eukaryota; Metazoa; Chordata; Craniata; Vertebrata; Euteleostomi; Archelosauria; Archosauria; Dinosauria; Saurischia; Theropoda; Coelurosauria; Aves; Neognathae; Galloanserae; Galliformes; Phasianidae; Phasianinae; Gallus	.	.	.	.	.	.	.	.	KEGG:gga:417562	GO:0046872^molecular_function^metal ion binding`GO:0008168^molecular_function^methyltransferase activity	.	.	.
[gene=LOC100678072]	lcl|NC_015867.2_mrna_XM_008204455.2_185	.	.	Gene.491::lcl|NC_015867.2_mrna_XM_008204455.2_185::g.491::m.491	1-1380[+]	.	.	.	.	.	.	.	.	.	.
[gene=LOC103315472]	lcl|NC_015867.2_mrna_XM_008204452.2_186	.	.	Gene.493::lcl|NC_015867.2_mrna_XM_008204452.2_186::g.493::m.493	541-1608[+]	.	.	.	.	.	.	.	.	.	.
[gene=LOC103315472]	lcl|NC_015867.2_mrna_XM_016987147.1_187	.	.	Gene.494::lcl|NC_015867.2_mrna_XM_016987147.1_187::g.494::m.494	253-1320[+]	.	.	.	.	.	.	.	.	.	.
[gene=LOC100679056]	lcl|NC_015867.2_mrna_XM_016987130.1_188	.	.	Gene.495::lcl|NC_015867.2_mrna_XM_016987130.1_188::g.495::m.495	248-3439[+]	.	.	.	.	.	.	.	.	.	.
[gene=LOC100679056]	lcl|NC_015867.2_mrna_XM_008204447.2_189	.	.	Gene.497::lcl|NC_015867.2_mrna_XM_008204447.2_189::g.497::m.497	247-3552[+]	.	.	.	.	.	.	.	.	.	.
[gene=LOC100679056]	lcl|NC_015867.2_mrna_XM_003425443.3_190	.	.	Gene.499::lcl|NC_015867.2_mrna_XM_003425443.3_190::g.499::m.499	246-3536[+]	.	.	.	.	.	.	.	.	.	.
[gene=LOC100120477]	lcl|NC_015867.2_mrna_XM_008204458.2_191	.	.	Gene.501::lcl|NC_015867.2_mrna_XM_008204458.2_191::g.501::m.501	563-1162[+]	.	.	.	.	.	.	.	.	.	.
[gene=LOC100120477]	lcl|NC_015867.2_mrna_XM_008204457.2_192	.	.	Gene.504::lcl|NC_015867.2_mrna_XM_008204457.2_192::g.504::m.504	558-1190[+]	.	.	.	.	.	.	.	.	.	.
[gene=LOC100463238]	lcl|NC_015867.2_mrna_XM_016981257.1_193	.	.	Gene.510::lcl|NC_015867.2_mrna_XM_016981257.1_193::g.510::m.510	414-1571[-]	.	.	.	.	.	.	.	.	.	.
[gene=LOC100463238]	lcl|NC_015867.2_mrna_XM_016981257.1_193	.	.	Gene.508::lcl|NC_015867.2_mrna_XM_016981257.1_193::g.508::m.508	492-2777[+]	.	PF02949.19^7tm_6^7tm Odorant receptor^92-339^E:1.4e-20	.	ExpAA=113.99^PredHel=5^Topology=i31-53o63-85i92-114o229-251i263-282o	.	.	.	GO:0004984^molecular_function^olfactory receptor activity`GO:0005549^molecular_function^odorant binding`GO:0007608^biological_process^sensory perception of smell`GO:0016020^cellular_component^membrane	.	.
[gene=LOC100463238]	lcl|NC_015867.2_mrna_XM_016981257.1_193	.	.	Gene.509::lcl|NC_015867.2_mrna_XM_016981257.1_193::g.509::m.509	1617-2834[-]	.	.	.	.	.	.	.	.	.	.
[gene=LOC100679260]	lcl|NC_015867.2_mrna_XM_003425447.3_194	.	.	Gene.512::lcl|NC_015867.2_mrna_XM_003425447.3_194::g.512::m.512	431-814[+]	.	PF15868.4^MBF2^Transcription activator MBF2^28-118^E:1.4e-13	.	.	.	.	.	.	.	.
[gene=LOC100115831]	lcl|NC_015867.2_mrna_XM_008204459.2_195	.	.	Gene.514::lcl|NC_015867.2_mrna_XM_008204459.2_195::g.514::m.514	97-1407[+]	.	.	.	ExpAA=15.77^PredHel=1^Topology=i13-31o	.	.	.	.	.	.
[gene=LOC100679165]	lcl|NC_015867.2_mrna_XM_003425446.3_196	.	.	Gene.516::lcl|NC_015867.2_mrna_XM_003425446.3_196::g.516::m.516	458-1792[+]	.	.	.	.	.	.	.	.	.	.
[gene=LOC100679165]	lcl|NC_015867.2_mrna_XM_003425445.3_197	.	.	Gene.517::lcl|NC_015867.2_mrna_XM_003425445.3_197::g.517::m.517	449-1813[+]	.	.	.	.	.	.	.	.	.	.
[gene=LOC107980555]	lcl|NC_015867.2_mrna_XM_016981471.1_198	.	.	Gene.519::lcl|NC_015867.2_mrna_XM_016981471.1_198::g.519::m.519	290-1726[+]	.	.	.	.	.	.	.	.	.	.
[gene=LOC107980555]	lcl|NC_015867.2_mrna_XM_016981472.1_199	.	.	Gene.521::lcl|NC_015867.2_mrna_XM_016981472.1_199::g.521::m.521	290-1711[+]	.	.	.	.	.	.	.	.	.	.
[gene=CPLCP3]	lcl|NC_015867.2_mrna_NM_001173390.1_200	.	.	Gene.524::lcl|NC_015867.2_mrna_NM_001173390.1_200::g.524::m.524	3-1136[-]	.	.	.	ExpAA=37.32^PredHel=1^Topology=i258-280o	.	.	.	.	.	.
[gene=CPLCP3]	lcl|NC_015867.2_mrna_NM_001173390.1_200	.	.	Gene.523::lcl|NC_015867.2_mrna_NM_001173390.1_200::g.523::m.523	3-1304[+]	NFH_RAT^NFH_RAT^Q:140-377,H:555-800^32.558%ID^E:2.01e-08^RecName: Full=Neurofilament heavy polypeptide;^Eukaryota; Metazoa; Chordata; Craniata; Vertebrata; Euteleostomi; Mammalia; Eutheria; Euarchontoglires; Glires; Rodentia; Myomorpha; Muroidea; Muridae; Murinae; Rattus`NFH_RAT^NFH_RAT^Q:140-374,H:579-817^30.612%ID^E:7.48e-07^RecName: Full=Neurofilament heavy polypeptide;^Eukaryota; Metazoa; Cho…	.	.	.	ENOG410XPTM^Neurofilament	.	GO:0030424^cellular_component^axon`GO:0005737^cellular_component^cytoplasm`GO:0005882^cellular_component^intermediate filament`GO:0005634^cellular_component^nucleus`GO:0043204^cellular_component^perikaryon`GO:0030674^molecular_function^protein binding, bridging`GO:0046982^molecular_function^protein heterodimerization activity`GO:0005200^molecular_function^structural constituent of cytoskeleton`GO…	.	.	.
[gene=LOC100120779]	lcl|NC_015867.2_mrna_XM_001604334.4_201	.	.	Gene.527::lcl|NC_015867.2_mrna_XM_001604334.4_201::g.527::m.527	174-488[-]	.	.	.	.	.	.	.	.	.	.
[gene=LOC100120779]	lcl|NC_015867.2_mrna_XM_001604334.4_201	.	.	Gene.525::lcl|NC_015867.2_mrna_XM_001604334.4_201::g.525::m.525	487-1737[+]	.	.	.	.	.	.	.	.	.	.
[gene=LOC100678164]	lcl|NC_015867.2_mrna_XM_016987836.1_202	.	.	Gene.528::lcl|NC_015867.2_mrna_XM_016987836.1_202::g.528::m.528	305-1240[+]	.	PF07686.16^V-set^Immunoglobulin V-set domain^33-120^E:5.5e-08	.	.	.	.	.	.	.	.
[gene=LOC100678164]	lcl|NC_015867.2_mrna_XM_008204463.2_203	.	.	Gene.529::lcl|NC_015867.2_mrna_XM_008204463.2_203::g.529::m.529	305-1144[+]	.	PF07686.16^V-set^Immunoglobulin V-set domain^33-121^E:3.9e-08	.	.	.	.	.	.	.	.
[gene=LOC100679313]	lcl|NC_015867.2_mrna_XM_003425448.3_204	.	.	Gene.531::lcl|NC_015867.2_mrna_XM_003425448.3_204::g.531::m.531	226-1176[+]	.	.	.	.	.	.	.	.	.	.
[gene=LOC100120897]	lcl|NC_015867.2_mrna_XM_008204464.2_205	CATL2_HUMAN^CATL2_HUMAN^Q:1070-2002,H:20-334^38.82%ID^E:1.83e-77^RecName: Full=Cathepsin L2;^Eukaryota; Metazoa; Chordata; Craniata; Vertebrata; Euteleostomi; Mammalia; Eutheria; Euarchontoglires; Primates; Haplorrhini; Catarrhini; Hominidae; Homo	.	Gene.532::lcl|NC_015867.2_mrna_XM_008204464.2_205::g.532::m.532	785-2005[+]	CATL2_HUMAN^CATL2_HUMAN^Q:84-406,H:10-334^39.222%ID^E:8.27e-83^RecName: Full=Cathepsin L2;^Eukaryota; Metazoa; Chordata; Craniata; Vertebrata; Euteleostomi; Mammalia; Eutheria; Euarchontoglires; Primates; Haplorrhini; Catarrhini; Hominidae; Homo	PF08246.11^Inhibitor_I29^Cathepsin propeptide inhibitor domain (I29)^106-161^E:6.6e-07`PF00112.22^Peptidase_C1^Papain family cysteine protease^195-404^E:4.6e-64	.	ExpAA=24.04^PredHel=1^Topology=i7-26o	COG4870^cathepsin	KEGG:hsa:1515`KO:K01375	GO:0045177^cellular_component^apical part of cell`GO:0009897^cellular_component^external side of plasma membrane`GO:0005576^cellular_component^extracellular region`GO:0005615^cellular_component^extracellular space`GO:0043202^cellular_component^lysosomal lumen`GO:0005764^cellular_component^lysosome`GO:0005902^cellular_component^microvillus`GO:0043005^cellular_component^neuron projection`GO:0005730…	GO:0008234^molecular_function^cysteine-type peptidase activity`GO:0006508^biological_process^proteolysis	.	.
[gene=LOC100120897]	lcl|NC_015867.2_mrna_XM_008204464.2_205	CATL2_HUMAN^CATL2_HUMAN^Q:1070-2002,H:20-334^38.82%ID^E:1.83e-77^RecName: Full=Cathepsin L2;^Eukaryota; Metazoa; Chordata; Craniata; Vertebrata; Euteleostomi; Mammalia; Eutheria; Euarchontoglires; Primates; Haplorrhini; Catarrhini; Hominidae; Homo	.	Gene.534::lcl|NC_015867.2_mrna_XM_008204464.2_205::g.534::m.534	2-358[-]	.	.	.	.	.	.	.	.	.	.
[gene=LOC100120897]	lcl|NC_015867.2_mrna_XM_008204469.2_206	CATL2_HUMAN^CATL2_HUMAN^Q:1004-1936,H:20-334^38.82%ID^E:9.42e-78^RecName: Full=Cathepsin L2;^Eukaryota; Metazoa; Chordata; Craniata; Vertebrata; Euteleostomi; Mammalia; Eutheria; Euarchontoglires; Primates; Haplorrhini; Catarrhini; Hominidae; Homo	.	Gene.536::lcl|NC_015867.2_mrna_XM_008204469.2_206::g.536::m.536	806-1939[+]	CATL2_HUMAN^CATL2_HUMAN^Q:55-377,H:10-334^39.222%ID^E:3.11e-83^RecName: Full=Cathepsin L2;^Eukaryota; Metazoa; Chordata; Craniata; Vertebrata; Euteleostomi; Mammalia; Eutheria; Euarchontoglires; Primates; Haplorrhini; Catarrhini; Hominidae; Homo	PF08246.11^Inhibitor_I29^Cathepsin propeptide inhibitor domain (I29)^77-132^E:5.9e-07`PF00112.22^Peptidase_C1^Papain family cysteine protease^166-375^E:3.8e-64	.	.	COG4870^cathepsin	KEGG:hsa:1515`KO:K01375	GO:0045177^cellular_component^apical part of cell`GO:0009897^cellular_component^external side of plasma membrane`GO:0005576^cellular_component^extracellular region`GO:0005615^cellular_component^extracellular space`GO:0043202^cellular_component^lysosomal lumen`GO:0005764^cellular_component^lysosome`GO:0005902^cellular_component^microvillus`GO:0043005^cellular_component^neuron projection`GO:0005730…	GO:0008234^molecular_function^cysteine-type peptidase activity`GO:0006508^biological_process^proteolysis	.	.
[gene=LOC100120897]	lcl|NC_015867.2_mrna_XM_008204469.2_206	CATL2_HUMAN^CATL2_HUMAN^Q:1004-1936,H:20-334^38.82%ID^E:9.42e-78^RecName: Full=Cathepsin L2;^Eukaryota; Metazoa; Chordata; Craniata; Vertebrata; Euteleostomi; Mammalia; Eutheria; Euarchontoglires; Primates; Haplorrhini; Catarrhini; Hominidae; Homo	.	Gene.538::lcl|NC_015867.2_mrna_XM_008204469.2_206::g.538::m.538	2-358[-]	.	.	.	.	.	.	.	.	.	.
[gene=LOC100120897]	lcl|NC_015867.2_mrna_XM_008204469.2_206	CATL2_HUMAN^CATL2_HUMAN^Q:1004-1936,H:20-334^38.82%ID^E:9.42e-78^RecName: Full=Cathepsin L2;^Eukaryota; Metazoa; Chordata; Craniata; Vertebrata; Euteleostomi; Mammalia; Eutheria; Euarchontoglires; Primates; Haplorrhini; Catarrhini; Hominidae; Homo	.	Gene.539::lcl|NC_015867.2_mrna_XM_008204469.2_206::g.539::m.539	534-869[+]	.	.	.	.	.	.	.	.	.	.
[gene=LOC100120897]	lcl|NC_015867.2_mrna_XM_008204467.2_207	CATL2_HUMAN^CATL2_HUMAN^Q:839-1771,H:20-334^38.82%ID^E:3.24e-78^RecName: Full=Cathepsin L2;^Eukaryota; Metazoa; Chordata; Craniata; Vertebrata; Euteleostomi; Mammalia; Eutheria; Euarchontoglires; Primates; Haplorrhini; Catarrhini; Hominidae; Homo	.	Gene.543::lcl|NC_015867.2_mrna_XM_008204467.2_207::g.543::m.543	2-340[-]	.	.	.	.	.	.	.	.	.	.
[gene=LOC100120897]	lcl|NC_015867.2_mrna_XM_008204467.2_207	CATL2_HUMAN^CATL2_HUMAN^Q:839-1771,H:20-334^38.82%ID^E:3.24e-78^RecName: Full=Cathepsin L2;^Eukaryota; Metazoa; Chordata; Craniata; Vertebrata; Euteleostomi; Mammalia; Eutheria; Euarchontoglires; Primates; Haplorrhini; Catarrhini; Hominidae; Homo	.	Gene.541::lcl|NC_015867.2_mrna_XM_008204467.2_207::g.541::m.541	554-1774[+]	CATL2_HUMAN^CATL2_HUMAN^Q:84-406,H:10-334^39.222%ID^E:8.27e-83^RecName: Full=Cathepsin L2;^Eukaryota; Metazoa; Chordata; Craniata; Vertebrata; Euteleostomi; Mammalia; Eutheria; Euarchontoglires; Primates; Haplorrhini; Catarrhini; Hominidae; Homo	PF08246.11^Inhibitor_I29^Cathepsin propeptide inhibitor domain (I29)^106-161^E:6.6e-07`PF00112.22^Peptidase_C1^Papain family cysteine protease^195-404^E:4.6e-64	.	ExpAA=24.04^PredHel=1^Topology=i7-26o	COG4870^cathepsin	KEGG:hsa:1515`KO:K01375	GO:0045177^cellular_component^apical part of cell`GO:0009897^cellular_component^external side of plasma membrane`GO:0005576^cellular_component^extracellular region`GO:0005615^cellular_component^extracellular space`GO:0043202^cellular_component^lysosomal lumen`GO:0005764^cellular_component^lysosome`GO:0005902^cellular_component^microvillus`GO:0043005^cellular_component^neuron projection`GO:0005730…	GO:0008234^molecular_function^cysteine-type peptidase activity`GO:0006508^biological_process^proteolysis	.	.
[gene=LOC103315519]	lcl|NC_015867.2_mrna_XM_016987845.1_208	.	.	Gene.545::lcl|NC_015867.2_mrna_XM_016987845.1_208::g.545::m.545	527-862[+]	.	PF04232.11^SpoVS^Stage V sporulation protein S (SpoVS)^25-67^E:0.00039	.	.	.	.	.	.	.	.
[gene=LOC100120846]	lcl|NC_015867.2_mrna_XM_001604394.4_209	MITF_MOUSE^MITF_MOUSE^Q:691-1560,H:109-404^39.692%ID^E:3.17e-38^RecName: Full=Microphthalmia-associated transcription factor;^Eukaryota; Metazoa; Chordata; Craniata; Vertebrata; Euteleostomi; Mammalia; Eutheria; Euarchontoglires; Glires; Rodentia; Myomorpha; Muroidea; Muridae; Murinae; Mus; Mus	.	Gene.546::lcl|NC_015867.2_mrna_XM_001604394.4_209::g.546::m.546	340-1911[+]	MITF_RAT^MITF_RAT^Q:46-482,H:24-502^36.523%ID^E:1.39e-59^RecName: Full=Microphthalmia-associated transcription factor;^Eukaryota; Metazoa; Chordata; Craniata; Vertebrata; Euteleostomi; Mammalia; Eutheria; Euarchontoglires; Glires; Rodentia; Myomorpha; Muroidea; Muridae; Murinae; Rattus	PF15951.4^MITF_TFEB_C_3_N^MITF/TFEB/TFEC/TFE3 N-terminus^70-203^E:2.9e-23`PF00010.25^HLH^Helix-loop-helix DNA-binding domain^309-367^E:4.5e-14	.	.	ENOG4110SME^Transcription factor	KEGG:rno:25094`KO:K09455	GO:0005634^cellular_component^nucleus`GO:0032991^cellular_component^protein-containing complex`GO:0003682^molecular_function^chromatin binding`GO:0070888^molecular_function^E-box binding`GO:0046983^molecular_function^protein dimerization activity`GO:0000981^molecular_function^DNA-binding transcription factor activity, RNA polymerase II-specific`GO:0003705^molecular_function^transcription factor a…	GO:0046983^molecular_function^protein dimerization activity	.	.
[gene=LOC100120846]	lcl|NC_015867.2_mrna_XM_001604394.4_209	MITF_MOUSE^MITF_MOUSE^Q:691-1560,H:109-404^39.692%ID^E:3.17e-38^RecName: Full=Microphthalmia-associated transcription factor;^Eukaryota; Metazoa; Chordata; Craniata; Vertebrata; Euteleostomi; Mammalia; Eutheria; Euarchontoglires; Glires; Rodentia; Myomorpha; Muroidea; Muridae; Murinae; Mus; Mus	.	Gene.547::lcl|NC_015867.2_mrna_XM_001604394.4_209::g.547::m.547	1-966[-]	.	.	.	.	.	.	.	.	.	.
[gene=LOC100120846]	lcl|NC_015867.2_mrna_XM_016987781.1_210	MITF_MOUSE^MITF_MOUSE^Q:1294-2163,H:109-404^39.692%ID^E:4.13e-38^RecName: Full=Microphthalmia-associated transcription factor;^Eukaryota; Metazoa; Chordata; Craniata; Vertebrata; Euteleostomi; Mammalia; Eutheria; Euarchontoglires; Glires; Rodentia; Myomorpha; Muroidea; Muridae; Murinae; Mus; Mus	.	Gene.549::lcl|NC_015867.2_mrna_XM_016987781.1_210::g.549::m.549	526-2487[+]	MITF_RAT^MITF_RAT^Q:199-612,H:46-502^36.122%ID^E:8.47e-56^RecName: Full=Microphthalmia-associated transcription factor;^Eukaryota; Metazoa; Chordata; Craniata; Vertebrata; Euteleostomi; Mammalia; Eutheria; Euarchontoglires; Glires; Rodentia; Myomorpha; Muroidea; Muridae; Murinae; Rattus	PF15951.4^MITF_TFEB_C_3_N^MITF/TFEB/TFEC/TFE3 N-terminus^209-342^E:1e-23`PF00010.25^HLH^Helix-loop-helix DNA-binding domain^448-506^E:6e-14	.	.	ENOG4110SME^Transcription factor	KEGG:rno:25094`KO:K09455	GO:0005634^cellular_component^nucleus`GO:0032991^cellular_component^protein-containing complex`GO:0003682^molecular_function^chromatin binding`GO:0070888^molecular_function^E-box binding`GO:0046983^molecular_function^protein dimerization activity`GO:0000981^molecular_function^DNA-binding transcription factor activity, RNA polymerase II-specific`GO:0003705^molecular_function^transcription factor a…	GO:0046983^molecular_function^protein dimerization activity	.	.
[gene=LOC100120846]	lcl|NC_015867.2_mrna_XM_016987779.1_211	MITF_MOUSE^MITF_MOUSE^Q:1294-2163,H:109-404^39.692%ID^E:4.38e-38^RecName: Full=Microphthalmia-associated transcription factor;^Eukaryota; Metazoa; Chordata; Craniata; Vertebrata; Euteleostomi; Mammalia; Eutheria; Euarchontoglires; Glires; Rodentia; Myomorpha; Muroidea; Muridae; Murinae; Mus; Mus	.	Gene.552::lcl|NC_015867.2_mrna_XM_016987779.1_211::g.552::m.552	526-2496[+]	MITF_RAT^MITF_RAT^Q:199-615,H:46-502^36.122%ID^E:2.36e-55^RecName: Full=Microphthalmia-associated transcription factor;^Eukaryota; Metazoa; Chordata; Craniata; Vertebrata; Euteleostomi; Mammalia; Eutheria; Euarchontoglires; Glires; Rodentia; Myomorpha; Muroidea; Muridae; Murinae; Rattus	PF15951.4^MITF_TFEB_C_3_N^MITF/TFEB/TFEC/TFE3 N-terminus^209-342^E:1e-23`PF00010.25^HLH^Helix-loop-helix DNA-binding domain^448-506^E:6.1e-14	.	.	ENOG4110SME^Transcription factor	KEGG:rno:25094`KO:K09455	GO:0005634^cellular_component^nucleus`GO:0032991^cellular_component^protein-containing complex`GO:0003682^molecular_function^chromatin binding`GO:0070888^molecular_function^E-box binding`GO:0046983^molecular_function^protein dimerization activity`GO:0000981^molecular_function^DNA-binding transcription factor activity, RNA polymerase II-specific`GO:0003705^molecular_function^transcription factor a…	GO:0046983^molecular_function^protein dimerization activity	.	.
[gene=LOC100120846]	lcl|NC_015867.2_mrna_XM_016987778.1_212	MITF_MOUSE^MITF_MOUSE^Q:1292-2161,H:109-404^39.692%ID^E:4.25e-38^RecName: Full=Microphthalmia-associated transcription factor;^Eukaryota; Metazoa; Chordata; Craniata; Vertebrata; Euteleostomi; Mammalia; Eutheria; Euarchontoglires; Glires; Rodentia; Myomorpha; Muroidea; Muridae; Murinae; Mus; Mus	.	Gene.555::lcl|NC_015867.2_mrna_XM_016987778.1_212::g.555::m.555	524-2512[+]	MITF_RAT^MITF_RAT^Q:199-621,H:46-502^36.735%ID^E:4.55e-56^RecName: Full=Microphthalmia-associated transcription factor;^Eukaryota; Metazoa; Chordata; Craniata; Vertebrata; Euteleostomi; Mammalia; Eutheria; Euarchontoglires; Glires; Rodentia; Myomorpha; Muroidea; Muridae; Murinae; Rattus	PF15951.4^MITF_TFEB_C_3_N^MITF/TFEB/TFEC/TFE3 N-terminus^209-342^E:1.4e-23`PF00010.25^HLH^Helix-loop-helix DNA-binding domain^448-506^E:6.1e-14	.	.	ENOG4110SME^Transcription factor	KEGG:rno:25094`KO:K09455	GO:0005634^cellular_component^nucleus`GO:0032991^cellular_component^protein-containing complex`GO:0003682^molecular_function^chromatin binding`GO:0070888^molecular_function^E-box binding`GO:0046983^molecular_function^protein dimerization activity`GO:0000981^molecular_function^DNA-binding transcription factor activity, RNA polymerase II-specific`GO:0003705^molecular_function^transcription factor a…	GO:0046983^molecular_function^protein dimerization activity	.	.
[gene=LOC107980518]	lcl|NC_015867.2_mrna_XM_016981261.1_213	.	.	Gene.558::lcl|NC_015867.2_mrna_XM_016981261.1_213::g.558::m.558	1-918[+]	IR75A_DROSE^IR75A_DROSE^Q:9-282,H:317-603^25.333%ID^E:4.66e-08^RecName: Full=Ionotropic receptor 75a {ECO:0000303|PubMed:27776356};^Eukaryota; Metazoa; Ecdysozoa; Arthropoda; Hexapoda; Insecta; Pterygota; Neoptera; Holometabola; Diptera; Brachycera; Muscomorpha; Ephydroidea; Drosophilidae; Drosophila; Sophophora	PF00060.25^Lig_chan^Ligand-gated ion channel^21-282^E:7.1e-08	.	ExpAA=66.86^PredHel=3^Topology=i21-43o81-98i275-297o	.	KEGG:dse:Dsec_GM24303`KO:K05313	GO:0044297^cellular_component^cell body`GO:0030425^cellular_component^dendrite`GO:0005887^cellular_component^integral component of plasma membrane`GO:0071683^cellular_component^sensory dendrite`GO:0004970^molecular_function^ionotropic glutamate receptor activity`GO:0004984^molecular_function^olfactory receptor activity`GO:0050911^biological_process^detection of chemical stimulus involved in senso…	GO:0004970^molecular_function^ionotropic glutamate receptor activity`GO:0016020^cellular_component^membrane	.	.
[gene=LOC107981626]	lcl|NC_015867.2_mrna_XM_016987856.1_214	.	.	.	.	.	.	.	.	.	.	.	.	.	.
[gene=LOC103315520]	lcl|NC_015867.2_mrna_XM_016987801.1_215	IR75A_DROSE^IR75A_DROSE^Q:331-1962,H:8-579^24.269%ID^E:4.02e-28^RecName: Full=Ionotropic receptor 75a {ECO:0000303|PubMed:27776356};^Eukaryota; Metazoa; Ecdysozoa; Arthropoda; Hexapoda; Insecta; Pterygota; Neoptera; Holometabola; Diptera; Brachycera; Muscomorpha; Ephydroidea; Drosophilidae; Drosophila; Sophophora	.	Gene.559::lcl|NC_015867.2_mrna_XM_016987801.1_215::g.559::m.559	268-2160[+]	IR75A_DROSE^IR75A_DROSE^Q:83-590,H:77-603^25.234%ID^E:3.98e-33^RecName: Full=Ionotropic receptor 75a {ECO:0000303|PubMed:27776356};^Eukaryota; Metazoa; Ecdysozoa; Arthropoda; Hexapoda; Insecta; Pterygota; Neoptera; Holometabola; Diptera; Brachycera; Muscomorpha; Ephydroidea; Drosophilidae; Drosophila; Sophophora	PF00060.25^Lig_chan^Ligand-gated ion channel^331-515^E:3e-08	.	ExpAA=69.67^PredHel=3^Topology=o332-354i391-413o583-605i	.	KEGG:dse:Dsec_GM24303`KO:K05313	GO:0044297^cellular_component^cell body`GO:0030425^cellular_component^dendrite`GO:0005887^cellular_component^integral component of plasma membrane`GO:0071683^cellular_component^sensory dendrite`GO:0004970^molecular_function^ionotropic glutamate receptor activity`GO:0004984^molecular_function^olfactory receptor activity`GO:0050911^biological_process^detection of chemical stimulus involved in senso…	GO:0004970^molecular_function^ionotropic glutamate receptor activity`GO:0016020^cellular_component^membrane	.	.
[gene=LOC107980519]	lcl|NC_015867.2_mrna_XM_016981266.1_216	.	.	.	.	.	.	.	.	.	.	.	.	.	.
[gene=LOC103315522]	lcl|NC_015867.2_mrna_XM_016987793.1_217	IR75A_DROSE^IR75A_DROSE^Q:547-2064,H:77-601^24.812%ID^E:1.99e-31^RecName: Full=Ionotropic receptor 75a {ECO:0000303|PubMed:27776356};^Eukaryota; Metazoa; Ecdysozoa; Arthropoda; Hexapoda; Insecta; Pterygota; Neoptera; Holometabola; Diptera; Brachycera; Muscomorpha; Ephydroidea; Drosophilidae; Drosophila; Sophophora	.	Gene.561::lcl|NC_015867.2_mrna_XM_016987793.1_217::g.561::m.561	523-2190[+]	IR75A_DROSE^IR75A_DROSE^Q:9-514,H:77-601^25.283%ID^E:1.05e-33^RecName: Full=Ionotropic receptor 75a {ECO:0000303|PubMed:27776356};^Eukaryota; Metazoa; Ecdysozoa; Arthropoda; Hexapoda; Insecta; Pterygota; Neoptera; Holometabola; Diptera; Brachycera; Muscomorpha; Ephydroidea; Drosophilidae; Drosophila; Sophophora	PF00060.25^Lig_chan^Ligand-gated ion channel^257-409^E:4.7e-10	.	ExpAA=83.94^PredHel=3^Topology=o259-278i317-339o508-530i	.	KEGG:dse:Dsec_GM24303`KO:K05313	GO:0044297^cellular_component^cell body`GO:0030425^cellular_component^dendrite`GO:0005887^cellular_component^integral component of plasma membrane`GO:0071683^cellular_component^sensory dendrite`GO:0004970^molecular_function^ionotropic glutamate receptor activity`GO:0004984^molecular_function^olfactory receptor activity`GO:0050911^biological_process^detection of chemical stimulus involved in senso…	GO:0004970^molecular_function^ionotropic glutamate receptor activity`GO:0016020^cellular_component^membrane	.	.
[gene=LOC103315522]	lcl|NC_015867.2_mrna_XM_016987789.1_218	IR75A_DROSE^IR75A_DROSE^Q:1965-3605,H:8-582^25.55%ID^E:2.47e-41^RecName: Full=Ionotropic receptor 75a {ECO:0000303|PubMed:27776356};^Eukaryota; Metazoa; Ecdysozoa; Arthropoda; Hexapoda; Insecta; Pterygota; Neoptera; Holometabola; Diptera; Brachycera; Muscomorpha; Ephydroidea; Drosophilidae; Drosophila; Sophophora	.	Gene.562::lcl|NC_015867.2_mrna_XM_016987789.1_218::g.562::m.562	1902-3788[+]	IR75A_DROSE^IR75A_DROSE^Q:22-587,H:8-600^26.023%ID^E:2.02e-43^RecName: Full=Ionotropic receptor 75a {ECO:0000303|PubMed:27776356};^Eukaryota; Metazoa; Ecdysozoa; Arthropoda; Hexapoda; Insecta; Pterygota; Neoptera; Holometabola; Diptera; Brachycera; Muscomorpha; Ephydroidea; Drosophilidae; Drosophila; Sophophora	PF00060.25^Lig_chan^Ligand-gated ion channel^357-591^E:3.7e-07	.	ExpAA=67.77^PredHel=3^Topology=o333-352i390-412o582-604i	.	KEGG:dse:Dsec_GM24303`KO:K05313	GO:0044297^cellular_component^cell body`GO:0030425^cellular_component^dendrite`GO:0005887^cellular_component^integral component of plasma membrane`GO:0071683^cellular_component^sensory dendrite`GO:0004970^molecular_function^ionotropic glutamate receptor activity`GO:0004984^molecular_function^olfactory receptor activity`GO:0050911^biological_process^detection of chemical stimulus involved in senso…	GO:0004970^molecular_function^ionotropic glutamate receptor activity`GO:0016020^cellular_component^membrane	.	.
[gene=LOC103315522]	lcl|NC_015867.2_miscrna_XR_001729483.1_219	IR75A_DROSE^IR75A_DROSE^Q:1877-3517,H:8-582^25.55%ID^E:2.03e-41^RecName: Full=Ionotropic receptor 75a {ECO:0000303|PubMed:27776356};^Eukaryota; Metazoa; Ecdysozoa; Arthropoda; Hexapoda; Insecta; Pterygota; Neoptera; Holometabola; Diptera; Brachycera; Muscomorpha; Ephydroidea; Drosophilidae; Drosophila; Sophophora	.	Gene.563::lcl|NC_015867.2_miscrna_XR_001729483.1_219::g.563::m.563	1814-3715[+]	IR75A_DROSE^IR75A_DROSE^Q:22-587,H:8-600^26.187%ID^E:2.57e-43^RecName: Full=Ionotropic receptor 75a {ECO:0000303|PubMed:27776356};^Eukaryota; Metazoa; Ecdysozoa; Arthropoda; Hexapoda; Insecta; Pterygota; Neoptera; Holometabola; Diptera; Brachycera; Muscomorpha; Ephydroidea; Drosophilidae; Drosophila; Sophophora	PF00060.25^Lig_chan^Ligand-gated ion channel^357-591^E:3.8e-07	.	ExpAA=67.09^PredHel=3^Topology=o333-352i390-412o585-607i	.	KEGG:dse:Dsec_GM24303`KO:K05313	GO:0044297^cellular_component^cell body`GO:0030425^cellular_component^dendrite`GO:0005887^cellular_component^integral component of plasma membrane`GO:0071683^cellular_component^sensory dendrite`GO:0004970^molecular_function^ionotropic glutamate receptor activity`GO:0004984^molecular_function^olfactory receptor activity`GO:0050911^biological_process^detection of chemical stimulus involved in senso…	GO:0004970^molecular_function^ionotropic glutamate receptor activity`GO:0016020^cellular_component^membrane	.	.
[gene=LOC100679411]	lcl|NC_015867.2_mrna_XM_003425449.3_220	INHBB_PIG^INHBB_PIG^Q:613-1614,H:75-406^27.119%ID^E:3.64e-29^RecName: Full=Inhibin beta B chain;^Eukaryota; Metazoa; Chordata; Craniata; Vertebrata; Euteleostomi; Mammalia; Eutheria; Laurasiatheria; Cetartiodactyla; Suina; Suidae; Sus	.	Gene.564::lcl|NC_015867.2_mrna_XM_003425449.3_220::g.564::m.564	382-1620[+]	INHBB_PIG^INHBB_PIG^Q:78-411,H:75-406^27.119%ID^E:1.31e-30^RecName: Full=Inhibin beta B chain;^Eukaryota; Metazoa; Chordata; Craniata; Vertebrata; Euteleostomi; Mammalia; Eutheria; Laurasiatheria; Cetartiodactyla; Suina; Suidae; Sus	PF00688.17^TGFb_propeptide^TGF-beta propeptide^74-264^E:1.7e-11`PF00019.19^TGF_beta^Transforming growth factor beta like domain^305-411^E:3.2e-30	.	ExpAA=21.66^PredHel=1^Topology=i5-27o	.	KEGG:ssc:397490`KO:K22687	GO:0005615^cellular_component^extracellular space`GO:0048471^cellular_component^perinuclear region of cytoplasm`GO:0005125^molecular_function^cytokine activity`GO:0008083^molecular_function^growth factor activity`GO:0005179^molecular_function^hormone activity`GO:0042803^molecular_function^protein homodimerization activity`GO:0005160^molecular_function^transforming growth factor beta receptor bind…	GO:0008083^molecular_function^growth factor activity	.	.
[gene=Fibp]	lcl|NC_015867.2_mrna_NM_001159947.1_221	FIBP_MOUSE^FIBP_MOUSE^Q:198-1268,H:1-356^45.58%ID^E:1.95e-109^RecName: Full=Acidic fibroblast growth factor intracellular-binding protein;^Eukaryota; Metazoa; Chordata; Craniata; Vertebrata; Euteleostomi; Mammalia; Eutheria; Euarchontoglires; Glires; Rodentia; Myomorpha; Muroidea; Muridae; Murinae; Mus; Mus	.	Gene.566::lcl|NC_015867.2_mrna_NM_001159947.1_221::g.566::m.566	198-1274[+]	FIBP_MOUSE^FIBP_MOUSE^Q:1-357,H:1-356^45.58%ID^E:2.54e-111^RecName: Full=Acidic fibroblast growth factor intracellular-binding protein;^Eukaryota; Metazoa; Chordata; Craniata; Vertebrata; Euteleostomi; Mammalia; Eutheria; Euarchontoglires; Glires; Rodentia; Myomorpha; Muroidea; Muridae; Murinae; Mus; Mus	PF05427.10^FIBP^Acidic fibroblast growth factor binding (FIBP)^4-357^E:7.6e-166	.	.	ENOG410ZCZH^Fibroblast growth factor (Acidic) intracellular binding protein	KEGG:mmu:58249	GO:0012505^cellular_component^endomembrane system`GO:0016020^cellular_component^membrane`GO:0016607^cellular_component^nuclear speck`GO:0005634^cellular_component^nucleus`GO:0017134^molecular_function^fibroblast growth factor binding	GO:0017134^molecular_function^fibroblast growth factor binding	.	.
[gene=LOC100120996]	lcl|NC_015867.2_mrna_XM_001604534.4_222	ODPB_CAEEL^ODPB_CAEEL^Q:229-1260,H:11-352^69.186%ID^E:1.29e-168^RecName: Full=Pyruvate dehydrogenase E1 component subunit beta, mitochondrial;^Eukaryota; Metazoa; Ecdysozoa; Nematoda; Chromadorea; Rhabditida; Rhabditoidea; Rhabditidae; Peloderinae; Caenorhabditis	.	Gene.567::lcl|NC_015867.2_mrna_XM_001604534.4_222::g.567::m.567	205-1266[+]	ODPB_CAEEL^ODPB_CAEEL^Q:9-352,H:11-352^69.186%ID^E:0^RecName: Full=Pyruvate dehydrogenase E1 component subunit beta, mitochondrial;^Eukaryota; Metazoa; Ecdysozoa; Nematoda; Chromadorea; Rhabditida; Rhabditoidea; Rhabditidae; Peloderinae; Caenorhabditis	PF02779.23^Transket_pyr^Transketolase, pyrimidine binding domain^24-199^E:9.8e-50`PF02780.19^Transketolase_C^Transketolase, C-terminal domain^218-341^E:2.9e-37	.	.	COG0022^Dehydrogenase, E1 component	KEGG:cel:CELE_C04C3.3`KO:K00162	GO:0005759^cellular_component^mitochondrial matrix`GO:0005739^cellular_component^mitochondrion`GO:0004739^molecular_function^pyruvate dehydrogenase (acetyl-transferring) activity`GO:0006096^biological_process^glycolytic process	.	.	.
[gene=LOC100121019]	lcl|NC_015867.2_mrna_XM_016987774.1_223	CAPS_DROME^CAPS_DROME^Q:965-4888,H:100-1447^63.571%ID^E:0^RecName: Full=Calcium-dependent secretion activator;^Eukaryota; Metazoa; Ecdysozoa; Arthropoda; Hexapoda; Insecta; Pterygota; Neoptera; Holometabola; Diptera; Brachycera; Muscomorpha; Ephydroidea; Drosophilidae; Drosophila; Sophophora	.	Gene.574::lcl|NC_015867.2_mrna_XM_016987774.1_223::g.574::m.574	8042-8359[+]	.	.	.	.	.	.	.	.	.	.
[gene=LOC100121019]	lcl|NC_015867.2_mrna_XM_016987774.1_223	CAPS_DROME^CAPS_DROME^Q:965-4888,H:100-1447^63.571%ID^E:0^RecName: Full=Calcium-dependent secretion activator;^Eukaryota; Metazoa; Ecdysozoa; Arthropoda; Hexapoda; Insecta; Pterygota; Neoptera; Holometabola; Diptera; Brachycera; Muscomorpha; Ephydroidea; Drosophilidae; Drosophila; Sophophora	.	Gene.569::lcl|NC_015867.2_mrna_XM_016987774.1_223::g.569::m.569	626-4891[+]	CAPS_DROME^CAPS_DROME^Q:1-1421,H:1-1447^60.89%ID^E:0^RecName: Full=Calcium-dependent secretion activator;^Eukaryota; Metazoa; Ecdysozoa; Arthropoda; Hexapoda; Insecta; Pterygota; Neoptera; Holometabola; Diptera; Brachycera; Muscomorpha; Ephydroidea; Drosophilidae; Drosophila; Sophophora	PF06292.16^DUF1041^Domain of Unknown Function (DUF1041)^921-1012^E:8.4e-28	.	.	ENOG410Y0FD^Ca -dependent secretion activator	KEGG:dme:Dmel_CG33653`KO:K19933	GO:0030054^cellular_component^cell junction`GO:0030659^cellular_component^cytoplasmic vesicle membrane`GO:0045202^cellular_component^synapse`GO:0008021^cellular_component^synaptic vesicle`GO:0005509^molecular_function^calcium ion binding`GO:0008289^molecular_function^lipid binding`GO:1990504^biological_process^dense core granule exocytosis`GO:0007269^biological_process^neurotransmitter secretion`…	.	.	.
[gene=LOC100121019]	lcl|NC_015867.2_mrna_XM_016987774.1_223	CAPS_DROME^CAPS_DROME^Q:965-4888,H:100-1447^63.571%ID^E:0^RecName: Full=Calcium-dependent secretion activator;^Eukaryota; Metazoa; Ecdysozoa; Arthropoda; Hexapoda; Insecta; Pterygota; Neoptera; Holometabola; Diptera; Brachycera; Muscomorpha; Ephydroidea; Drosophilidae; Drosophila; Sophophora	.	Gene.570::lcl|NC_015867.2_mrna_XM_016987774.1_223::g.570::m.570	2-1693[-]	.	.	.	.	.	.	.	.	.	.
[gene=LOC100121019]	lcl|NC_015867.2_mrna_XM_001604554.4_224	CAPS_DROME^CAPS_DROME^Q:966-4886,H:100-1447^63.617%ID^E:0^RecName: Full=Calcium-dependent secretion activator;^Eukaryota; Metazoa; Ecdysozoa; Arthropoda; Hexapoda; Insecta; Pterygota; Neoptera; Holometabola; Diptera; Brachycera; Muscomorpha; Ephydroidea; Drosophilidae; Drosophila; Sophophora	.	Gene.577::lcl|NC_015867.2_mrna_XM_001604554.4_224::g.577::m.577	3-1694[-]	.	.	.	.	.	.	.	.	.	.
[gene=LOC100121019]	lcl|NC_015867.2_mrna_XM_001604554.4_224	CAPS_DROME^CAPS_DROME^Q:966-4886,H:100-1447^63.617%ID^E:0^RecName: Full=Calcium-dependent secretion activator;^Eukaryota; Metazoa; Ecdysozoa; Arthropoda; Hexapoda; Insecta; Pterygota; Neoptera; Holometabola; Diptera; Brachycera; Muscomorpha; Ephydroidea; Drosophilidae; Drosophila; Sophophora	.	Gene.576::lcl|NC_015867.2_mrna_XM_001604554.4_224::g.576::m.576	627-4889[+]	CAPS_DROME^CAPS_DROME^Q:1-1420,H:1-1447^60.93%ID^E:0^RecName: Full=Calcium-dependent secretion activator;^Eukaryota; Metazoa; Ecdysozoa; Arthropoda; Hexapoda; Insecta; Pterygota; Neoptera; Holometabola; Diptera; Brachycera; Muscomorpha; Ephydroidea; Drosophilidae; Drosophila; Sophophora	PF06292.16^DUF1041^Domain of Unknown Function (DUF1041)^921-1011^E:8e-29	.	.	ENOG410Y0FD^Ca -dependent secretion activator	KEGG:dme:Dmel_CG33653`KO:K19933	GO:0030054^cellular_component^cell junction`GO:0030659^cellular_component^cytoplasmic vesicle membrane`GO:0045202^cellular_component^synapse`GO:0008021^cellular_component^synaptic vesicle`GO:0005509^molecular_function^calcium ion binding`GO:0008289^molecular_function^lipid binding`GO:1990504^biological_process^dense core granule exocytosis`GO:0007269^biological_process^neurotransmitter secretion`…	.	.	.
[gene=LOC100121044]	lcl|NC_015867.2_mrna_XM_001604579.4_225	B3GT1_PONPY^B3GT1_PONPY^Q:1067-1813,H:70-318^35.714%ID^E:3.41e-44^RecName: Full=Beta-1,3-galactosyltransferase 1;^Eukaryota; Metazoa; Chordata; Craniata; Vertebrata; Euteleostomi; Mammalia; Eutheria; Euarchontoglires; Primates; Haplorrhini; Catarrhini; Hominidae; Pongo	.	Gene.581::lcl|NC_015867.2_mrna_XM_001604579.4_225::g.581::m.581	566-1840[+]	B3GT1_PONPY^B3GT1_PONPY^Q:168-416,H:70-318^35.714%ID^E:2.09e-47^RecName: Full=Beta-1,3-galactosyltransferase 1;^Eukaryota; Metazoa; Chordata; Craniata; Vertebrata; Euteleostomi; Mammalia; Eutheria; Euarchontoglires; Primates; Haplorrhini; Catarrhini; Hominidae; Pongo	PF01762.20^Galactosyl_T^Galactosyltransferase^193-379^E:9.9e-52`PF02434.15^Fringe^Fringe-like^256-384^E:5.6e-06	.	.	.	.	GO:0000139^cellular_component^Golgi membrane`GO:0016021^cellular_component^integral component of membrane`GO:0047275^molecular_function^glucosaminylgalactosylglucosylceramide beta-galactosyltransferase activity`GO:0006486^biological_process^protein glycosylation	GO:0008378^molecular_function^galactosyltransferase activity`GO:0006486^biological_process^protein glycosylation`GO:0016020^cellular_component^membrane`GO:0016757^molecular_function^transferase activity, transferring glycosyl groups	.	.
[gene=LOC100115905]	lcl|NC_015867.2_mrna_XM_001604912.4_226	RPAB1_PONAB^RPAB1_PONAB^Q:170-796,H:1-209^84.211%ID^E:3.71e-130^RecName: Full=DNA-directed RNA polymerases I, II, and III subunit RPABC1;^Eukaryota; Metazoa; Chordata; Craniata; Vertebrata; Euteleostomi; Mammalia; Eutheria; Euarchontoglires; Primates; Haplorrhini; Catarrhini; Hominidae; Pongo	.	Gene.586::lcl|NC_015867.2_mrna_XM_001604912.4_226::g.586::m.586	170-802[+]	RPAB1_PONAB^RPAB1_PONAB^Q:1-209,H:1-209^84.211%ID^E:3.76e-133^RecName: Full=DNA-directed RNA polymerases I, II, and III subunit RPABC1;^Eukaryota; Metazoa; Chordata; Craniata; Vertebrata; Euteleostomi; Mammalia; Eutheria; Euarchontoglires; Primates; Haplorrhini; Catarrhini; Hominidae; Pongo	PF03871.13^RNA_pol_Rpb5_N^RNA polymerase Rpb5, N-terminal domain^4-94^E:1.1e-35`PF01191.18^RNA_pol_Rpb5_C^RNA polymerase Rpb5, C-terminal domain^137-209^E:1.1e-34	.	.	.	KEGG:pon:100173829`KO:K03013	GO:0005665^cellular_component^RNA polymerase II, core complex`GO:0005634^cellular_component^nucleus`GO:0003677^molecular_function^DNA binding`GO:0003899^molecular_function^DNA-directed 5'-3' RNA polymerase activity`GO:0006366^biological_process^transcription by RNA polymerase II	GO:0003677^molecular_function^DNA binding`GO:0003899^molecular_function^DNA-directed 5'-3' RNA polymerase activity`GO:0006351^biological_process^transcription, DNA-templated`GO:0005634^cellular_component^nucleus	.	.
[gene=LOC100115944]	lcl|NC_015867.2_mrna_XM_008204475.1_227	DRK_DROSI^DRK_DROSI^Q:295-927,H:1-211^88.152%ID^E:1.79e-130^RecName: Full=Protein E(sev)2B;^Eukaryota; Metazoa; Ecdysozoa; Arthropoda; Hexapoda; Insecta; Pterygota; Neoptera; Holometabola; Diptera; Brachycera; Muscomorpha; Ephydroidea; Drosophilidae; Drosophila; Sophophora	.	Gene.587::lcl|NC_015867.2_mrna_XM_008204475.1_227::g.587::m.587	295-930[+]	DRK_DROSI^DRK_DROSI^Q:1-211,H:1-211^88.152%ID^E:1.5e-143^RecName: Full=Protein E(sev)2B;^Eukaryota; Metazoa; Ecdysozoa; Arthropoda; Hexapoda; Insecta; Pterygota; Neoptera; Holometabola; Diptera; Brachycera; Muscomorpha; Ephydroidea; Drosophilidae; Drosophila; Sophophora	PF00018.27^SH3_1^SH3 domain^4-50^E:1.5e-14`PF14604.5^SH3_9^Variant SH3 domain^5-54^E:1.4e-11`PF07653.16^SH3_2^Variant SH3 domain^5-54^E:3.5e-07`PF00017.23^SH2^SH2 domain^60-134^E:5.7e-24`PF07653.16^SH3_2^Variant SH3 domain^157-208^E:3.1e-14`PF00018.27^SH3_1^SH3 domain^158-203^E:1.1e-16`PF14604.5^SH3_9^Variant SH3 domain^159-207^E:7.5e-17	.	.	.	KEGG:dsi:Dsimw501_GD25755`KO:K04364	GO:0005622^cellular_component^intracellular`GO:0005886^cellular_component^plasma membrane`GO:0005118^molecular_function^sevenless binding`GO:0005070^molecular_function^SH3/SH2 adaptor activity`GO:0001700^biological_process^embryonic development via the syncytial blastoderm`GO:0007476^biological_process^imaginal disc-derived wing morphogenesis`GO:0007175^biological_process^negative regulation of e…	GO:0005515^molecular_function^protein binding	.	.
[gene=LOC100121118]	lcl|NC_015867.2_mrna_XM_016990159.1_228	.	.	Gene.590::lcl|NC_015867.2_mrna_XM_016990159.1_228::g.590::m.590	739-1566[+]	.	.	.	.	.	.	.	.	.	.
[gene=LOC100121118]	lcl|NC_015867.2_mrna_XM_016990159.1_228	.	.	Gene.594::lcl|NC_015867.2_mrna_XM_016990159.1_228::g.594::m.594	1715-2017[-]	.	.	.	.	.	.	.	.	.	.
[gene=Or188]	lcl|NC_015867.2_mrna_NM_001190636.1_229	OR4_AEDAE^OR4_AEDAE^Q:214-1149,H:92-403^20.795%ID^E:3.32e-07^RecName: Full=Odorant receptor 4 {ECO:0000303|PubMed:25391959};^Eukaryota; Metazoa; Ecdysozoa; Arthropoda; Hexapoda; Insecta; Pterygota; Neoptera; Holometabola; Diptera; Nematocera; Culicoidea; Culicidae; Culicinae; Aedini; Aedes; Stegomyia	.	Gene.595::lcl|NC_015867.2_mrna_NM_001190636.1_229::g.595::m.595	1-1188[+]	OR4_AEDAE^OR4_AEDAE^Q:72-383,H:92-403^21.581%ID^E:7.8e-09^RecName: Full=Odorant receptor 4 {ECO:0000303|PubMed:25391959};^Eukaryota; Metazoa; Ecdysozoa; Arthropoda; Hexapoda; Insecta; Pterygota; Neoptera; Holometabola; Diptera; Nematocera; Culicoidea; Culicidae; Culicinae; Aedini; Aedes; Stegomyia	PF02949.19^7tm_6^7tm Odorant receptor^63-374^E:1.6e-27	.	ExpAA=133.87^PredHel=6^Topology=i28-47o57-79i121-143o175-197i258-280o290-312i	ENOG410YWQ8^Odorant receptor	KEGG:aag:5566400	GO:0016021^cellular_component^integral component of membrane`GO:0005549^molecular_function^odorant binding`GO:0004984^molecular_function^olfactory receptor activity	GO:0004984^molecular_function^olfactory receptor activity`GO:0005549^molecular_function^odorant binding`GO:0007608^biological_process^sensory perception of smell`GO:0016020^cellular_component^membrane	.	.
[gene=Or189]	lcl|NC_015867.2_mrna_NM_001190637.1_230	.	.	Gene.596::lcl|NC_015867.2_mrna_NM_001190637.1_230::g.596::m.596	1-1188[+]	OR22C_DROME^OR22C_DROME^Q:201-388,H:209-398^21.99%ID^E:4.38e-07^RecName: Full=Odorant receptor 22c;^Eukaryota; Metazoa; Ecdysozoa; Arthropoda; Hexapoda; Insecta; Pterygota; Neoptera; Holometabola; Diptera; Brachycera; Muscomorpha; Ephydroidea; Drosophilidae; Drosophila; Sophophora	PF02949.19^7tm_6^7tm Odorant receptor^64-381^E:2.6e-16	.	ExpAA=141.50^PredHel=6^Topology=i34-53o63-85i128-150o187-206i265-287o297-319i	ENOG410ZTMU^Odorant receptor	KEGG:dme:Dmel_CG15377`KO:K08471	GO:0032590^cellular_component^dendrite membrane`GO:0016021^cellular_component^integral component of membrane`GO:0005886^cellular_component^plasma membrane`GO:0005549^molecular_function^odorant binding`GO:0004984^molecular_function^olfactory receptor activity`GO:0050911^biological_process^detection of chemical stimulus involved in sensory perception of smell`GO:0007608^biological_process^sensory p…	GO:0004984^molecular_function^olfactory receptor activity`GO:0005549^molecular_function^odorant binding`GO:0007608^biological_process^sensory perception of smell`GO:0016020^cellular_component^membrane	.	.
[gene=Or190]	lcl|NC_015867.2_mrna_NM_001190776.1_231	.	.	Gene.597::lcl|NC_015867.2_mrna_NM_001190776.1_231::g.597::m.597	1-1191[+]	OR22C_DROME^OR22C_DROME^Q:196-391,H:203-400^23.762%ID^E:4.08e-08^RecName: Full=Odorant receptor 22c;^Eukaryota; Metazoa; Ecdysozoa; Arthropoda; Hexapoda; Insecta; Pterygota; Neoptera; Holometabola; Diptera; Brachycera; Muscomorpha; Ephydroidea; Drosophilidae; Drosophila; Sophophora	PF02949.19^7tm_6^7tm Odorant receptor^98-382^E:6.5e-20	.	ExpAA=135.53^PredHel=6^Topology=i30-52o67-89i129-151o182-204i266-288o298-320i	ENOG410ZTMU^Odorant receptor	KEGG:dme:Dmel_CG15377`KO:K08471	GO:0032590^cellular_component^dendrite membrane`GO:0016021^cellular_component^integral component of membrane`GO:0005886^cellular_component^plasma membrane`GO:0005549^molecular_function^odorant binding`GO:0004984^molecular_function^olfactory receptor activity`GO:0050911^biological_process^detection of chemical stimulus involved in sensory perception of smell`GO:0007608^biological_process^sensory p…	GO:0004984^molecular_function^olfactory receptor activity`GO:0005549^molecular_function^odorant binding`GO:0007608^biological_process^sensory perception of smell`GO:0016020^cellular_component^membrane	.	.
[gene=Or190]	lcl|NC_015867.2_mrna_NM_001190776.1_231	.	.	Gene.598::lcl|NC_015867.2_mrna_NM_001190776.1_231::g.598::m.598	796-1191[-]	.	.	.	.	.	.	.	.	.	.
[gene=LOC100678289]	lcl|NC_015867.2_mrna_XM_016990160.1_232	.	.	Gene.599::lcl|NC_015867.2_mrna_XM_016990160.1_232::g.599::m.599	223-4152[+]	IF2_DESHY^IF2_DESHY^Q:558-652,H:99-197^41%ID^E:7.67e-07^RecName: Full=Translation initiation factor IF-2 {ECO:0000255|HAMAP-Rule:MF_00100};^Bacteria; Firmicutes; Clostridia; Clostridiales; Peptococcaceae; Desulfitobacterium`IF2_DESHY^IF2_DESHY^Q:557-652,H:108-207^40.594%ID^E:1.13e-06^RecName: Full=Translation initiation factor IF-2 {ECO:0000255|HAMAP-Rule:MF_00100};^Bacteria; Firmicutes; Clostrid…	PF01607.23^CBM_14^Chitin binding Peritrophin-A domain^58-117^E:1.6e-07`PF01607.23^CBM_14^Chitin binding Peritrophin-A domain^288-342^E:5.6e-11`PF01607.23^CBM_14^Chitin binding Peritrophin-A domain^501-554^E:3.8e-10`PF01607.23^CBM_14^Chitin binding Peritrophin-A domain^732-786^E:1.3e-10`PF01607.23^CBM_14^Chitin binding Peritrophin-A domain^885-939^E:8.2e-11`PF01607.23^CBM_14^Chitin binding Peritro…	.	.	COG0532^One of the essential components for the initiation of protein synthesis. Protects formylmethionyl-tRNA from spontaneous hydrolysis and promotes its binding to the 30S ribosomal subunits. Also involved in the hydrolysis of GTP during the formation of the 70S ribosomal complex (By similarity)`COG1187^pseudouridine synthase activity	KEGG:dsy:DSY2517`KO:K02519	GO:0005737^cellular_component^cytoplasm`GO:0005525^molecular_function^GTP binding`GO:0003924^molecular_function^GTPase activity`GO:0003743^molecular_function^translation initiation factor activity	GO:0008061^molecular_function^chitin binding`GO:0006030^biological_process^chitin metabolic process`GO:0005576^cellular_component^extracellular region	.	.
[gene=LOC100121210]	lcl|NC_015867.2_mrna_XM_008204488.2_233	LRP1B_MOUSE^LRP1B_MOUSE^Q:1614-2276,H:1654-1850^26.009%ID^E:4.53e-11^RecName: Full=Low-density lipoprotein receptor-related protein 1B;^Eukaryota; Metazoa; Chordata; Craniata; Vertebrata; Euteleostomi; Mammalia; Eutheria; Euarchontoglires; Glires; Rodentia; Myomorpha; Muroidea; Muridae; Murinae; Mus; Mus`LRP1B_MOUSE^LRP1B_MOUSE^Q:1521-2276,H:1917-2159^25.746%ID^E:5.3e-08^RecName: Full=Low-density…	.	Gene.605::lcl|NC_015867.2_mrna_XM_008204488.2_233::g.605::m.605	3-674[+]	LRP4_RAT^LRP4_RAT^Q:31-177,H:441-574^30.405%ID^E:6.95e-07^RecName: Full=Low-density lipoprotein receptor-related protein 4;^Eukaryota; Metazoa; Chordata; Craniata; Vertebrata; Euteleostomi; Mammalia; Eutheria; Euarchontoglires; Glires; Rodentia; Myomorpha; Muroidea; Muridae; Murinae; Rattus	.	.	.	ENOG410XPR2^Low density lipoprotein receptor-related protein 4	.	GO:0009986^cellular_component^cell surface`GO:0030425^cellular_component^dendrite`GO:0016021^cellular_component^integral component of membrane`GO:0031594^cellular_component^neuromuscular junction`GO:0043025^cellular_component^neuronal cell body`GO:0005886^cellular_component^plasma membrane`GO:0014069^cellular_component^postsynaptic density`GO:0043235^cellular_component^receptor complex`GO:0097060…	.	.	.
[gene=LOC100121210]	lcl|NC_015867.2_mrna_XM_008204488.2_233	LRP1B_MOUSE^LRP1B_MOUSE^Q:1614-2276,H:1654-1850^26.009%ID^E:4.53e-11^RecName: Full=Low-density lipoprotein receptor-related protein 1B;^Eukaryota; Metazoa; Chordata; Craniata; Vertebrata; Euteleostomi; Mammalia; Eutheria; Euarchontoglires; Glires; Rodentia; Myomorpha; Muroidea; Muridae; Murinae; Mus; Mus`LRP1B_MOUSE^LRP1B_MOUSE^Q:1521-2276,H:1917-2159^25.746%ID^E:5.3e-08^RecName: Full=Low-density…	.	Gene.604::lcl|NC_015867.2_mrna_XM_008204488.2_233::g.604::m.604	1686-2393[+]	LRP5_HUMAN^LRP5_HUMAN^Q:22-209,H:756-927^29.843%ID^E:1.12e-09^RecName: Full=Low-density lipoprotein receptor-related protein 5;^Eukaryota; Metazoa; Chordata; Craniata; Vertebrata; Euteleostomi; Mammalia; Eutheria; Euarchontoglires; Primates; Haplorrhini; Catarrhini; Hominidae; Homo	.	.	.	ENOG410XSY5^Low density lipoprotein receptor-related protein	KEGG:hsa:4041`KO:K03068	GO:0005783^cellular_component^endoplasmic reticulum`GO:0016021^cellular_component^integral component of membrane`GO:0005886^cellular_component^plasma membrane`GO:0043235^cellular_component^receptor complex`GO:1990909^cellular_component^Wnt signalosome`GO:1990851^cellular_component^Wnt-Frizzled-LRP5/6 complex`GO:1904928^molecular_function^coreceptor activity involved in canonical Wnt signaling pat…	.	.	.
[gene=LOC100121390]	lcl|NC_015867.2_mrna_XM_008204487.2_234	IF172_MOUSE^IF172_MOUSE^Q:475-5721,H:1-1746^43.612%ID^E:0^RecName: Full=Intraflagellar transport protein 172 homolog;^Eukaryota; Metazoa; Chordata; Craniata; Vertebrata; Euteleostomi; Mammalia; Eutheria; Euarchontoglires; Glires; Rodentia; Myomorpha; Muroidea; Muridae; Murinae; Mus; Mus	.	Gene.606::lcl|NC_015867.2_mrna_XM_008204487.2_234::g.606::m.606	475-5724[+]	IF172_MOUSE^IF172_MOUSE^Q:1-1749,H:1-1746^43.668%ID^E:0^RecName: Full=Intraflagellar transport protein 172 homolog;^Eukaryota; Metazoa; Chordata; Craniata; Vertebrata; Euteleostomi; Mammalia; Eutheria; Euarchontoglires; Glires; Rodentia; Myomorpha; Muroidea; Muridae; Murinae; Mus; Mus	PF00400.31^WD40^WD domain, G-beta repeat^9-44^E:0.087	.	.	ENOG410XR2C^intraflagellar transport 172 homolog (Chlamydomonas)	KEGG:mmu:67661`KO:K19676	GO:0005930^cellular_component^axoneme`GO:0036064^cellular_component^ciliary basal body`GO:0005929^cellular_component^cilium`GO:0030992^cellular_component^intraciliary transport particle B`GO:0031514^cellular_component^motile cilium`GO:0005634^cellular_component^nucleus`GO:0097598^cellular_component^sperm cytoplasmic droplet`GO:0097225^cellular_component^sperm midpiece`GO:0097228^cellular_componen…	GO:0005515^molecular_function^protein binding	.	.
[gene=LOC103315524]	lcl|NC_015867.2_mrna_XM_008204917.2_235	LRP5_MOUSE^LRP5_MOUSE^Q:367-1179,H:62-315^29.348%ID^E:1.74e-25^RecName: Full=Low-density lipoprotein receptor-related protein 5;^Eukaryota; Metazoa; Chordata; Craniata; Vertebrata; Euteleostomi; Mammalia; Eutheria; Euarchontoglires; Glires; Rodentia; Myomorpha; Muroidea; Muridae; Murinae; Mus; Mus`LRP5_MOUSE^LRP5_MOUSE^Q:283-1191,H:340-625^25.949%ID^E:3e-16^RecName: Full=Low-density lipoprotein r…	.	Gene.610::lcl|NC_015867.2_mrna_XM_008204917.2_235::g.610::m.610	127-1215[+]	LRP2_PIG^LRP2_PIG^Q:77-361,H:417-689^28.808%ID^E:1.47e-26^RecName: Full=Low-density lipoprotein receptor-related protein 2 {ECO:0000303|PubMed:9228033};^Eukaryota; Metazoa; Chordata; Craniata; Vertebrata; Euteleostomi; Mammalia; Eutheria; Laurasiatheria; Cetartiodactyla; Suina; Suidae; Sus`LRP2_PIG^LRP2_PIG^Q:55-351,H:1439-1720^25.806%ID^E:5.29e-14^RecName: Full=Low-density lipoprotein receptor-r…	.	.	.	.	.	GO:0016324^cellular_component^apical plasma membrane`GO:0030424^cellular_component^axon`GO:0031526^cellular_component^brush border membrane`GO:0005905^cellular_component^clathrin-coated pit`GO:0030425^cellular_component^dendrite`GO:0031904^cellular_component^endosome lumen`GO:0009897^cellular_component^external side of plasma membrane`GO:0016021^cellular_component^integral component of membrane`G…	.	.	.
[gene=LOC100121256]	lcl|NC_015867.2_mrna_XM_016984133.1_236	LRP2_MOUSE^LRP2_MOUSE^Q:114-2102,H:393-1033^27.616%ID^E:6.17e-65^RecName: Full=Low-density lipoprotein receptor-related protein 2;^Eukaryota; Metazoa; Chordata; Craniata; Vertebrata; Euteleostomi; Mammalia; Eutheria; Euarchontoglires; Glires; Rodentia; Myomorpha; Muroidea; Muridae; Murinae; Mus; Mus`LRP2_MOUSE^LRP2_MOUSE^Q:120-2042,H:1439-2059^24.174%ID^E:1.35e-34^RecName: Full=Low-density lipopr…	.	Gene.611::lcl|NC_015867.2_mrna_XM_016984133.1_236::g.611::m.611	3-2117[+]	LRP2_MOUSE^LRP2_MOUSE^Q:12-700,H:367-1033^27.171%ID^E:7.64e-67^RecName: Full=Low-density lipoprotein receptor-related protein 2;^Eukaryota; Metazoa; Chordata; Craniata; Vertebrata; Euteleostomi; Mammalia; Eutheria; Euarchontoglires; Glires; Rodentia; Myomorpha; Muroidea; Muridae; Murinae; Mus; Mus`LRP2_MOUSE^LRP2_MOUSE^Q:29-680,H:1426-2059^24.006%ID^E:7.91e-36^RecName: Full=Low-density lipoprotei…	PF14670.5^FXa_inhibition^Coagulation Factor Xa inhibitory site^316-354^E:1.9e-09	.	ExpAA=18.54^PredHel=1^Topology=i13-30o	ENOG410XP34^beta-amyloid clearance	KEGG:mmu:14725`KO:K06233	GO:0045177^cellular_component^apical part of cell`GO:0016324^cellular_component^apical plasma membrane`GO:0030424^cellular_component^axon`GO:0005903^cellular_component^brush border`GO:0031526^cellular_component^brush border membrane`GO:0005905^cellular_component^clathrin-coated pit`GO:0005737^cellular_component^cytoplasm`GO:0030425^cellular_component^dendrite`GO:0030139^cellular_component^endocyt…	.	.	.
[gene=LOC100678342]	lcl|NC_015867.2_mrna_XM_003425408.2_237	LRP2_PIG^LRP2_PIG^Q:290-2338,H:400-1063^25.421%ID^E:1.03e-54^RecName: Full=Low-density lipoprotein receptor-related protein 2 {ECO:0000303|PubMed:9228033};^Eukaryota; Metazoa; Chordata; Craniata; Vertebrata; Euteleostomi; Mammalia; Eutheria; Laurasiatheria; Cetartiodactyla; Suina; Suidae; Sus`LRP2_PIG^LRP2_PIG^Q:326-1951,H:1454-2000^25.694%ID^E:3.49e-39^RecName: Full=Low-density lipoprotein recep…	.	Gene.614::lcl|NC_015867.2_mrna_XM_003425408.2_237::g.614::m.614	176-2365[+]	LRP2_PIG^LRP2_PIG^Q:39-721,H:400-1063^26.271%ID^E:2.22e-61^RecName: Full=Low-density lipoprotein receptor-related protein 2 {ECO:0000303|PubMed:9228033};^Eukaryota; Metazoa; Chordata; Craniata; Vertebrata; Euteleostomi; Mammalia; Eutheria; Laurasiatheria; Cetartiodactyla; Suina; Suidae; Sus`LRP2_PIG^LRP2_PIG^Q:51-663,H:1454-2050^25.193%ID^E:1.3e-41^RecName: Full=Low-density lipoprotein receptor-r…	PF00057.17^Ldl_recept_a^Low-density lipoprotein receptor domain class A^683-718^E:1.9e-08	.	.	.	.	GO:0016324^cellular_component^apical plasma membrane`GO:0030424^cellular_component^axon`GO:0031526^cellular_component^brush border membrane`GO:0005905^cellular_component^clathrin-coated pit`GO:0030425^cellular_component^dendrite`GO:0031904^cellular_component^endosome lumen`GO:0009897^cellular_component^external side of plasma membrane`GO:0016021^cellular_component^integral component of membrane`G…	GO:0005515^molecular_function^protein binding	.	.
[gene=LOC100121296]	lcl|NC_015867.2_mrna_XM_001604849.4_238	TBCD7_BOVIN^TBCD7_BOVIN^Q:116-895,H:6-259^38.783%ID^E:4.52e-55^RecName: Full=TBC1 domain family member 7;^Eukaryota; Metazoa; Chordata; Craniata; Vertebrata; Euteleostomi; Mammalia; Eutheria; Laurasiatheria; Cetartiodactyla; Ruminantia; Pecora; Bovidae; Bovinae; Bos	.	Gene.617::lcl|NC_015867.2_mrna_XM_001604849.4_238::g.617::m.617	107-913[+]	TBCD7_BOVIN^TBCD7_BOVIN^Q:4-263,H:6-259^38.783%ID^E:1.77e-57^RecName: Full=TBC1 domain family member 7;^Eukaryota; Metazoa; Chordata; Craniata; Vertebrata; Euteleostomi; Mammalia; Eutheria; Laurasiatheria; Cetartiodactyla; Ruminantia; Pecora; Bovidae; Bovinae; Bos	PF00566.17^RabGAP-TBC^Rab-GTPase-TBC domain^133-252^E:6.5e-08	.	ExpAA=22.17^PredHel=1^Topology=o233-255i	ENOG410YME8^TBC1 domain family, member 7	KEGG:bta:532704`KO:K20396	GO:0036064^cellular_component^ciliary basal body`GO:0031410^cellular_component^cytoplasmic vesicle`GO:0005096^molecular_function^GTPase activator activity`GO:0017137^molecular_function^Rab GTPase binding`GO:0090630^biological_process^activation of GTPase activity`GO:1902018^biological_process^negative regulation of cilium assembly`GO:0032007^biological_process^negative regulation of TOR signaling…	.	.	.
[gene=LOC100121315]	lcl|NC_015867.2_mrna_XM_003425451.3_239	MF14A_MOUSE^MF14A_MOUSE^Q:541-1938,H:15-470^64.255%ID^E:3.22e-171^RecName: Full=Hippocampus abundant transcript 1 protein {ECO:0000250|UniProtKB:Q96MC6};^Eukaryota; Metazoa; Chordata; Craniata; Vertebrata; Euteleostomi; Mammalia; Eutheria; Euarchontoglires; Glires; Rodentia; Myomorpha; Muroidea; Muridae; Murinae; Mus; Mus	.	Gene.618::lcl|NC_015867.2_mrna_XM_003425451.3_239::g.618::m.618	460-2100[+]	MF14A_MOUSE^MF14A_MOUSE^Q:28-497,H:15-474^64.135%ID^E:0^RecName: Full=Hippocampus abundant transcript 1 protein {ECO:0000250|UniProtKB:Q96MC6};^Eukaryota; Metazoa; Chordata; Craniata; Vertebrata; Euteleostomi; Mammalia; Eutheria; Euarchontoglires; Glires; Rodentia; Myomorpha; Muroidea; Muridae; Murinae; Mus; Mus	PF07690.15^MFS_1^Major Facilitator Superfamily^55-396^E:4.2e-32`PF12832.6^MFS_1_like^MFS_1 like family^89-404^E:1.2e-14`PF07690.15^MFS_1^Major Facilitator Superfamily^304-472^E:1.3e-08	.	ExpAA=254.10^PredHel=12^Topology=i51-73o88-110i117-135o139-161i174-193o203-222i257-279o289-311i324-341o346-368i389-408o445-467i	ENOG410ZVCA^solute carrier family 46	KEGG:mmu:15247	GO:0016021^cellular_component^integral component of membrane`GO:0005215^molecular_function^transporter activity`GO:0055085^biological_process^transmembrane transport	GO:0055085^biological_process^transmembrane transport`GO:0016021^cellular_component^integral component of membrane	.	.
[gene=LOC100121315]	lcl|NC_015867.2_mrna_XM_003425451.3_239	MF14A_MOUSE^MF14A_MOUSE^Q:541-1938,H:15-470^64.255%ID^E:3.22e-171^RecName: Full=Hippocampus abundant transcript 1 protein {ECO:0000250|UniProtKB:Q96MC6};^Eukaryota; Metazoa; Chordata; Craniata; Vertebrata; Euteleostomi; Mammalia; Eutheria; Euarchontoglires; Glires; Rodentia; Myomorpha; Muroidea; Muridae; Murinae; Mus; Mus	.	Gene.619::lcl|NC_015867.2_mrna_XM_003425451.3_239::g.619::m.619	358-1764[-]	.	.	.	.	.	.	.	.	.	.
[gene=LOC100121315]	lcl|NC_015867.2_mrna_XM_016984155.1_240	MF14A_MOUSE^MF14A_MOUSE^Q:739-2019,H:31-454^67.285%ID^E:2.53e-166^RecName: Full=Hippocampus abundant transcript 1 protein {ECO:0000250|UniProtKB:Q96MC6};^Eukaryota; Metazoa; Chordata; Craniata; Vertebrata; Euteleostomi; Mammalia; Eutheria; Euarchontoglires; Glires; Rodentia; Myomorpha; Muroidea; Muridae; Murinae; Mus; Mus	.	Gene.622::lcl|NC_015867.2_mrna_XM_016984155.1_240::g.622::m.622	1-1911[-]	.	.	.	.	.	.	.	.	.	.
[gene=LOC100121315]	lcl|NC_015867.2_mrna_XM_016984155.1_240	MF14A_MOUSE^MF14A_MOUSE^Q:739-2019,H:31-454^67.285%ID^E:2.53e-166^RecName: Full=Hippocampus abundant transcript 1 protein {ECO:0000250|UniProtKB:Q96MC6};^Eukaryota; Metazoa; Chordata; Craniata; Vertebrata; Euteleostomi; Mammalia; Eutheria; Euarchontoglires; Glires; Rodentia; Myomorpha; Muroidea; Muridae; Murinae; Mus; Mus	.	Gene.623::lcl|NC_015867.2_mrna_XM_016984155.1_240::g.623::m.623	592-2172[+]	MF14A_HUMAN^MF14A_HUMAN^Q:49-522,H:30-489^62.971%ID^E:0^RecName: Full=Hippocampus abundant transcript 1 protein {ECO:0000312|HGNC:HGNC:23363};^Eukaryota; Metazoa; Chordata; Craniata; Vertebrata; Euteleostomi; Mammalia; Eutheria; Euarchontoglires; Primates; Haplorrhini; Catarrhini; Hominidae; Homo	PF07690.15^MFS_1^Major Facilitator Superfamily^60-401^E:3.8e-32`PF12832.6^MFS_1_like^MFS_1 like family^94-409^E:1.1e-14`PF07690.15^MFS_1^Major Facilitator Superfamily^310-475^E:3.6e-09	.	ExpAA=253.03^PredHel=12^Topology=i56-78o93-115i122-140o144-166i179-198o208-227i262-284o294-316i329-346o351-373i394-413o448-470i	ENOG410ZVCA^solute carrier family 46	KEGG:hsa:64645	GO:0016021^cellular_component^integral component of membrane`GO:0005215^molecular_function^transporter activity`GO:0055085^biological_process^transmembrane transport	GO:0055085^biological_process^transmembrane transport`GO:0016021^cellular_component^integral component of membrane	.	.
[gene=LOC100121315]	lcl|NC_015867.2_mrna_XM_016984141.1_241	MF14A_MOUSE^MF14A_MOUSE^Q:739-2079,H:31-470^65.188%ID^E:1.15e-166^RecName: Full=Hippocampus abundant transcript 1 protein {ECO:0000250|UniProtKB:Q96MC6};^Eukaryota; Metazoa; Chordata; Craniata; Vertebrata; Euteleostomi; Mammalia; Eutheria; Euarchontoglires; Glires; Rodentia; Myomorpha; Muroidea; Muridae; Murinae; Mus; Mus	.	Gene.628::lcl|NC_015867.2_mrna_XM_016984141.1_241::g.628::m.628	1-1911[-]	.	.	.	.	.	.	.	.	.	.
[gene=LOC100121315]	lcl|NC_015867.2_mrna_XM_016984141.1_241	MF14A_MOUSE^MF14A_MOUSE^Q:739-2079,H:31-470^65.188%ID^E:1.15e-166^RecName: Full=Hippocampus abundant transcript 1 protein {ECO:0000250|UniProtKB:Q96MC6};^Eukaryota; Metazoa; Chordata; Craniata; Vertebrata; Euteleostomi; Mammalia; Eutheria; Euarchontoglires; Glires; Rodentia; Myomorpha; Muroidea; Muridae; Murinae; Mus; Mus	.	Gene.629::lcl|NC_015867.2_mrna_XM_016984141.1_241::g.629::m.629	592-2241[+]	MF14A_MOUSE^MF14A_MOUSE^Q:50-500,H:31-474^65.055%ID^E:0^RecName: Full=Hippocampus abundant transcript 1 protein {ECO:0000250|UniProtKB:Q96MC6};^Eukaryota; Metazoa; Chordata; Craniata; Vertebrata; Euteleostomi; Mammalia; Eutheria; Euarchontoglires; Glires; Rodentia; Myomorpha; Muroidea; Muridae; Murinae; Mus; Mus	PF07690.15^MFS_1^Major Facilitator Superfamily^60-401^E:4e-32`PF12832.6^MFS_1_like^MFS_1 like family^94-409^E:1.3e-14`PF07690.15^MFS_1^Major Facilitator Superfamily^308-475^E:2.8e-09	.	ExpAA=253.03^PredHel=12^Topology=i56-78o93-115i122-140o144-166i179-198o208-227i262-284o294-316i329-346o351-373i394-413o448-470i	ENOG410ZVCA^solute carrier family 46	KEGG:mmu:15247	GO:0016021^cellular_component^integral component of membrane`GO:0005215^molecular_function^transporter activity`GO:0055085^biological_process^transmembrane transport	GO:0055085^biological_process^transmembrane transport`GO:0016021^cellular_component^integral component of membrane	.	.
[gene=LOC100121315]	lcl|NC_015867.2_mrna_XM_016984152.1_242	MF14A_MOUSE^MF14A_MOUSE^Q:738-2024,H:31-454^67.206%ID^E:1.7e-166^RecName: Full=Hippocampus abundant transcript 1 protein {ECO:0000250|UniProtKB:Q96MC6};^Eukaryota; Metazoa; Chordata; Craniata; Vertebrata; Euteleostomi; Mammalia; Eutheria; Euarchontoglires; Glires; Rodentia; Myomorpha; Muroidea; Muridae; Murinae; Mus; Mus	.	Gene.635::lcl|NC_015867.2_mrna_XM_016984152.1_242::g.635::m.635	591-2177[+]	MF14A_MOUSE^MF14A_MOUSE^Q:49-494,H:30-466^65.778%ID^E:0^RecName: Full=Hippocampus abundant transcript 1 protein {ECO:0000250|UniProtKB:Q96MC6};^Eukaryota; Metazoa; Chordata; Craniata; Vertebrata; Euteleostomi; Mammalia; Eutheria; Euarchontoglires; Glires; Rodentia; Myomorpha; Muroidea; Muridae; Murinae; Mus; Mus	PF07690.15^MFS_1^Major Facilitator Superfamily^60-401^E:4.6e-32`PF12832.6^MFS_1_like^MFS_1 like family^94-409^E:1.1e-14`PF07690.15^MFS_1^Major Facilitator Superfamily^308-477^E:7.8e-09	.	ExpAA=253.57^PredHel=12^Topology=i56-78o93-115i122-140o144-166i179-198o208-227i262-284o294-316i329-346o351-373i394-413o450-472i	ENOG410ZVCA^solute carrier family 46	KEGG:mmu:15247	GO:0016021^cellular_component^integral component of membrane`GO:0005215^molecular_function^transporter activity`GO:0055085^biological_process^transmembrane transport	GO:0055085^biological_process^transmembrane transport`GO:0016021^cellular_component^integral component of membrane	.	.
[gene=LOC100121315]	lcl|NC_015867.2_mrna_XM_016984152.1_242	MF14A_MOUSE^MF14A_MOUSE^Q:738-2024,H:31-454^67.206%ID^E:1.7e-166^RecName: Full=Hippocampus abundant transcript 1 protein {ECO:0000250|UniProtKB:Q96MC6};^Eukaryota; Metazoa; Chordata; Craniata; Vertebrata; Euteleostomi; Mammalia; Eutheria; Euarchontoglires; Glires; Rodentia; Myomorpha; Muroidea; Muridae; Murinae; Mus; Mus	.	Gene.634::lcl|NC_015867.2_mrna_XM_016984152.1_242::g.634::m.634	3-1910[-]	.	.	.	.	.	.	.	.	.	.
[gene=LOC100121315]	lcl|NC_015867.2_mrna_XM_016984148.1_243	MF14A_MOUSE^MF14A_MOUSE^Q:738-2084,H:31-470^65.121%ID^E:5.03e-167^RecName: Full=Hippocampus abundant transcript 1 protein {ECO:0000250|UniProtKB:Q96MC6};^Eukaryota; Metazoa; Chordata; Craniata; Vertebrata; Euteleostomi; Mammalia; Eutheria; Euarchontoglires; Glires; Rodentia; Myomorpha; Muroidea; Muridae; Murinae; Mus; Mus	.	Gene.640::lcl|NC_015867.2_mrna_XM_016984148.1_243::g.640::m.640	3-1910[-]	.	.	.	.	.	.	.	.	.	.
[gene=LOC100121315]	lcl|NC_015867.2_mrna_XM_016984148.1_243	MF14A_MOUSE^MF14A_MOUSE^Q:738-2084,H:31-470^65.121%ID^E:5.03e-167^RecName: Full=Hippocampus abundant transcript 1 protein {ECO:0000250|UniProtKB:Q96MC6};^Eukaryota; Metazoa; Chordata; Craniata; Vertebrata; Euteleostomi; Mammalia; Eutheria; Euarchontoglires; Glires; Rodentia; Myomorpha; Muroidea; Muridae; Murinae; Mus; Mus	.	Gene.641::lcl|NC_015867.2_mrna_XM_016984148.1_243::g.641::m.641	591-2198[+]	MF14A_MOUSE^MF14A_MOUSE^Q:50-498,H:31-470^65.342%ID^E:0^RecName: Full=Hippocampus abundant transcript 1 protein {ECO:0000250|UniProtKB:Q96MC6};^Eukaryota; Metazoa; Chordata; Craniata; Vertebrata; Euteleostomi; Mammalia; Eutheria; Euarchontoglires; Glires; Rodentia; Myomorpha; Muroidea; Muridae; Murinae; Mus; Mus	PF07690.15^MFS_1^Major Facilitator Superfamily^60-401^E:4.7e-32`PF12832.6^MFS_1_like^MFS_1 like family^94-409^E:1.2e-14`PF07690.15^MFS_1^Major Facilitator Superfamily^308-477^E:1.2e-08	.	ExpAA=253.57^PredHel=12^Topology=i56-78o93-115i122-140o144-166i179-198o208-227i262-284o294-316i329-346o351-373i394-413o450-472i	ENOG410ZVCA^solute carrier family 46	KEGG:mmu:15247	GO:0016021^cellular_component^integral component of membrane`GO:0005215^molecular_function^transporter activity`GO:0055085^biological_process^transmembrane transport	GO:0055085^biological_process^transmembrane transport`GO:0016021^cellular_component^integral component of membrane	.	.
[gene=LOC100121315]	lcl|NC_015867.2_mrna_XM_016984138.1_244	MF14A_MOUSE^MF14A_MOUSE^Q:738-2084,H:31-470^65.121%ID^E:7.5e-167^RecName: Full=Hippocampus abundant transcript 1 protein {ECO:0000250|UniProtKB:Q96MC6};^Eukaryota; Metazoa; Chordata; Craniata; Vertebrata; Euteleostomi; Mammalia; Eutheria; Euarchontoglires; Glires; Rodentia; Myomorpha; Muroidea; Muridae; Murinae; Mus; Mus	.	Gene.647::lcl|NC_015867.2_mrna_XM_016984138.1_244::g.647::m.647	591-2246[+]	MF14A_MOUSE^MF14A_MOUSE^Q:50-502,H:31-474^64.989%ID^E:0^RecName: Full=Hippocampus abundant transcript 1 protein {ECO:0000250|UniProtKB:Q96MC6};^Eukaryota; Metazoa; Chordata; Craniata; Vertebrata; Euteleostomi; Mammalia; Eutheria; Euarchontoglires; Glires; Rodentia; Myomorpha; Muroidea; Muridae; Murinae; Mus; Mus	PF07690.15^MFS_1^Major Facilitator Superfamily^60-401^E:3.8e-32`PF12832.6^MFS_1_like^MFS_1 like family^94-409^E:1.3e-14`PF07690.15^MFS_1^Major Facilitator Superfamily^309-477^E:1.5e-08	.	ExpAA=253.56^PredHel=12^Topology=i56-78o93-115i122-140o144-166i179-198o208-227i262-284o294-316i329-346o351-373i394-413o450-472i	ENOG410ZVCA^solute carrier family 46	KEGG:mmu:15247	GO:0016021^cellular_component^integral component of membrane`GO:0005215^molecular_function^transporter activity`GO:0055085^biological_process^transmembrane transport	GO:0055085^biological_process^transmembrane transport`GO:0016021^cellular_component^integral component of membrane	.	.
[gene=LOC100121315]	lcl|NC_015867.2_mrna_XM_016984138.1_244	MF14A_MOUSE^MF14A_MOUSE^Q:738-2084,H:31-470^65.121%ID^E:7.5e-167^RecName: Full=Hippocampus abundant transcript 1 protein {ECO:0000250|UniProtKB:Q96MC6};^Eukaryota; Metazoa; Chordata; Craniata; Vertebrata; Euteleostomi; Mammalia; Eutheria; Euarchontoglires; Glires; Rodentia; Myomorpha; Muroidea; Muridae; Murinae; Mus; Mus	.	Gene.646::lcl|NC_015867.2_mrna_XM_016984138.1_244::g.646::m.646	3-1910[-]	.	.	.	.	.	.	.	.	.	.
[gene=LOC100121352]	lcl|NC_015867.2_mrna_XM_001604913.4_245	V26BL_DANRE^V26BL_DANRE^Q:824-1570,H:1-250^75.6%ID^E:7.69e-131^RecName: Full=Vacuolar protein sorting-associated protein 26B-like;^Eukaryota; Metazoa; Chordata; Craniata; Vertebrata; Euteleostomi; Actinopterygii; Neopterygii; Teleostei; Ostariophysi; Cypriniformes; Cyprinidae; Danio	.	Gene.652::lcl|NC_015867.2_mrna_XM_001604913.4_245::g.652::m.652	824-1573[+]	V26BL_DANRE^V26BL_DANRE^Q:1-249,H:1-250^75.6%ID^E:1.93e-142^RecName: Full=Vacuolar protein sorting-associated protein 26B-like;^Eukaryota; Metazoa; Chordata; Craniata; Vertebrata; Euteleostomi; Actinopterygii; Neopterygii; Teleostei; Ostariophysi; Cypriniformes; Cyprinidae; Danio	PF03643.14^Vps26^Vacuolar protein sorting-associated protein 26^6-249^E:9e-117	.	.	ENOG410XSI1^Vacuolar Protein	KEGG:dre:436688`KO:K18466	GO:0005829^cellular_component^cytosol`GO:0005768^cellular_component^endosome`GO:0030904^cellular_component^retromer complex`GO:0008565^molecular_function^protein transporter activity`GO:0006886^biological_process^intracellular protein transport`GO:0042147^biological_process^retrograde transport, endosome to Golgi	.	.	.
[gene=LOC100121372]	lcl|NC_015867.2_mrna_XM_008204477.2_246	GCP6_HUMAN^GCP6_HUMAN^Q:4185-5234,H:1460-1816^32.869%ID^E:2.62e-53^RecName: Full=Gamma-tubulin complex component 6;^Eukaryota; Metazoa; Chordata; Craniata; Vertebrata; Euteleostomi; Mammalia; Eutheria; Euarchontoglires; Primates; Haplorrhini; Catarrhini; Hominidae; Homo`GCP6_HUMAN^GCP6_HUMAN^Q:1122-2597,H:282-792^27.342%ID^E:4.99e-38^RecName: Full=Gamma-tubulin complex component 6;^Eukaryota; Met…	.	Gene.654::lcl|NC_015867.2_mrna_XM_008204477.2_246::g.654::m.654	171-5255[+]	GCP6_HUMAN^GCP6_HUMAN^Q:1339-1688,H:1460-1816^32.591%ID^E:6.87e-55^RecName: Full=Gamma-tubulin complex component 6;^Eukaryota; Metazoa; Chordata; Craniata; Vertebrata; Euteleostomi; Mammalia; Eutheria; Euarchontoglires; Primates; Haplorrhini; Catarrhini; Hominidae; Homo`GCP6_HUMAN^GCP6_HUMAN^Q:305-809,H:269-792^27.644%ID^E:1.15e-42^RecName: Full=Gamma-tubulin complex component 6;^Eukaryota; Metaz…	PF04130.12^Spc97_Spc98^Spc97 / Spc98 family^385-1599^E:6.4e-89	.	.	ENOG410XQ5B^Tubulin, gamma complex associated protein	KEGG:hsa:85378`KO:K16573	GO:0005813^cellular_component^centrosome`GO:0005829^cellular_component^cytosol`GO:0000923^cellular_component^equatorial microtubule organizing center`GO:0008274^cellular_component^gamma-tubulin ring complex`GO:0016020^cellular_component^membrane`GO:0005874^cellular_component^microtubule`GO:0000922^cellular_component^spindle pole`GO:0043015^molecular_function^gamma-tubulin binding`GO:0008017^molec…	GO:0043015^molecular_function^gamma-tubulin binding`GO:0000226^biological_process^microtubule cytoskeleton organization`GO:0007020^biological_process^microtubule nucleation`GO:0000922^cellular_component^spindle pole`GO:0005815^cellular_component^microtubule organizing center	.	.
[gene=LOC100679908]	lcl|NC_015867.2_mrna_XM_008204489.2_247	DHBF_BACSU^DHBF_BACSU^Q:588-2399,H:1520-2112^28.754%ID^E:4.76e-67^RecName: Full=Dimodular nonribosomal peptide synthase;^Bacteria; Firmicutes; Bacilli; Bacillales; Bacillaceae; Bacillus`DHBF_BACSU^DHBF_BACSU^Q:549-2402,H:450-1038^29.513%ID^E:6.05e-63^RecName: Full=Dimodular nonribosomal peptide synthase;^Bacteria; Firmicutes; Bacilli; Bacillales; Bacillaceae; Bacillus	.	Gene.661::lcl|NC_015867.2_mrna_XM_008204489.2_247::g.661::m.661	417-3077[+]	DHBF_BACSU^DHBF_BACSU^Q:58-661,H:1520-2112^29.241%ID^E:9.38e-79^RecName: Full=Dimodular nonribosomal peptide synthase;^Bacteria; Firmicutes; Bacilli; Bacillales; Bacillaceae; Bacillus`DHBF_BACSU^DHBF_BACSU^Q:45-662,H:450-1038^29.874%ID^E:6.7e-73^RecName: Full=Dimodular nonribosomal peptide synthase;^Bacteria; Firmicutes; Bacilli; Bacillales; Bacillaceae; Bacillus	PF00501.27^AMP-binding^AMP-binding enzyme^59-469^E:1.5e-69`PF13193.5^AMP-binding_C^AMP-binding enzyme C-terminal domain^477-552^E:1.7e-08`PF00550.24^PP-binding^Phosphopantetheine attachment site^594-652^E:2.5e-06	.	.	COG1020^non-ribosomal peptide synthetase`COG3319^synthetase	KEGG:bsu:BSU31960`KO:K04780	GO:0016788^molecular_function^hydrolase activity, acting on ester bonds`GO:0016874^molecular_function^ligase activity`GO:0031177^molecular_function^phosphopantetheine binding`GO:0009058^biological_process^biosynthetic process	GO:0003824^molecular_function^catalytic activity`GO:0008152^biological_process^metabolic process	.	.
[gene=LOC100679908]	lcl|NC_015867.2_mrna_XM_008204489.2_247	DHBF_BACSU^DHBF_BACSU^Q:588-2399,H:1520-2112^28.754%ID^E:4.76e-67^RecName: Full=Dimodular nonribosomal peptide synthase;^Bacteria; Firmicutes; Bacilli; Bacillales; Bacillaceae; Bacillus`DHBF_BACSU^DHBF_BACSU^Q:549-2402,H:450-1038^29.513%ID^E:6.05e-63^RecName: Full=Dimodular nonribosomal peptide synthase;^Bacteria; Firmicutes; Bacilli; Bacillales; Bacillaceae; Bacillus	.	Gene.663::lcl|NC_015867.2_mrna_XM_008204489.2_247::g.663::m.663	3-347[+]	.	.	.	.	.	.	.	.	.	.
[gene=LOC100679908]	lcl|NC_015867.2_mrna_XM_003425453.3_248	DHBF_BACSU^DHBF_BACSU^Q:408-2219,H:1520-2112^28.754%ID^E:2.12e-67^RecName: Full=Dimodular nonribosomal peptide synthase;^Bacteria; Firmicutes; Bacilli; Bacillales; Bacillaceae; Bacillus`DHBF_BACSU^DHBF_BACSU^Q:369-2222,H:450-1038^29.513%ID^E:3.2e-63^RecName: Full=Dimodular nonribosomal peptide synthase;^Bacteria; Firmicutes; Bacilli; Bacillales; Bacillaceae; Bacillus	.	Gene.668::lcl|NC_015867.2_mrna_XM_003425453.3_248::g.668::m.668	101-442[-]	.	.	.	.	.	.	.	.	.	.
[gene=LOC100679908]	lcl|NC_015867.2_mrna_XM_003425453.3_248	DHBF_BACSU^DHBF_BACSU^Q:408-2219,H:1520-2112^28.754%ID^E:2.12e-67^RecName: Full=Dimodular nonribosomal peptide synthase;^Bacteria; Firmicutes; Bacilli; Bacillales; Bacillaceae; Bacillus`DHBF_BACSU^DHBF_BACSU^Q:369-2222,H:450-1038^29.513%ID^E:3.2e-63^RecName: Full=Dimodular nonribosomal peptide synthase;^Bacteria; Firmicutes; Bacilli; Bacillales; Bacillaceae; Bacillus	.	Gene.665::lcl|NC_015867.2_mrna_XM_003425453.3_248::g.665::m.665	330-2897[+]	DHBF_BACSU^DHBF_BACSU^Q:27-630,H:1520-2112^29.241%ID^E:3.07e-79^RecName: Full=Dimodular nonribosomal peptide synthase;^Bacteria; Firmicutes; Bacilli; Bacillales; Bacillaceae; Bacillus`DHBF_BACSU^DHBF_BACSU^Q:14-631,H:450-1038^29.874%ID^E:2.5e-73^RecName: Full=Dimodular nonribosomal peptide synthase;^Bacteria; Firmicutes; Bacilli; Bacillales; Bacillaceae; Bacillus	PF00501.27^AMP-binding^AMP-binding enzyme^28-438^E:1.4e-69`PF13193.5^AMP-binding_C^AMP-binding enzyme C-terminal domain^446-521^E:1.6e-08`PF00550.24^PP-binding^Phosphopantetheine attachment site^563-621^E:2.4e-06	.	.	COG1020^non-ribosomal peptide synthetase`COG3319^synthetase	KEGG:bsu:BSU31960`KO:K04780	GO:0016788^molecular_function^hydrolase activity, acting on ester bonds`GO:0016874^molecular_function^ligase activity`GO:0031177^molecular_function^phosphopantetheine binding`GO:0009058^biological_process^biosynthetic process	GO:0003824^molecular_function^catalytic activity`GO:0008152^biological_process^metabolic process	.	.
[gene=LOC100116016]	lcl|NC_015867.2_mrna_XM_001605462.3_249	CSN8_DANRE^CSN8_DANRE^Q:208-765,H:5-191^37.037%ID^E:7.54e-38^RecName: Full=COP9 signalosome complex subunit 8;^Eukaryota; Metazoa; Chordata; Craniata; Vertebrata; Euteleostomi; Actinopterygii; Neopterygii; Teleostei; Ostariophysi; Cypriniformes; Cyprinidae; Danio	.	Gene.669::lcl|NC_015867.2_mrna_XM_001605462.3_249::g.669::m.669	214-768[+]	CSN8_DANRE^CSN8_DANRE^Q:6-184,H:12-191^37.363%ID^E:8.12e-39^RecName: Full=COP9 signalosome complex subunit 8;^Eukaryota; Metazoa; Chordata; Craniata; Vertebrata; Euteleostomi; Actinopterygii; Neopterygii; Teleostei; Ostariophysi; Cypriniformes; Cyprinidae; Danio	PF10075.8^CSN8_PSD8_EIF3K^CSN8/PSMD8/EIF3K family^26-151^E:2.3e-26	.	.	ENOG410XW9N^cullin deneddylation	KEGG:dre:393198`KO:K12181	GO:0008180^cellular_component^COP9 signalosome`GO:0005737^cellular_component^cytoplasm`GO:0010387^biological_process^COP9 signalosome assembly`GO:0000338^biological_process^protein deneddylation	.	.	.
[gene=LOC100121426]	lcl|NC_015867.2_mrna_XM_001604991.4_250	CC186_MOUSE^CC186_MOUSE^Q:1005-2486,H:323-822^27.984%ID^E:2.02e-27^RecName: Full=Coiled-coil domain-containing protein 186;^Eukaryota; Metazoa; Chordata; Craniata; Vertebrata; Euteleostomi; Mammalia; Eutheria; Euarchontoglires; Glires; Rodentia; Myomorpha; Muroidea; Muridae; Murinae; Mus; Mus	.	Gene.670::lcl|NC_015867.2_mrna_XM_001604991.4_250::g.670::m.670	369-2528[+]	CC186_MOUSE^CC186_MOUSE^Q:213-706,H:323-822^28.599%ID^E:3.08e-31^RecName: Full=Coiled-coil domain-containing protein 186;^Eukaryota; Metazoa; Chordata; Craniata; Vertebrata; Euteleostomi; Mammalia; Eutheria; Euarchontoglires; Glires; Rodentia; Myomorpha; Muroidea; Muridae; Murinae; Mus; Mus	.	.	.	ENOG4110CGV^chromosome 10 open reading frame 118	KEGG:mmu:213993	.	.	.	.
[gene=LOC103315525]	lcl|NC_015867.2_mrna_XM_008204918.2_251	.	.	.	.	.	.	.	.	.	.	.	.	.	.
[gene=LOC100121445]	lcl|NC_015867.2_mrna_XM_001605008.4_252	FEZ2_HUMAN^FEZ2_HUMAN^Q:667-1575,H:53-353^39.062%ID^E:7.53e-46^RecName: Full=Fasciculation and elongation protein zeta-2;^Eukaryota; Metazoa; Chordata; Craniata; Vertebrata; Euteleostomi; Mammalia; Eutheria; Euarchontoglires; Primates; Haplorrhini; Catarrhini; Hominidae; Homo	.	Gene.671::lcl|NC_015867.2_mrna_XM_001605008.4_252::g.671::m.671	418-1578[+]	FEZ2_HUMAN^FEZ2_HUMAN^Q:84-386,H:53-353^39.506%ID^E:1.06e-50^RecName: Full=Fasciculation and elongation protein zeta-2;^Eukaryota; Metazoa; Chordata; Craniata; Vertebrata; Euteleostomi; Mammalia; Eutheria; Euarchontoglires; Primates; Haplorrhini; Catarrhini; Hominidae; Homo	PF07763.12^FEZ^FEZ-like protein^77-319^E:5.5e-98	.	.	.	KEGG:hsa:9637	GO:0030424^cellular_component^axon`GO:0005737^cellular_component^cytoplasm`GO:0007411^biological_process^axon guidance`GO:1902902^biological_process^negative regulation of autophagosome assembly`GO:0007399^biological_process^nervous system development`GO:0007165^biological_process^signal transduction	.	.	.
[gene=LOC100121464]	lcl|NC_015867.2_mrna_XM_001605027.4_253	ICA69_MOUSE^ICA69_MOUSE^Q:345-1079,H:15-257^52.245%ID^E:7.99e-77^RecName: Full=Islet cell autoantigen 1;^Eukaryota; Metazoa; Chordata; Craniata; Vertebrata; Euteleostomi; Mammalia; Eutheria; Euarchontoglires; Glires; Rodentia; Myomorpha; Muroidea; Muridae; Murinae; Mus; Mus	.	Gene.672::lcl|NC_015867.2_mrna_XM_001605027.4_253::g.672::m.672	381-1712[+]	ICA69_MOUSE^ICA69_MOUSE^Q:1-429,H:25-462^37.251%ID^E:1.31e-82^RecName: Full=Islet cell autoantigen 1;^Eukaryota; Metazoa; Chordata; Craniata; Vertebrata; Euteleostomi; Mammalia; Eutheria; Euarchontoglires; Glires; Rodentia; Myomorpha; Muroidea; Muridae; Murinae; Mus; Mus	PF06456.12^Arfaptin^Arfaptin-like domain^1-223^E:2.3e-64	.	.	ENOG410YJKW^Islet cell autoantigen	KEGG:mmu:15893`KO:K19863	GO:0030054^cellular_component^cell junction`GO:0005829^cellular_component^cytosol`GO:0030425^cellular_component^dendrite`GO:0000139^cellular_component^Golgi membrane`GO:0005795^cellular_component^Golgi stack`GO:0043231^cellular_component^intracellular membrane-bounded organelle`GO:0048471^cellular_component^perinuclear region of cytoplasm`GO:0030667^cellular_component^secretory granule membrane`G…	GO:0019904^molecular_function^protein domain specific binding	.	.
[gene=LOC100121482]	lcl|NC_015867.2_mrna_XM_008204500.2_254	5NTC_PONAB^5NTC_PONAB^Q:478-1953,H:18-509^65.859%ID^E:0^RecName: Full=Cytosolic purine 5'-nucleotidase;^Eukaryota; Metazoa; Chordata; Craniata; Vertebrata; Euteleostomi; Mammalia; Eutheria; Euarchontoglires; Primates; Haplorrhini; Catarrhini; Hominidae; Pongo	.	Gene.673::lcl|NC_015867.2_mrna_XM_008204500.2_254::g.673::m.673	400-2205[+]	5NTC_PONAB^5NTC_PONAB^Q:27-518,H:18-509^65.859%ID^E:0^RecName: Full=Cytosolic purine 5'-nucleotidase;^Eukaryota; Metazoa; Chordata; Craniata; Vertebrata; Euteleostomi; Mammalia; Eutheria; Euarchontoglires; Primates; Haplorrhini; Catarrhini; Hominidae; Pongo	PF05761.13^5_nucleotid^5' nucleotidase family^44-499^E:6.7e-180	.	.	ENOG410XQAV^5'-nucleotidase	KEGG:pon:100172749`KO:K01081	GO:0005737^cellular_component^cytoplasm`GO:0008253^molecular_function^5'-nucleotidase activity`GO:0046872^molecular_function^metal ion binding`GO:0000166^molecular_function^nucleotide binding`GO:0009117^biological_process^nucleotide metabolic process	.	.	.
[gene=LOC100121482]	lcl|NC_015867.2_mrna_XM_016984187.1_255	5NTC_PONAB^5NTC_PONAB^Q:610-2085,H:18-509^65.859%ID^E:0^RecName: Full=Cytosolic purine 5'-nucleotidase;^Eukaryota; Metazoa; Chordata; Craniata; Vertebrata; Euteleostomi; Mammalia; Eutheria; Euarchontoglires; Primates; Haplorrhini; Catarrhini; Hominidae; Pongo	.	Gene.675::lcl|NC_015867.2_mrna_XM_016984187.1_255::g.675::m.675	439-2337[+]	5NTC_PONAB^5NTC_PONAB^Q:58-549,H:18-509^65.859%ID^E:0^RecName: Full=Cytosolic purine 5'-nucleotidase;^Eukaryota; Metazoa; Chordata; Craniata; Vertebrata; Euteleostomi; Mammalia; Eutheria; Euarchontoglires; Primates; Haplorrhini; Catarrhini; Hominidae; Pongo	PF05761.13^5_nucleotid^5' nucleotidase family^75-530^E:7.8e-180	.	.	ENOG410XQAV^5'-nucleotidase	KEGG:pon:100172749`KO:K01081	GO:0005737^cellular_component^cytoplasm`GO:0008253^molecular_function^5'-nucleotidase activity`GO:0046872^molecular_function^metal ion binding`GO:0000166^molecular_function^nucleotide binding`GO:0009117^biological_process^nucleotide metabolic process	.	.	.
[gene=LOC100121482]	lcl|NC_015867.2_mrna_XM_001605507.4_256	5NTC_PONAB^5NTC_PONAB^Q:651-2126,H:18-509^65.859%ID^E:0^RecName: Full=Cytosolic purine 5'-nucleotidase;^Eukaryota; Metazoa; Chordata; Craniata; Vertebrata; Euteleostomi; Mammalia; Eutheria; Euarchontoglires; Primates; Haplorrhini; Catarrhini; Hominidae; Pongo	.	Gene.677::lcl|NC_015867.2_mrna_XM_001605507.4_256::g.677::m.677	471-2378[+]	5NTC_PONAB^5NTC_PONAB^Q:61-552,H:18-509^65.859%ID^E:0^RecName: Full=Cytosolic purine 5'-nucleotidase;^Eukaryota; Metazoa; Chordata; Craniata; Vertebrata; Euteleostomi; Mammalia; Eutheria; Euarchontoglires; Primates; Haplorrhini; Catarrhini; Hominidae; Pongo	PF05761.13^5_nucleotid^5' nucleotidase family^78-533^E:7.9e-180	.	.	ENOG410XQAV^5'-nucleotidase	KEGG:pon:100172749`KO:K01081	GO:0005737^cellular_component^cytoplasm`GO:0008253^molecular_function^5'-nucleotidase activity`GO:0046872^molecular_function^metal ion binding`GO:0000166^molecular_function^nucleotide binding`GO:0009117^biological_process^nucleotide metabolic process	.	.	.
[gene=LOC100121482]	lcl|NC_015867.2_mrna_XM_016984192.1_257	5NTC_MOUSE^5NTC_MOUSE^Q:181-1626,H:28-509^67.01%ID^E:0^RecName: Full=Cytosolic purine 5'-nucleotidase;^Eukaryota; Metazoa; Chordata; Craniata; Vertebrata; Euteleostomi; Mammalia; Eutheria; Euarchontoglires; Glires; Rodentia; Myomorpha; Muroidea; Muridae; Murinae; Mus; Mus	.	Gene.679::lcl|NC_015867.2_mrna_XM_016984192.1_257::g.679::m.679	1-1878[+]	5NTC_MOUSE^5NTC_MOUSE^Q:51-542,H:18-509^65.859%ID^E:0^RecName: Full=Cytosolic purine 5'-nucleotidase;^Eukaryota; Metazoa; Chordata; Craniata; Vertebrata; Euteleostomi; Mammalia; Eutheria; Euarchontoglires; Glires; Rodentia; Myomorpha; Muroidea; Muridae; Murinae; Mus; Mus	PF05761.13^5_nucleotid^5' nucleotidase family^68-523^E:7.6e-180	.	.	ENOG410XQAV^5'-nucleotidase	KEGG:mmu:76952`KO:K01081	GO:0005737^cellular_component^cytoplasm`GO:0008253^molecular_function^5'-nucleotidase activity`GO:0046872^molecular_function^metal ion binding`GO:0000166^molecular_function^nucleotide binding`GO:0046085^biological_process^adenosine metabolic process`GO:0046040^biological_process^IMP metabolic process	.	.	.
[gene=LOC100121482]	lcl|NC_015867.2_mrna_XM_016984186.1_258	5NTC_PONAB^5NTC_PONAB^Q:265-1740,H:18-509^65.859%ID^E:0^RecName: Full=Cytosolic purine 5'-nucleotidase;^Eukaryota; Metazoa; Chordata; Craniata; Vertebrata; Euteleostomi; Mammalia; Eutheria; Euarchontoglires; Primates; Haplorrhini; Catarrhini; Hominidae; Pongo	.	Gene.681::lcl|NC_015867.2_mrna_XM_016984186.1_258::g.681::m.681	16-1992[+]	5NTC_PONAB^5NTC_PONAB^Q:84-575,H:18-509^65.859%ID^E:0^RecName: Full=Cytosolic purine 5'-nucleotidase;^Eukaryota; Metazoa; Chordata; Craniata; Vertebrata; Euteleostomi; Mammalia; Eutheria; Euarchontoglires; Primates; Haplorrhini; Catarrhini; Hominidae; Pongo	PF05761.13^5_nucleotid^5' nucleotidase family^101-556^E:8.9e-180	.	.	ENOG410XQAV^5'-nucleotidase	KEGG:pon:100172749`KO:K01081	GO:0005737^cellular_component^cytoplasm`GO:0008253^molecular_function^5'-nucleotidase activity`GO:0046872^molecular_function^metal ion binding`GO:0000166^molecular_function^nucleotide binding`GO:0009117^biological_process^nucleotide metabolic process	.	.	.
[gene=LOC107980927]	lcl|NC_015867.2_mrna_XM_016984258.1_259	.	.	.	.	.	.	.	.	.	.	.	.	.	.
[gene=LOC100121500]	lcl|NC_015867.2_mrna_XM_001605061.4_260	DPH2_DANRE^DPH2_DANRE^Q:2261-1764,H:312-487^41.573%ID^E:2.35e-28^RecName: Full=2-(3-amino-3-carboxypropyl)histidine synthase subunit 2 {ECO:0000305};^Eukaryota; Metazoa; Chordata; Craniata; Vertebrata; Euteleostomi; Actinopterygii; Neopterygii; Teleostei; Ostariophysi; Cypriniformes; Cyprinidae; Danio	.	Gene.683::lcl|NC_015867.2_mrna_XM_001605061.4_260::g.683::m.683	601-1452[+]	CFDP1_RAT^CFDP1_RAT^Q:94-279,H:103-292^39.109%ID^E:3.71e-26^RecName: Full=Craniofacial development protein 1;^Eukaryota; Metazoa; Chordata; Craniata; Vertebrata; Euteleostomi; Mammalia; Eutheria; Euarchontoglires; Glires; Rodentia; Myomorpha; Muroidea; Muridae; Murinae; Rattus	PF07572.11^BCNT^Bucentaur or craniofacial development^206-276^E:7e-28	.	.	ENOG4111H9K^Craniofacial development protein	KEGG:rno:292027	GO:0000777^cellular_component^condensed chromosome kinetochore`GO:0007155^biological_process^cell adhesion`GO:0007275^biological_process^multicellular organism development`GO:2000270^biological_process^negative regulation of fibroblast apoptotic process`GO:0042127^biological_process^regulation of cell proliferation`GO:0008360^biological_process^regulation of cell shape	.	.	.
[gene=LOC100121500]	lcl|NC_015867.2_mrna_XM_016984230.1_261	DPH2_DANRE^DPH2_DANRE^Q:2240-1743,H:312-487^41.573%ID^E:2.3e-28^RecName: Full=2-(3-amino-3-carboxypropyl)histidine synthase subunit 2 {ECO:0000305};^Eukaryota; Metazoa; Chordata; Craniata; Vertebrata; Euteleostomi; Actinopterygii; Neopterygii; Teleostei; Ostariophysi; Cypriniformes; Cyprinidae; Danio	.	Gene.684::lcl|NC_015867.2_mrna_XM_016984230.1_261::g.684::m.684	580-1431[+]	CFDP1_RAT^CFDP1_RAT^Q:94-279,H:103-292^39.109%ID^E:3.71e-26^RecName: Full=Craniofacial development protein 1;^Eukaryota; Metazoa; Chordata; Craniata; Vertebrata; Euteleostomi; Mammalia; Eutheria; Euarchontoglires; Glires; Rodentia; Myomorpha; Muroidea; Muridae; Murinae; Rattus	PF07572.11^BCNT^Bucentaur or craniofacial development^206-276^E:7e-28	.	.	ENOG4111H9K^Craniofacial development protein	KEGG:rno:292027	GO:0000777^cellular_component^condensed chromosome kinetochore`GO:0007155^biological_process^cell adhesion`GO:0007275^biological_process^multicellular organism development`GO:2000270^biological_process^negative regulation of fibroblast apoptotic process`GO:0042127^biological_process^regulation of cell proliferation`GO:0008360^biological_process^regulation of cell shape	.	.	.
[gene=LOC100121500]	lcl|NC_015867.2_mrna_XM_016984238.1_262	DPH2_DANRE^DPH2_DANRE^Q:2229-1732,H:312-487^41.573%ID^E:2.28e-28^RecName: Full=2-(3-amino-3-carboxypropyl)histidine synthase subunit 2 {ECO:0000305};^Eukaryota; Metazoa; Chordata; Craniata; Vertebrata; Euteleostomi; Actinopterygii; Neopterygii; Teleostei; Ostariophysi; Cypriniformes; Cyprinidae; Danio	.	Gene.685::lcl|NC_015867.2_mrna_XM_016984238.1_262::g.685::m.685	569-1420[+]	CFDP1_RAT^CFDP1_RAT^Q:94-279,H:103-292^39.109%ID^E:3.71e-26^RecName: Full=Craniofacial development protein 1;^Eukaryota; Metazoa; Chordata; Craniata; Vertebrata; Euteleostomi; Mammalia; Eutheria; Euarchontoglires; Glires; Rodentia; Myomorpha; Muroidea; Muridae; Murinae; Rattus	PF07572.11^BCNT^Bucentaur or craniofacial development^206-276^E:7e-28	.	.	ENOG4111H9K^Craniofacial development protein	KEGG:rno:292027	GO:0000777^cellular_component^condensed chromosome kinetochore`GO:0007155^biological_process^cell adhesion`GO:0007275^biological_process^multicellular organism development`GO:2000270^biological_process^negative regulation of fibroblast apoptotic process`GO:0042127^biological_process^regulation of cell proliferation`GO:0008360^biological_process^regulation of cell shape	.	.	.
[gene=LOC100121500]	lcl|NC_015867.2_mrna_XM_016984240.1_263	DPH2_DANRE^DPH2_DANRE^Q:2169-1672,H:312-487^41.573%ID^E:2.14e-28^RecName: Full=2-(3-amino-3-carboxypropyl)histidine synthase subunit 2 {ECO:0000305};^Eukaryota; Metazoa; Chordata; Craniata; Vertebrata; Euteleostomi; Actinopterygii; Neopterygii; Teleostei; Ostariophysi; Cypriniformes; Cyprinidae; Danio	.	Gene.686::lcl|NC_015867.2_mrna_XM_016984240.1_263::g.686::m.686	509-1360[+]	CFDP1_RAT^CFDP1_RAT^Q:94-279,H:103-292^39.109%ID^E:3.71e-26^RecName: Full=Craniofacial development protein 1;^Eukaryota; Metazoa; Chordata; Craniata; Vertebrata; Euteleostomi; Mammalia; Eutheria; Euarchontoglires; Glires; Rodentia; Myomorpha; Muroidea; Muridae; Murinae; Rattus	PF07572.11^BCNT^Bucentaur or craniofacial development^206-276^E:7e-28	.	.	ENOG4111H9K^Craniofacial development protein	KEGG:rno:292027	GO:0000777^cellular_component^condensed chromosome kinetochore`GO:0007155^biological_process^cell adhesion`GO:0007275^biological_process^multicellular organism development`GO:2000270^biological_process^negative regulation of fibroblast apoptotic process`GO:0042127^biological_process^regulation of cell proliferation`GO:0008360^biological_process^regulation of cell shape	.	.	.
[gene=LOC100121517]	lcl|NC_015867.2_mrna_XM_008204493.2_264	DPH2_XENLA^DPH2_XENLA^Q:237-1535,H:38-475^35.189%ID^E:1.26e-89^RecName: Full=2-(3-amino-3-carboxypropyl)histidine synthase subunit 2 {ECO:0000305};^Eukaryota; Metazoa; Chordata; Craniata; Vertebrata; Euteleostomi; Amphibia; Batrachia; Anura; Pipoidea; Pipidae; Xenopodinae; Xenopus; Xenopus	.	Gene.687::lcl|NC_015867.2_mrna_XM_008204493.2_264::g.687::m.687	231-1544[+]	DPH2_XENLA^DPH2_XENLA^Q:3-435,H:38-475^35.189%ID^E:5.39e-91^RecName: Full=2-(3-amino-3-carboxypropyl)histidine synthase subunit 2 {ECO:0000305};^Eukaryota; Metazoa; Chordata; Craniata; Vertebrata; Euteleostomi; Amphibia; Batrachia; Anura; Pipoidea; Pipidae; Xenopodinae; Xenopus; Xenopus	PF01866.16^Diphthamide_syn^Putative diphthamide synthesis protein^24-331^E:1e-73	.	.	.	KEGG:xla:446553`KO:K17866	GO:0016740^molecular_function^transferase activity`GO:0017183^biological_process^peptidyl-diphthamide biosynthetic process from peptidyl-histidine	.	.	.
[gene=LOC100680201]	lcl|NC_015867.2_mrna_XM_008204505.2_265	NFYB_PETMA^NFYB_PETMA^Q:486-818,H:49-159^75.676%ID^E:2e-54^RecName: Full=Nuclear transcription factor Y subunit beta;^Eukaryota; Metazoa; Chordata; Craniata; Vertebrata; Cyclostomata; Hyperoartia; Petromyzontiformes; Petromyzontidae; Petromyzon	.	Gene.688::lcl|NC_015867.2_mrna_XM_008204505.2_265::g.688::m.688	300-965[+]	NFYB_CHICK^NFYB_CHICK^Q:10-175,H:4-157^58.929%ID^E:4.58e-59^RecName: Full=Nuclear transcription factor Y subunit beta;^Eukaryota; Metazoa; Chordata; Craniata; Vertebrata; Euteleostomi; Archelosauria; Archosauria; Dinosauria; Saurischia; Theropoda; Coelurosauria; Aves; Neognathae; Galloanserae; Galliformes; Phasianidae; Phasianinae; Gallus	PF00808.22^CBFD_NFYB_HMF^Histone-like transcription factor (CBF/NF-Y) and archaeal histone^73-137^E:1.1e-27	.	.	COG2036^Core component of nucleosome. Nucleosomes wrap and compact DNA into chromatin, limiting DNA accessibility to the cellular machineries which require DNA as a template. Histones thereby play a central role in transcription regulation, DNA repair, DNA replication and chromosomal stability. DNA accessibility is regulated via a complex set of post-translational modifications of histones, also …	KEGG:gga:396205`KO:K08065	GO:0005634^cellular_component^nucleus`GO:0046982^molecular_function^protein heterodimerization activity`GO:0043565^molecular_function^sequence-specific DNA binding`GO:0006355^biological_process^regulation of transcription, DNA-templated`GO:0006351^biological_process^transcription, DNA-templated	.	.	.
[gene=LOC100680201]	lcl|NC_015867.2_mrna_XM_003425455.3_266	NFYB_CHICK^NFYB_CHICK^Q:584-910,H:50-157^77.064%ID^E:5.75e-54^RecName: Full=Nuclear transcription factor Y subunit beta;^Eukaryota; Metazoa; Chordata; Craniata; Vertebrata; Euteleostomi; Archelosauria; Archosauria; Dinosauria; Saurischia; Theropoda; Coelurosauria; Aves; Neognathae; Galloanserae; Galliformes; Phasianidae; Phasianinae; Gallus	.	Gene.690::lcl|NC_015867.2_mrna_XM_003425455.3_266::g.690::m.690	386-1051[+]	NFYB_CHICK^NFYB_CHICK^Q:10-175,H:4-157^58.929%ID^E:4.58e-59^RecName: Full=Nuclear transcription factor Y subunit beta;^Eukaryota; Metazoa; Chordata; Craniata; Vertebrata; Euteleostomi; Archelosauria; Archosauria; Dinosauria; Saurischia; Theropoda; Coelurosauria; Aves; Neognathae; Galloanserae; Galliformes; Phasianidae; Phasianinae; Gallus	PF00808.22^CBFD_NFYB_HMF^Histone-like transcription factor (CBF/NF-Y) and archaeal histone^73-137^E:1.1e-27	.	.	COG2036^Core component of nucleosome. Nucleosomes wrap and compact DNA into chromatin, limiting DNA accessibility to the cellular machineries which require DNA as a template. Histones thereby play a central role in transcription regulation, DNA repair, DNA replication and chromosomal stability. DNA accessibility is regulated via a complex set of post-translational modifications of histones, also …	KEGG:gga:396205`KO:K08065	GO:0005634^cellular_component^nucleus`GO:0046982^molecular_function^protein heterodimerization activity`GO:0043565^molecular_function^sequence-specific DNA binding`GO:0006355^biological_process^regulation of transcription, DNA-templated`GO:0006351^biological_process^transcription, DNA-templated	.	.	.
[gene=LOC100116055]	lcl|NC_015867.2_mrna_XM_001605561.4_267	EIF3A_AEDAE^EIF3A_AEDAE^Q:202-2574,H:1-791^71.681%ID^E:0^RecName: Full=Eukaryotic translation initiation factor 3 subunit A {ECO:0000255|HAMAP-Rule:MF_03000};^Eukaryota; Metazoa; Ecdysozoa; Arthropoda; Hexapoda; Insecta; Pterygota; Neoptera; Holometabola; Diptera; Nematocera; Culicoidea; Culicidae; Culicinae; Aedini; Aedes; Stegomyia	.	Gene.692::lcl|NC_015867.2_mrna_XM_001605561.4_267::g.692::m.692	202-3453[+]	EIF3A_AEDAE^EIF3A_AEDAE^Q:1-791,H:1-791^71.681%ID^E:0^RecName: Full=Eukaryotic translation initiation factor 3 subunit A {ECO:0000255|HAMAP-Rule:MF_03000};^Eukaryota; Metazoa; Ecdysozoa; Arthropoda; Hexapoda; Insecta; Pterygota; Neoptera; Holometabola; Diptera; Nematocera; Culicoidea; Culicidae; Culicinae; Aedini; Aedes; Stegomyia	PF01399.26^PCI^PCI domain^372-494^E:4.2e-09	.	.	ENOG410XQ37^Component of the eukaryotic translation initiation factor 3 (eIF-3) complex, which is involved in protein synthesis and, together with other initiation factors, stimulates binding of mRNA and methionyl-tRNAi to the 40S ribosome (By similarity)	KEGG:aag:5568726`KO:K03254	GO:0005852^cellular_component^eukaryotic translation initiation factor 3 complex`GO:0003743^molecular_function^translation initiation factor activity	.	.	.
[gene=LOC100121538]	lcl|NC_015867.2_mrna_XM_001605099.4_268	NRF6_CAEEL^NRF6_CAEEL^Q:237-1991,H:143-796^26.094%ID^E:1.18e-51^RecName: Full=Nose resistant to fluoxetine protein 6;^Eukaryota; Metazoa; Ecdysozoa; Nematoda; Chromadorea; Rhabditida; Rhabditoidea; Rhabditidae; Peloderinae; Caenorhabditis	.	Gene.697::lcl|NC_015867.2_mrna_XM_001605099.4_268::g.697::m.697	3-2006[+]	NRF6_CAEEL^NRF6_CAEEL^Q:79-667,H:143-800^26.237%ID^E:7.52e-54^RecName: Full=Nose resistant to fluoxetine protein 6;^Eukaryota; Metazoa; Ecdysozoa; Nematoda; Chromadorea; Rhabditida; Rhabditoidea; Rhabditidae; Peloderinae; Caenorhabditis	PF01757.21^Acyl_transf_3^Acyltransferase family^267-652^E:8.2e-21	.	ExpAA=232.23^PredHel=10^Topology=o203-225i274-296o311-333i353-375o415-437i442-464o521-543i556-578o593-615i628-650o	ENOG410YD1T^nose resistant to fluoxetine protein 6-like	KEGG:cel:CELE_C08B11.4	GO:0016021^cellular_component^integral component of membrane`GO:0008289^molecular_function^lipid binding`GO:0016747^molecular_function^transferase activity, transferring acyl groups other than amino-acyl groups`GO:0006869^biological_process^lipid transport`GO:0007275^biological_process^multicellular organism development	GO:0016747^molecular_function^transferase activity, transferring acyl groups other than amino-acyl groups	.	.
[gene=LOC100116095]	lcl|NC_015867.2_mrna_XM_001605678.4_269	YRDC_RAT^YRDC_RAT^Q:55-687,H:62-267^44.186%ID^E:5.17e-49^RecName: Full=YrdC domain-containing protein, mitochondrial;^Eukaryota; Metazoa; Chordata; Craniata; Vertebrata; Euteleostomi; Mammalia; Eutheria; Euarchontoglires; Glires; Rodentia; Myomorpha; Muroidea; Muridae; Murinae; Rattus	.	Gene.700::lcl|NC_015867.2_mrna_XM_001605678.4_269::g.700::m.700	1-801[+]	YRDC_RAT^YRDC_RAT^Q:19-229,H:62-267^44.186%ID^E:2.63e-49^RecName: Full=YrdC domain-containing protein, mitochondrial;^Eukaryota; Metazoa; Chordata; Craniata; Vertebrata; Euteleostomi; Mammalia; Eutheria; Euarchontoglires; Glires; Rodentia; Myomorpha; Muroidea; Muridae; Murinae; Rattus	PF01300.17^Sua5_yciO_yrdC^Telomere recombination^37-218^E:9.8e-46	.	.	COG0009^sua5 ycio yrdc ywlc family protein	KEGG:rno:319113	GO:0005737^cellular_component^cytoplasm`GO:0016020^cellular_component^membrane`GO:0005739^cellular_component^mitochondrion`GO:0003725^molecular_function^double-stranded RNA binding`GO:0016779^molecular_function^nucleotidyltransferase activity`GO:0000049^molecular_function^tRNA binding`GO:0051051^biological_process^negative regulation of transport`GO:0006450^biological_process^regulation of transl…	GO:0003725^molecular_function^double-stranded RNA binding	.	.
[gene=LOC100116133]	lcl|NC_015867.2_mrna_XM_016984261.1_270	RPC10_MOUSE^RPC10_MOUSE^Q:198-521,H:1-108^77.778%ID^E:1.12e-55^RecName: Full=DNA-directed RNA polymerase III subunit RPC10;^Eukaryota; Metazoa; Chordata; Craniata; Vertebrata; Euteleostomi; Mammalia; Eutheria; Euarchontoglires; Glires; Rodentia; Myomorpha; Muroidea; Muridae; Murinae; Mus; Mus	.	Gene.703::lcl|NC_015867.2_mrna_XM_016984261.1_270::g.703::m.703	198-524[+]	RPC10_MOUSE^RPC10_MOUSE^Q:1-108,H:1-108^77.778%ID^E:5.11e-60^RecName: Full=DNA-directed RNA polymerase III subunit RPC10;^Eukaryota; Metazoa; Chordata; Craniata; Vertebrata; Euteleostomi; Mammalia; Eutheria; Euarchontoglires; Glires; Rodentia; Myomorpha; Muroidea; Muridae; Murinae; Mus; Mus	PF02150.15^RNA_POL_M_15KD^RNA polymerases M/15 Kd subunit^4-32^E:1.6e-08`PF01096.17^TFIIS_C^Transcription factor S-II (TFIIS)^68-107^E:5.7e-20	.	.	COG1594^DNA-dependent RNA polymerase catalyzes the transcription of DNA into RNA using the four ribonucleoside triphosphates as substrates (By similarity)	KEGG:mmu:67005`KO:K03019	GO:0005666^cellular_component^RNA polymerase III complex`GO:0005730^cellular_component^nucleolus`GO:0003899^molecular_function^DNA-directed 5'-3' RNA polymerase activity`GO:0003676^molecular_function^nucleic acid binding`GO:0008270^molecular_function^zinc ion binding`GO:0051607^biological_process^defense response to virus`GO:0045087^biological_process^innate immune response`GO:0006386^biological_…	GO:0006351^biological_process^transcription, DNA-templated`GO:0003676^molecular_function^nucleic acid binding`GO:0008270^molecular_function^zinc ion binding	.	.
[gene=LOC100116133]	lcl|NC_015867.2_mrna_XM_016984261.1_270	RPC10_MOUSE^RPC10_MOUSE^Q:198-521,H:1-108^77.778%ID^E:1.12e-55^RecName: Full=DNA-directed RNA polymerase III subunit RPC10;^Eukaryota; Metazoa; Chordata; Craniata; Vertebrata; Euteleostomi; Mammalia; Eutheria; Euarchontoglires; Glires; Rodentia; Myomorpha; Muroidea; Muridae; Murinae; Mus; Mus	.	Gene.702::lcl|NC_015867.2_mrna_XM_016984261.1_270::g.702::m.702	573-1223[+]	YRDC_RAT^YRDC_RAT^Q:35-200,H:62-222^45.783%ID^E:7.85e-40^RecName: Full=YrdC domain-containing protein, mitochondrial;^Eukaryota; Metazoa; Chordata; Craniata; Vertebrata; Euteleostomi; Mammalia; Eutheria; Euarchontoglires; Glires; Rodentia; Myomorpha; Muroidea; Muridae; Murinae; Rattus	PF01300.17^Sua5_yciO_yrdC^Telomere recombination^53-200^E:5.3e-42	.	.	COG0009^sua5 ycio yrdc ywlc family protein	KEGG:rno:319113	GO:0005737^cellular_component^cytoplasm`GO:0016020^cellular_component^membrane`GO:0005739^cellular_component^mitochondrion`GO:0003725^molecular_function^double-stranded RNA binding`GO:0016779^molecular_function^nucleotidyltransferase activity`GO:0000049^molecular_function^tRNA binding`GO:0051051^biological_process^negative regulation of transport`GO:0006450^biological_process^regulation of transl…	GO:0003725^molecular_function^double-stranded RNA binding	.	.
[gene=LOC100121554]	lcl|NC_015867.2_mrna_XM_016981284.1_271	TAF12_MOUSE^TAF12_MOUSE^Q:253-570,H:56-161^73.585%ID^E:1.84e-56^RecName: Full=Transcription initiation factor TFIID subunit 12;^Eukaryota; Metazoa; Chordata; Craniata; Vertebrata; Euteleostomi; Mammalia; Eutheria; Euarchontoglires; Glires; Rodentia; Myomorpha; Muroidea; Muridae; Murinae; Mus; Mus	.	Gene.704::lcl|NC_015867.2_mrna_XM_016981284.1_271::g.704::m.704	1-576[+]	TAF12_BOVIN^TAF12_BOVIN^Q:57-190,H:13-161^60%ID^E:5.47e-58^RecName: Full=Transcription initiation factor TFIID subunit 12;^Eukaryota; Metazoa; Chordata; Craniata; Vertebrata; Euteleostomi; Mammalia; Eutheria; Laurasiatheria; Cetartiodactyla; Ruminantia; Pecora; Bovidae; Bovinae; Bos	PF03847.12^TFIID_20kDa^Transcription initiation factor TFIID subunit A^88-155^E:1.3e-31	.	.	COG5624^TAF12 RNA polymerase II, TATA box binding protein (TBP)-associated factor	KEGG:bta:614227`KO:K03126	GO:0000124^cellular_component^SAGA complex`GO:0046695^cellular_component^SLIK (SAGA-like) complex`GO:0005669^cellular_component^transcription factor TFIID complex`GO:0003677^molecular_function^DNA binding`GO:0046982^molecular_function^protein heterodimerization activity`GO:0001102^molecular_function^RNA polymerase II activating transcription factor binding`GO:0017025^molecular_function^TBP-class …	GO:0006352^biological_process^DNA-templated transcription, initiation`GO:0005669^cellular_component^transcription factor TFIID complex	.	.
[gene=LOC100678442]	lcl|NC_015867.2_mrna_XM_003425410.3_272	LRP6_MOUSE^LRP6_MOUSE^Q:465-2141,H:19-546^26.162%ID^E:1.26e-31^RecName: Full=Low-density lipoprotein receptor-related protein 6;^Eukaryota; Metazoa; Chordata; Craniata; Vertebrata; Euteleostomi; Mammalia; Eutheria; Euarchontoglires; Glires; Rodentia; Myomorpha; Muroidea; Muridae; Murinae; Mus; Mus`LRP6_MOUSE^LRP6_MOUSE^Q:474-2141,H:634-1158^24.227%ID^E:5.92e-25^RecName: Full=Low-density lipoprote…	.	Gene.705::lcl|NC_015867.2_mrna_XM_003425410.3_272::g.705::m.705	171-2291[+]	LRP6_MOUSE^LRP6_MOUSE^Q:99-657,H:19-546^26.46%ID^E:5.62e-32^RecName: Full=Low-density lipoprotein receptor-related protein 6;^Eukaryota; Metazoa; Chordata; Craniata; Vertebrata; Euteleostomi; Mammalia; Eutheria; Euarchontoglires; Glires; Rodentia; Myomorpha; Muroidea; Muridae; Murinae; Mus; Mus`LRP6_MOUSE^LRP6_MOUSE^Q:102-657,H:634-1158^24.227%ID^E:2.71e-25^RecName: Full=Low-density lipoprotein r…	.	.	ExpAA=22.72^PredHel=1^Topology=i60-82o	ENOG410XSY5^Low density lipoprotein receptor-related protein	KEGG:mmu:16974`KO:K03068	GO:0005901^cellular_component^caveola`GO:0009986^cellular_component^cell surface`GO:0031410^cellular_component^cytoplasmic vesicle`GO:0005769^cellular_component^early endosome`GO:0005783^cellular_component^endoplasmic reticulum`GO:0016021^cellular_component^integral component of membrane`GO:0016020^cellular_component^membrane`GO:0043025^cellular_component^neuronal cell body`GO:0005886^cellular_co…	.	.	.
[gene=LOC100121591]	lcl|NC_015867.2_mrna_XM_008204507.2_273	CAH9_MOUSE^CAH9_MOUSE^Q:922-1710,H:110-365^36.704%ID^E:9.82e-41^RecName: Full=Carbonic anhydrase 9;^Eukaryota; Metazoa; Chordata; Craniata; Vertebrata; Euteleostomi; Mammalia; Eutheria; Euarchontoglires; Glires; Rodentia; Myomorpha; Muroidea; Muridae; Murinae; Mus; Mus	.	Gene.709::lcl|NC_015867.2_mrna_XM_008204507.2_273::g.709::m.709	1-366[+]	.	.	.	ExpAA=17.99^PredHel=1^Topology=o27-44i	.	.	.	.	.	.
[gene=LOC100121591]	lcl|NC_015867.2_mrna_XM_008204507.2_273	CAH9_MOUSE^CAH9_MOUSE^Q:922-1710,H:110-365^36.704%ID^E:9.82e-41^RecName: Full=Carbonic anhydrase 9;^Eukaryota; Metazoa; Chordata; Craniata; Vertebrata; Euteleostomi; Mammalia; Eutheria; Euarchontoglires; Glires; Rodentia; Myomorpha; Muroidea; Muridae; Murinae; Mus; Mus	.	Gene.707::lcl|NC_015867.2_mrna_XM_008204507.2_273::g.707::m.707	877-1797[+]	CAH9_MOUSE^CAH9_MOUSE^Q:16-278,H:110-365^36.704%ID^E:1.49e-43^RecName: Full=Carbonic anhydrase 9;^Eukaryota; Metazoa; Chordata; Craniata; Vertebrata; Euteleostomi; Mammalia; Eutheria; Euarchontoglires; Glires; Rodentia; Myomorpha; Muroidea; Muridae; Murinae; Mus; Mus	PF00194.20^Carb_anhydrase^Eukaryotic-type carbonic anhydrase^24-280^E:2.6e-80	.	.	COG3338^Carbonic anhydrase	KEGG:mmu:230099`KO:K01672	GO:0016323^cellular_component^basolateral plasma membrane`GO:0016021^cellular_component^integral component of membrane`GO:0031528^cellular_component^microvillus membrane`GO:0005886^cellular_component^plasma membrane`GO:0004089^molecular_function^carbonate dehydratase activity`GO:0008270^molecular_function^zinc ion binding`GO:0002009^biological_process^morphogenesis of an epithelium`GO:0042493^bio…	.	.	.
[gene=LOC100121628]	lcl|NC_015867.2_ncrna_XR_511918.2_274	.	.	Gene.711::lcl|NC_015867.2_ncrna_XR_511918.2_274::g.711::m.711	111-470[-]	.	.	.	.	.	.	.	.	.	.
[gene=LOC100121628]	lcl|NC_015867.2_ncrna_XR_511918.2_274	.	.	Gene.712::lcl|NC_015867.2_ncrna_XR_511918.2_274::g.712::m.712	3-359[+]	.	.	.	ExpAA=20.32^PredHel=1^Topology=o29-48i	.	.	.	.	.	.
[gene=LOC100121645]	lcl|NC_015867.2_mrna_XM_008204510.2_275	LILI_DROME^LILI_DROME^Q:612-2096,H:10-512^56.262%ID^E:1.6e-141^RecName: Full=Protein Lilipod {ECO:0000303|PubMed:26512105};^Eukaryota; Metazoa; Ecdysozoa; Arthropoda; Hexapoda; Insecta; Pterygota; Neoptera; Holometabola; Diptera; Brachycera; Muscomorpha; Ephydroidea; Drosophilidae; Drosophila; Sophophora	.	Gene.713::lcl|NC_015867.2_mrna_XM_008204510.2_275::g.713::m.713	585-2174[+]	LILI_DROME^LILI_DROME^Q:10-504,H:10-512^56.262%ID^E:2.79e-180^RecName: Full=Protein Lilipod {ECO:0000303|PubMed:26512105};^Eukaryota; Metazoa; Ecdysozoa; Arthropoda; Hexapoda; Insecta; Pterygota; Neoptera; Holometabola; Diptera; Brachycera; Muscomorpha; Ephydroidea; Drosophilidae; Drosophila; Sophophora	PF04791.15^LMBR1^LMBR1-like membrane protein^22-492^E:5.9e-100	.	ExpAA=204.82^PredHel=9^Topology=o20-42i63-85o115-137i157-179o199-221i334-356o395-417i430-452o467-489i	ENOG410YKEX^Limb region 1 homolog	KEGG:dme:Dmel_CG5807	GO:0016021^cellular_component^integral component of membrane`GO:0005886^cellular_component^plasma membrane`GO:0048477^biological_process^oogenesis`GO:0030513^biological_process^positive regulation of BMP signaling pathway	.	.	.
[gene=LOC100680502]	lcl|NC_015867.2_mrna_XM_003425458.3_276	.	.	Gene.716::lcl|NC_015867.2_mrna_XM_003425458.3_276::g.716::m.716	501-1259[+]	.	.	.	.	.	.	.	.	.	.
[gene=LOC100121664]	lcl|NC_015867.2_mrna_XM_008204513.2_277	MAGI1_MOUSE^MAGI1_MOUSE^Q:952-2184,H:294-713^44.276%ID^E:1.48e-96^RecName: Full=Membrane-associated guanylate kinase, WW and PDZ domain-containing protein 1;^Eukaryota; Metazoa; Chordata; Craniata; Vertebrata; Euteleostomi; Mammalia; Eutheria; Euarchontoglires; Glires; Rodentia; Myomorpha; Muroidea; Muridae; Murinae; Mus; Mus`MAGI1_MOUSE^MAGI1_MOUSE^Q:2836-3957,H:778-1213^39.955%ID^E:2.33e-70^Rec…	.	Gene.721::lcl|NC_015867.2_mrna_XM_008204513.2_277::g.721::m.721	1-309[+]	.	.	.	.	.	.	.	.	.	.
[gene=LOC100121664]	lcl|NC_015867.2_mrna_XM_008204513.2_277	MAGI1_MOUSE^MAGI1_MOUSE^Q:952-2184,H:294-713^44.276%ID^E:1.48e-96^RecName: Full=Membrane-associated guanylate kinase, WW and PDZ domain-containing protein 1;^Eukaryota; Metazoa; Chordata; Craniata; Vertebrata; Euteleostomi; Mammalia; Eutheria; Euarchontoglires; Glires; Rodentia; Myomorpha; Muroidea; Muridae; Murinae; Mus; Mus`MAGI1_MOUSE^MAGI1_MOUSE^Q:2836-3957,H:778-1213^39.955%ID^E:2.33e-70^Rec…	.	Gene.718::lcl|NC_015867.2_mrna_XM_008204513.2_277::g.718::m.718	646-4125[+]	MAGI1_MOUSE^MAGI1_MOUSE^Q:103-513,H:294-713^44.85%ID^E:2.56e-101^RecName: Full=Membrane-associated guanylate kinase, WW and PDZ domain-containing protein 1;^Eukaryota; Metazoa; Chordata; Craniata; Vertebrata; Euteleostomi; Mammalia; Eutheria; Euarchontoglires; Glires; Rodentia; Myomorpha; Muroidea; Muridae; Murinae; Mus; Mus`MAGI1_MOUSE^MAGI1_MOUSE^Q:731-1104,H:778-1213^40.848%ID^E:1.37e-74^RecNa…	PF00397.25^WW^WW domain^111-140^E:4.4e-09`PF00595.23^PDZ^PDZ domain (Also known as DHR or GLGF)^227-303^E:3.2e-10`PF00595.23^PDZ^PDZ domain (Also known as DHR or GLGF)^789-869^E:1.6e-13`PF00595.23^PDZ^PDZ domain (Also known as DHR or GLGF)^914-991^E:1.4e-12`PF00595.23^PDZ^PDZ domain (Also known as DHR or GLGF)^1025-1102^E:2.4e-16	.	.	COG5021^ubiquitin protein ligase	KEGG:mmu:14924`KO:K05631	GO:0005912^cellular_component^adherens junction`GO:0005923^cellular_component^bicellular tight junction`GO:0030054^cellular_component^cell junction`GO:0042995^cellular_component^cell projection`GO:0005737^cellular_component^cytoplasm`GO:0016020^cellular_component^membrane`GO:0005654^cellular_component^nucleoplasm`GO:0005634^cellular_component^nucleus`GO:0005886^cellular_component^plasma membrane`…	GO:0005515^molecular_function^protein binding	.	.
[gene=LOC100121664]	lcl|NC_015867.2_mrna_XM_003425459.3_278	MAGI1_MOUSE^MAGI1_MOUSE^Q:952-2184,H:294-713^44.276%ID^E:1.52e-96^RecName: Full=Membrane-associated guanylate kinase, WW and PDZ domain-containing protein 1;^Eukaryota; Metazoa; Chordata; Craniata; Vertebrata; Euteleostomi; Mammalia; Eutheria; Euarchontoglires; Glires; Rodentia; Myomorpha; Muroidea; Muridae; Murinae; Mus; Mus`MAGI1_MOUSE^MAGI1_MOUSE^Q:2836-3957,H:778-1213^39.955%ID^E:2.35e-70^Rec…	.	Gene.726::lcl|NC_015867.2_mrna_XM_003425459.3_278::g.726::m.726	1-306[+]	.	.	.	.	.	.	.	.	.	.
[gene=LOC100121664]	lcl|NC_015867.2_mrna_XM_003425459.3_278	MAGI1_MOUSE^MAGI1_MOUSE^Q:952-2184,H:294-713^44.276%ID^E:1.52e-96^RecName: Full=Membrane-associated guanylate kinase, WW and PDZ domain-containing protein 1;^Eukaryota; Metazoa; Chordata; Craniata; Vertebrata; Euteleostomi; Mammalia; Eutheria; Euarchontoglires; Glires; Rodentia; Myomorpha; Muroidea; Muridae; Murinae; Mus; Mus`MAGI1_MOUSE^MAGI1_MOUSE^Q:2836-3957,H:778-1213^39.955%ID^E:2.35e-70^Rec…	.	Gene.723::lcl|NC_015867.2_mrna_XM_003425459.3_278::g.723::m.723	643-4125[+]	MAGI1_MOUSE^MAGI1_MOUSE^Q:104-514,H:294-713^44.85%ID^E:2.52e-101^RecName: Full=Membrane-associated guanylate kinase, WW and PDZ domain-containing protein 1;^Eukaryota; Metazoa; Chordata; Craniata; Vertebrata; Euteleostomi; Mammalia; Eutheria; Euarchontoglires; Glires; Rodentia; Myomorpha; Muroidea; Muridae; Murinae; Mus; Mus`MAGI1_MOUSE^MAGI1_MOUSE^Q:732-1105,H:778-1213^40.848%ID^E:1.4e-74^RecNam…	PF00397.25^WW^WW domain^112-141^E:4.5e-09`PF00595.23^PDZ^PDZ domain (Also known as DHR or GLGF)^228-304^E:3.2e-10`PF00595.23^PDZ^PDZ domain (Also known as DHR or GLGF)^790-870^E:1.6e-13`PF00595.23^PDZ^PDZ domain (Also known as DHR or GLGF)^915-992^E:1.4e-12`PF00595.23^PDZ^PDZ domain (Also known as DHR or GLGF)^1026-1103^E:2.4e-16	.	.	COG5021^ubiquitin protein ligase	KEGG:mmu:14924`KO:K05631	GO:0005912^cellular_component^adherens junction`GO:0005923^cellular_component^bicellular tight junction`GO:0030054^cellular_component^cell junction`GO:0042995^cellular_component^cell projection`GO:0005737^cellular_component^cytoplasm`GO:0016020^cellular_component^membrane`GO:0005654^cellular_component^nucleoplasm`GO:0005634^cellular_component^nucleus`GO:0005886^cellular_component^plasma membrane`…	GO:0005515^molecular_function^protein binding	.	.
[gene=LOC100121664]	lcl|NC_015867.2_mrna_XM_016990210.1_279	MAGI1_MOUSE^MAGI1_MOUSE^Q:952-2184,H:294-713^44.276%ID^E:1.5e-96^RecName: Full=Membrane-associated guanylate kinase, WW and PDZ domain-containing protein 1;^Eukaryota; Metazoa; Chordata; Craniata; Vertebrata; Euteleostomi; Mammalia; Eutheria; Euarchontoglires; Glires; Rodentia; Myomorpha; Muroidea; Muridae; Murinae; Mus; Mus`MAGI1_MOUSE^MAGI1_MOUSE^Q:2836-3954,H:778-1213^40.045%ID^E:1.47e-71^RecN…	.	Gene.728::lcl|NC_015867.2_mrna_XM_016990210.1_279::g.728::m.728	643-4122[+]	MAGI1_MOUSE^MAGI1_MOUSE^Q:104-514,H:294-713^44.85%ID^E:2.28e-101^RecName: Full=Membrane-associated guanylate kinase, WW and PDZ domain-containing protein 1;^Eukaryota; Metazoa; Chordata; Craniata; Vertebrata; Euteleostomi; Mammalia; Eutheria; Euarchontoglires; Glires; Rodentia; Myomorpha; Muroidea; Muridae; Murinae; Mus; Mus`MAGI1_MOUSE^MAGI1_MOUSE^Q:732-1104,H:778-1213^40.94%ID^E:6.76e-76^RecNam…	PF00397.25^WW^WW domain^112-141^E:4.4e-09`PF00595.23^PDZ^PDZ domain (Also known as DHR or GLGF)^228-304^E:3.2e-10`PF00595.23^PDZ^PDZ domain (Also known as DHR or GLGF)^790-869^E:3.9e-13`PF00595.23^PDZ^PDZ domain (Also known as DHR or GLGF)^914-991^E:1.4e-12`PF00595.23^PDZ^PDZ domain (Also known as DHR or GLGF)^1025-1102^E:2.4e-16	.	.	COG5021^ubiquitin protein ligase	KEGG:mmu:14924`KO:K05631	GO:0005912^cellular_component^adherens junction`GO:0005923^cellular_component^bicellular tight junction`GO:0030054^cellular_component^cell junction`GO:0042995^cellular_component^cell projection`GO:0005737^cellular_component^cytoplasm`GO:0016020^cellular_component^membrane`GO:0005654^cellular_component^nucleoplasm`GO:0005634^cellular_component^nucleus`GO:0005886^cellular_component^plasma membrane`…	GO:0005515^molecular_function^protein binding	.	.
[gene=LOC100121664]	lcl|NC_015867.2_mrna_XM_016990210.1_279	MAGI1_MOUSE^MAGI1_MOUSE^Q:952-2184,H:294-713^44.276%ID^E:1.5e-96^RecName: Full=Membrane-associated guanylate kinase, WW and PDZ domain-containing protein 1;^Eukaryota; Metazoa; Chordata; Craniata; Vertebrata; Euteleostomi; Mammalia; Eutheria; Euarchontoglires; Glires; Rodentia; Myomorpha; Muroidea; Muridae; Murinae; Mus; Mus`MAGI1_MOUSE^MAGI1_MOUSE^Q:2836-3954,H:778-1213^40.045%ID^E:1.47e-71^RecN…	.	Gene.731::lcl|NC_015867.2_mrna_XM_016990210.1_279::g.731::m.731	1-306[+]	.	.	.	.	.	.	.	.	.	.
[gene=LOC107982208]	lcl|NC_015867.2_ncrna_XR_001729757.1_280	.	.	.	.	.	.	.	.	.	.	.	.	.	.
[gene=LOC100677812]	lcl|NC_015867.2_mrna_XM_003425460.3_281	.	.	Gene.734::lcl|NC_015867.2_mrna_XM_003425460.3_281::g.734::m.734	84-611[+]	.	.	.	.	.	.	.	.	.	.
[gene=LOC100121696]	lcl|NC_015867.2_mrna_XM_001605258.4_282	.	.	Gene.735::lcl|NC_015867.2_mrna_XM_001605258.4_282::g.735::m.735	86-658[+]	.	.	.	.	.	.	.	.	.	.
[gene=LOC100121713]	lcl|NC_015867.2_mrna_XM_001605274.4_283	FBF1_MOUSE^FBF1_MOUSE^Q:1557-2822,H:638-1080^24.009%ID^E:2.03e-08^RecName: Full=Fas-binding factor 1;^Eukaryota; Metazoa; Chordata; Craniata; Vertebrata; Euteleostomi; Mammalia; Eutheria; Euarchontoglires; Glires; Rodentia; Myomorpha; Muroidea; Muridae; Murinae; Mus; Mus	.	Gene.736::lcl|NC_015867.2_mrna_XM_001605274.4_283::g.736::m.736	120-3026[+]	FBF1_MOUSE^FBF1_MOUSE^Q:475-903,H:633-1082^23.478%ID^E:1.62e-15^RecName: Full=Fas-binding factor 1;^Eukaryota; Metazoa; Chordata; Craniata; Vertebrata; Euteleostomi; Mammalia; Eutheria; Euarchontoglires; Glires; Rodentia; Myomorpha; Muroidea; Muridae; Murinae; Mus; Mus	.	.	.	ENOG4111RN4^Fas (TNFRSF6) binding factor 1	KEGG:mmu:217335`KO:K16471	GO:0043296^cellular_component^apical junction complex`GO:0005814^cellular_component^centriole`GO:0005813^cellular_component^centrosome`GO:0097539^cellular_component^ciliary transition fiber`GO:0045095^cellular_component^keratin filament`GO:0000922^cellular_component^spindle pole`GO:0043297^biological_process^apical junction assembly`GO:0060271^biological_process^cilium assembly`GO:0090162^biologi…	.	.	.
[gene=LOC100121730]	lcl|NC_015867.2_mrna_XM_001605872.4_284	EMC89_DROME^EMC89_DROME^Q:136-744,H:1-201^45.631%ID^E:8.94e-54^RecName: Full=ER membrane protein complex subunit 8/9 homolog;^Eukaryota; Metazoa; Ecdysozoa; Arthropoda; Hexapoda; Insecta; Pterygota; Neoptera; Holometabola; Diptera; Brachycera; Muscomorpha; Ephydroidea; Drosophilidae; Drosophila; Sophophora	.	Gene.737::lcl|NC_015867.2_mrna_XM_001605872.4_284::g.737::m.737	136-756[+]	EMC89_DROME^EMC89_DROME^Q:1-203,H:1-201^45.631%ID^E:5.72e-55^RecName: Full=ER membrane protein complex subunit 8/9 homolog;^Eukaryota; Metazoa; Ecdysozoa; Arthropoda; Hexapoda; Insecta; Pterygota; Neoptera; Holometabola; Diptera; Brachycera; Muscomorpha; Ephydroidea; Drosophilidae; Drosophila; Sophophora	PF03665.12^UPF0172^Uncharacterised protein family (UPF0172)^4-193^E:2.3e-62	.	.	ENOG410Y8KS^ER membrane protein complex subunit	KEGG:dme:Dmel_CG3501	GO:0012505^cellular_component^endomembrane system`GO:0072546^cellular_component^ER membrane protein complex	.	.	.
[gene=LOC100121751]	lcl|NC_015867.2_mrna_XM_016987698.1_285	DUS22_HUMAN^DUS22_HUMAN^Q:66-584,H:1-171^53.179%ID^E:1.92e-53^RecName: Full=Dual specificity protein phosphatase 22;^Eukaryota; Metazoa; Chordata; Craniata; Vertebrata; Euteleostomi; Mammalia; Eutheria; Euarchontoglires; Primates; Haplorrhini; Catarrhini; Hominidae; Homo	.	Gene.739::lcl|NC_015867.2_mrna_XM_016987698.1_285::g.739::m.739	330-1313[-]	.	.	.	.	.	.	.	.	.	.
[gene=LOC100121751]	lcl|NC_015867.2_mrna_XM_016987698.1_285	DUS22_HUMAN^DUS22_HUMAN^Q:66-584,H:1-171^53.179%ID^E:1.92e-53^RecName: Full=Dual specificity protein phosphatase 22;^Eukaryota; Metazoa; Chordata; Craniata; Vertebrata; Euteleostomi; Mammalia; Eutheria; Euarchontoglires; Primates; Haplorrhini; Catarrhini; Hominidae; Homo	.	Gene.738::lcl|NC_015867.2_mrna_XM_016987698.1_285::g.738::m.738	66-1232[+]	DUS22_HUMAN^DUS22_HUMAN^Q:1-171,H:1-169^53.801%ID^E:4.15e-62^RecName: Full=Dual specificity protein phosphatase 22;^Eukaryota; Metazoa; Chordata; Craniata; Vertebrata; Euteleostomi; Mammalia; Eutheria; Euarchontoglires; Primates; Haplorrhini; Catarrhini; Hominidae; Homo	PF00782.19^DSPc^Dual specificity phosphatase, catalytic domain^12-140^E:1.1e-31	.	.	COG2453^dual specificity phosphatase	KEGG:hsa:56940`KO:K14165	GO:0005737^cellular_component^cytoplasm`GO:0005634^cellular_component^nucleus`GO:0004725^molecular_function^protein tyrosine phosphatase activity`GO:0008138^molecular_function^protein tyrosine/serine/threonine phosphatase activity`GO:0006915^biological_process^apoptotic process`GO:0008283^biological_process^cell proliferation`GO:0000188^biological_process^inactivation of MAPK activity`GO:0007275^…	GO:0008138^molecular_function^protein tyrosine/serine/threonine phosphatase activity`GO:0016311^biological_process^dephosphorylation	.	.
[gene=LOC100121751]	lcl|NC_015867.2_mrna_XM_016987703.1_286	DUS22_HUMAN^DUS22_HUMAN^Q:66-584,H:1-171^53.179%ID^E:1.75e-53^RecName: Full=Dual specificity protein phosphatase 22;^Eukaryota; Metazoa; Chordata; Craniata; Vertebrata; Euteleostomi; Mammalia; Eutheria; Euarchontoglires; Primates; Haplorrhini; Catarrhini; Hominidae; Homo	.	Gene.742::lcl|NC_015867.2_mrna_XM_016987703.1_286::g.742::m.742	330-1280[-]	.	.	.	.	.	.	.	.	.	.
[gene=LOC100121751]	lcl|NC_015867.2_mrna_XM_016987703.1_286	DUS22_HUMAN^DUS22_HUMAN^Q:66-584,H:1-171^53.179%ID^E:1.75e-53^RecName: Full=Dual specificity protein phosphatase 22;^Eukaryota; Metazoa; Chordata; Craniata; Vertebrata; Euteleostomi; Mammalia; Eutheria; Euarchontoglires; Primates; Haplorrhini; Catarrhini; Hominidae; Homo	.	Gene.741::lcl|NC_015867.2_mrna_XM_016987703.1_286::g.741::m.741	66-1199[+]	DUS22_HUMAN^DUS22_HUMAN^Q:1-171,H:1-169^53.801%ID^E:1.85e-62^RecName: Full=Dual specificity protein phosphatase 22;^Eukaryota; Metazoa; Chordata; Craniata; Vertebrata; Euteleostomi; Mammalia; Eutheria; Euarchontoglires; Primates; Haplorrhini; Catarrhini; Hominidae; Homo	PF00782.19^DSPc^Dual specificity phosphatase, catalytic domain^12-140^E:1e-31	.	.	COG2453^dual specificity phosphatase	KEGG:hsa:56940`KO:K14165	GO:0005737^cellular_component^cytoplasm`GO:0005634^cellular_component^nucleus`GO:0004725^molecular_function^protein tyrosine phosphatase activity`GO:0008138^molecular_function^protein tyrosine/serine/threonine phosphatase activity`GO:0006915^biological_process^apoptotic process`GO:0008283^biological_process^cell proliferation`GO:0000188^biological_process^inactivation of MAPK activity`GO:0007275^…	GO:0008138^molecular_function^protein tyrosine/serine/threonine phosphatase activity`GO:0016311^biological_process^dephosphorylation	.	.
[gene=LOC100121751]	lcl|NC_015867.2_mrna_XM_016987695.1_287	DUS22_HUMAN^DUS22_HUMAN^Q:66-584,H:1-171^53.179%ID^E:1.61e-53^RecName: Full=Dual specificity protein phosphatase 22;^Eukaryota; Metazoa; Chordata; Craniata; Vertebrata; Euteleostomi; Mammalia; Eutheria; Euarchontoglires; Primates; Haplorrhini; Catarrhini; Hominidae; Homo	.	Gene.745::lcl|NC_015867.2_mrna_XM_016987695.1_287::g.745::m.745	330-1343[-]	.	.	.	.	.	.	.	.	.	.
[gene=LOC100121751]	lcl|NC_015867.2_mrna_XM_016987695.1_287	DUS22_HUMAN^DUS22_HUMAN^Q:66-584,H:1-171^53.179%ID^E:1.61e-53^RecName: Full=Dual specificity protein phosphatase 22;^Eukaryota; Metazoa; Chordata; Craniata; Vertebrata; Euteleostomi; Mammalia; Eutheria; Euarchontoglires; Primates; Haplorrhini; Catarrhini; Hominidae; Homo	.	Gene.744::lcl|NC_015867.2_mrna_XM_016987695.1_287::g.744::m.744	66-1262[+]	DUS22_HUMAN^DUS22_HUMAN^Q:1-171,H:1-169^53.801%ID^E:3.85e-62^RecName: Full=Dual specificity protein phosphatase 22;^Eukaryota; Metazoa; Chordata; Craniata; Vertebrata; Euteleostomi; Mammalia; Eutheria; Euarchontoglires; Primates; Haplorrhini; Catarrhini; Hominidae; Homo	PF00782.19^DSPc^Dual specificity phosphatase, catalytic domain^12-140^E:1.2e-31	.	.	COG2453^dual specificity phosphatase	KEGG:hsa:56940`KO:K14165	GO:0005737^cellular_component^cytoplasm`GO:0005634^cellular_component^nucleus`GO:0004725^molecular_function^protein tyrosine phosphatase activity`GO:0008138^molecular_function^protein tyrosine/serine/threonine phosphatase activity`GO:0006915^biological_process^apoptotic process`GO:0008283^biological_process^cell proliferation`GO:0000188^biological_process^inactivation of MAPK activity`GO:0007275^…	GO:0008138^molecular_function^protein tyrosine/serine/threonine phosphatase activity`GO:0016311^biological_process^dephosphorylation	.	.
[gene=LOC103315476]	lcl|NC_015867.2_mrna_XM_008204520.2_288	.	.	Gene.747::lcl|NC_015867.2_mrna_XM_008204520.2_288::g.747::m.747	1-921[+]	.	.	.	.	.	.	.	.	.	.
[gene=LOC100116165]	lcl|NC_015867.2_mrna_XM_016987725.1_289	.	.	Gene.750::lcl|NC_015867.2_mrna_XM_016987725.1_289::g.750::m.750	545-1141[+]	.	.	.	ExpAA=51.51^PredHel=2^Topology=o10-32i45-67o	.	.	.	.	.	.
[gene=LOC100116165]	lcl|NC_015867.2_mrna_XM_008204516.2_290	.	.	Gene.751::lcl|NC_015867.2_mrna_XM_008204516.2_290::g.751::m.751	141-737[+]	.	.	.	ExpAA=51.51^PredHel=2^Topology=o10-32i45-67o	.	.	.	.	.	.
[gene=LOC100116165]	lcl|NC_015867.2_mrna_XM_016987722.1_291	.	.	Gene.752::lcl|NC_015867.2_mrna_XM_016987722.1_291::g.752::m.752	186-782[+]	.	.	.	ExpAA=51.51^PredHel=2^Topology=o10-32i45-67o	.	.	.	.	.	.
[gene=LOC100116165]	lcl|NC_015867.2_mrna_XM_016987713.1_292	.	.	Gene.753::lcl|NC_015867.2_mrna_XM_016987713.1_292::g.753::m.753	190-786[+]	.	.	.	ExpAA=51.51^PredHel=2^Topology=o10-32i45-67o	.	.	.	.	.	.
[gene=LOC100116165]	lcl|NC_015867.2_mrna_XM_016987728.1_293	.	.	Gene.754::lcl|NC_015867.2_mrna_XM_016987728.1_293::g.754::m.754	131-727[+]	.	.	.	ExpAA=51.51^PredHel=2^Topology=o10-32i45-67o	.	.	.	.	.	.
[gene=LOC100116165]	lcl|NC_015867.2_mrna_XM_016987723.1_294	.	.	Gene.755::lcl|NC_015867.2_mrna_XM_016987723.1_294::g.755::m.755	136-732[+]	.	.	.	ExpAA=51.51^PredHel=2^Topology=o10-32i45-67o	.	.	.	.	.	.
[gene=LOC100116165]	lcl|NC_015867.2_mrna_XM_016987718.1_295	.	.	Gene.756::lcl|NC_015867.2_mrna_XM_016987718.1_295::g.756::m.756	187-783[+]	.	.	.	ExpAA=51.51^PredHel=2^Topology=o10-32i45-67o	.	.	.	.	.	.
[gene=LOC100116165]	lcl|NC_015867.2_mrna_XM_016987732.1_296	.	.	Gene.757::lcl|NC_015867.2_mrna_XM_016987732.1_296::g.757::m.757	66-662[+]	.	.	.	ExpAA=51.51^PredHel=2^Topology=o10-32i45-67o	.	.	.	.	.	.
[gene=LOC100116165]	lcl|NC_015867.2_mrna_XM_003425461.3_297	TMM42_MOUSE^TMM42_MOUSE^Q:319-537,H:71-143^38.356%ID^E:7.8e-06^RecName: Full=Transmembrane protein 42;^Eukaryota; Metazoa; Chordata; Craniata; Vertebrata; Euteleostomi; Mammalia; Eutheria; Euarchontoglires; Glires; Rodentia; Myomorpha; Muroidea; Muridae; Murinae; Mus; Mus	.	Gene.758::lcl|NC_015867.2_mrna_XM_003425461.3_297::g.758::m.758	187-597[+]	TMM42_MOUSE^TMM42_MOUSE^Q:45-129,H:71-157^35.632%ID^E:9.32e-09^RecName: Full=Transmembrane protein 42;^Eukaryota; Metazoa; Chordata; Craniata; Vertebrata; Euteleostomi; Mammalia; Eutheria; Euarchontoglires; Glires; Rodentia; Myomorpha; Muroidea; Muridae; Murinae; Mus; Mus	.	.	ExpAA=77.92^PredHel=3^Topology=o10-32i45-67o100-122i	ENOG410XXKU^Transmembrane protein 42	KEGG:mmu:66079	GO:0016021^cellular_component^integral component of membrane	.	.	.
[gene=LOC100121770]	lcl|NC_015867.2_mrna_XM_016987659.1_298	PP16A_MOUSE^PP16A_MOUSE^Q:244-1305,H:3-368^51.892%ID^E:1.23e-106^RecName: Full=Protein phosphatase 1 regulatory subunit 16A;^Eukaryota; Metazoa; Chordata; Craniata; Vertebrata; Euteleostomi; Mammalia; Eutheria; Euarchontoglires; Glires; Rodentia; Myomorpha; Muroidea; Muridae; Murinae; Mus; Mus	.	Gene.760::lcl|NC_015867.2_mrna_XM_016987659.1_298::g.760::m.760	1711-2232[-]	.	.	.	ExpAA=21.21^PredHel=1^Topology=o15-37i	.	.	.	.	.	.
[gene=LOC100121770]	lcl|NC_015867.2_mrna_XM_016987659.1_298	PP16A_MOUSE^PP16A_MOUSE^Q:244-1305,H:3-368^51.892%ID^E:1.23e-106^RecName: Full=Protein phosphatase 1 regulatory subunit 16A;^Eukaryota; Metazoa; Chordata; Craniata; Vertebrata; Euteleostomi; Mammalia; Eutheria; Euarchontoglires; Glires; Rodentia; Myomorpha; Muroidea; Muridae; Murinae; Mus; Mus	.	Gene.759::lcl|NC_015867.2_mrna_XM_016987659.1_298::g.759::m.759	1-1896[+]	PP16A_MOUSE^PP16A_MOUSE^Q:82-631,H:3-524^39.93%ID^E:2.03e-118^RecName: Full=Protein phosphatase 1 regulatory subunit 16A;^Eukaryota; Metazoa; Chordata; Craniata; Vertebrata; Euteleostomi; Mammalia; Eutheria; Euarchontoglires; Glires; Rodentia; Myomorpha; Muroidea; Muridae; Murinae; Mus; Mus	PF12796.6^Ank_2^Ankyrin repeats (3 copies)^147-233^E:2.1e-16`PF13637.5^Ank_4^Ankyrin repeats (many copies)^147-182^E:8.9e-06`PF00023.29^Ank^Ankyrin repeat^173-204^E:0.00014`PF13606.5^Ank_3^Ankyrin repeat^173-202^E:0.0002`PF13637.5^Ank_4^Ankyrin repeats (many copies)^175-227^E:8.8e-14`PF13857.5^Ank_5^Ankyrin repeats (many copies)^193-247^E:9.2e-12`PF13606.5^Ank_3^Ankyrin repeat^207-233^E:0.00064`P…	.	.	COG0666^Ankyrin Repeat	KEGG:mmu:73062`KO:K17458	GO:0005829^cellular_component^cytosol`GO:0005886^cellular_component^plasma membrane`GO:0019888^molecular_function^protein phosphatase regulator activity	GO:0005515^molecular_function^protein binding	.	.
[gene=LOC100121770]	lcl|NC_015867.2_mrna_XM_016987655.1_299	PP16A_MOUSE^PP16A_MOUSE^Q:175-1236,H:3-368^51.892%ID^E:4.01e-107^RecName: Full=Protein phosphatase 1 regulatory subunit 16A;^Eukaryota; Metazoa; Chordata; Craniata; Vertebrata; Euteleostomi; Mammalia; Eutheria; Euarchontoglires; Glires; Rodentia; Myomorpha; Muroidea; Muridae; Murinae; Mus; Mus	.	Gene.762::lcl|NC_015867.2_mrna_XM_016987655.1_299::g.762::m.762	1642-2163[-]	.	.	.	ExpAA=21.21^PredHel=1^Topology=o15-37i	.	.	.	.	.	.
[gene=LOC100121770]	lcl|NC_015867.2_mrna_XM_016987655.1_299	PP16A_MOUSE^PP16A_MOUSE^Q:175-1236,H:3-368^51.892%ID^E:4.01e-107^RecName: Full=Protein phosphatase 1 regulatory subunit 16A;^Eukaryota; Metazoa; Chordata; Craniata; Vertebrata; Euteleostomi; Mammalia; Eutheria; Euarchontoglires; Glires; Rodentia; Myomorpha; Muroidea; Muridae; Murinae; Mus; Mus	.	Gene.761::lcl|NC_015867.2_mrna_XM_016987655.1_299::g.761::m.761	1-1827[+]	PP16A_MOUSE^PP16A_MOUSE^Q:59-608,H:3-524^39.93%ID^E:4.85e-119^RecName: Full=Protein phosphatase 1 regulatory subunit 16A;^Eukaryota; Metazoa; Chordata; Craniata; Vertebrata; Euteleostomi; Mammalia; Eutheria; Euarchontoglires; Glires; Rodentia; Myomorpha; Muroidea; Muridae; Murinae; Mus; Mus	PF12796.6^Ank_2^Ankyrin repeats (3 copies)^124-210^E:2e-16`PF13637.5^Ank_4^Ankyrin repeats (many copies)^124-159^E:8.5e-06`PF00023.29^Ank^Ankyrin repeat^150-181^E:0.00013`PF13606.5^Ank_3^Ankyrin repeat^150-179^E:0.00019`PF13637.5^Ank_4^Ankyrin repeats (many copies)^152-204^E:8.4e-14`PF13857.5^Ank_5^Ankyrin repeats (many copies)^170-224^E:8.7e-12`PF13606.5^Ank_3^Ankyrin repeat^184-210^E:0.00062`PF…	.	.	COG0666^Ankyrin Repeat	KEGG:mmu:73062`KO:K17458	GO:0005829^cellular_component^cytosol`GO:0005886^cellular_component^plasma membrane`GO:0019888^molecular_function^protein phosphatase regulator activity	GO:0005515^molecular_function^protein binding	.	.
[gene=LOC100121770]	lcl|NC_015867.2_mrna_XM_008204514.2_300	PP16A_MOUSE^PP16A_MOUSE^Q:131-1192,H:3-368^51.892%ID^E:7.72e-107^RecName: Full=Protein phosphatase 1 regulatory subunit 16A;^Eukaryota; Metazoa; Chordata; Craniata; Vertebrata; Euteleostomi; Mammalia; Eutheria; Euarchontoglires; Glires; Rodentia; Myomorpha; Muroidea; Muridae; Murinae; Mus; Mus	.	Gene.763::lcl|NC_015867.2_mrna_XM_008204514.2_300::g.763::m.763	59-1783[+]	PP16A_MOUSE^PP16A_MOUSE^Q:25-574,H:3-524^39.543%ID^E:2.6e-119^RecName: Full=Protein phosphatase 1 regulatory subunit 16A;^Eukaryota; Metazoa; Chordata; Craniata; Vertebrata; Euteleostomi; Mammalia; Eutheria; Euarchontoglires; Glires; Rodentia; Myomorpha; Muroidea; Muridae; Murinae; Mus; Mus	PF13637.5^Ank_4^Ankyrin repeats (many copies)^89-125^E:8e-06`PF12796.6^Ank_2^Ankyrin repeats (3 copies)^90-176^E:1.8e-16`PF00023.29^Ank^Ankyrin repeat^116-147^E:0.00012`PF13606.5^Ank_3^Ankyrin repeat^116-145^E:0.00017`PF13637.5^Ank_4^Ankyrin repeats (many copies)^118-170^E:7.8e-14`PF13857.5^Ank_5^Ankyrin repeats (many copies)^136-190^E:8.1e-12`PF13606.5^Ank_3^Ankyrin repeat^150-176^E:0.00057`PF00…	.	.	COG0666^Ankyrin Repeat	KEGG:mmu:73062`KO:K17458	GO:0005829^cellular_component^cytosol`GO:0005886^cellular_component^plasma membrane`GO:0019888^molecular_function^protein phosphatase regulator activity	GO:0005515^molecular_function^protein binding	.	.
[gene=LOC100121770]	lcl|NC_015867.2_mrna_XM_008204514.2_300	PP16A_MOUSE^PP16A_MOUSE^Q:131-1192,H:3-368^51.892%ID^E:7.72e-107^RecName: Full=Protein phosphatase 1 regulatory subunit 16A;^Eukaryota; Metazoa; Chordata; Craniata; Vertebrata; Euteleostomi; Mammalia; Eutheria; Euarchontoglires; Glires; Rodentia; Myomorpha; Muroidea; Muridae; Murinae; Mus; Mus	.	Gene.764::lcl|NC_015867.2_mrna_XM_008204514.2_300::g.764::m.764	1598-2119[-]	.	.	.	ExpAA=21.21^PredHel=1^Topology=o15-37i	.	.	.	.	.	.
[gene=LOC100121770]	lcl|NC_015867.2_mrna_XM_008204515.2_301	PP16A_MOUSE^PP16A_MOUSE^Q:513-1574,H:3-368^51.892%ID^E:1.38e-106^RecName: Full=Protein phosphatase 1 regulatory subunit 16A;^Eukaryota; Metazoa; Chordata; Craniata; Vertebrata; Euteleostomi; Mammalia; Eutheria; Euarchontoglires; Glires; Rodentia; Myomorpha; Muroidea; Muridae; Murinae; Mus; Mus	.	Gene.765::lcl|NC_015867.2_mrna_XM_008204515.2_301::g.765::m.765	510-2165[+]	PP16A_MOUSE^PP16A_MOUSE^Q:2-551,H:3-524^39.543%ID^E:1.21e-119^RecName: Full=Protein phosphatase 1 regulatory subunit 16A;^Eukaryota; Metazoa; Chordata; Craniata; Vertebrata; Euteleostomi; Mammalia; Eutheria; Euarchontoglires; Glires; Rodentia; Myomorpha; Muroidea; Muridae; Murinae; Mus; Mus	PF13637.5^Ank_4^Ankyrin repeats (many copies)^66-102^E:7.6e-06`PF12796.6^Ank_2^Ankyrin repeats (3 copies)^67-153^E:1.7e-16`PF00023.29^Ank^Ankyrin repeat^93-124^E:0.00012`PF13606.5^Ank_3^Ankyrin repeat^93-122^E:0.00017`PF13637.5^Ank_4^Ankyrin repeats (many copies)^95-147^E:7.4e-14`PF13857.5^Ank_5^Ankyrin repeats (many copies)^113-167^E:7.7e-12`PF13606.5^Ank_3^Ankyrin repeat^127-153^E:0.00054`PF000…	.	.	COG0666^Ankyrin Repeat	KEGG:mmu:73062`KO:K17458	GO:0005829^cellular_component^cytosol`GO:0005886^cellular_component^plasma membrane`GO:0019888^molecular_function^protein phosphatase regulator activity	GO:0005515^molecular_function^protein binding	.	.
[gene=LOC100121770]	lcl|NC_015867.2_mrna_XM_008204515.2_301	PP16A_MOUSE^PP16A_MOUSE^Q:513-1574,H:3-368^51.892%ID^E:1.38e-106^RecName: Full=Protein phosphatase 1 regulatory subunit 16A;^Eukaryota; Metazoa; Chordata; Craniata; Vertebrata; Euteleostomi; Mammalia; Eutheria; Euarchontoglires; Glires; Rodentia; Myomorpha; Muroidea; Muridae; Murinae; Mus; Mus	.	Gene.766::lcl|NC_015867.2_mrna_XM_008204515.2_301::g.766::m.766	1980-2501[-]	.	.	.	ExpAA=21.21^PredHel=1^Topology=o15-37i	.	.	.	.	.	.
[gene=LOC100121788]	lcl|NC_015867.2_mrna_XM_016987679.1_302	SAHH3_HUMAN^SAHH3_HUMAN^Q:522-1853,H:167-610^81.306%ID^E:0^RecName: Full=Adenosylhomocysteinase 3;^Eukaryota; Metazoa; Chordata; Craniata; Vertebrata; Euteleostomi; Mammalia; Eutheria; Euarchontoglires; Primates; Haplorrhini; Catarrhini; Hominidae; Homo	.	Gene.768::lcl|NC_015867.2_mrna_XM_016987679.1_302::g.768::m.768	306-1919[+]	SAHH3_HUMAN^SAHH3_HUMAN^Q:63-516,H:159-610^80.837%ID^E:0^RecName: Full=Adenosylhomocysteinase 3;^Eukaryota; Metazoa; Chordata; Craniata; Vertebrata; Euteleostomi; Mammalia; Eutheria; Euarchontoglires; Primates; Haplorrhini; Catarrhini; Hominidae; Homo	PF05221.16^AdoHcyase^S-adenosyl-L-homocysteine hydrolase^91-226^E:5.8e-65`PF05221.16^AdoHcyase^S-adenosyl-L-homocysteine hydrolase^226-516^E:8.7e-54`PF00670.20^AdoHcyase_NAD^S-adenosyl-L-homocysteine hydrolase, NAD binding domain^276-436^E:4.3e-80`PF02882.18^THF_DHG_CYH_C^Tetrahydrofolate dehydrogenase/cyclohydrolase, NAD(P)-binding domain^276-410^E:9.6e-06`PF02826.18^2-Hacid_dh_C^D-isomer specif…	.	.	COG0499^May play a key role in the regulation of the intracellular concentration of adenosylhomocysteine (By similarity)	KEGG:hsa:23382`KO:K01251	GO:0005829^cellular_component^cytosol`GO:0005783^cellular_component^endoplasmic reticulum`GO:0043005^cellular_component^neuron projection`GO:0016787^molecular_function^hydrolase activity`GO:0006730^biological_process^one-carbon metabolic process`GO:0033353^biological_process^S-adenosylmethionine cycle	GO:0004488^molecular_function^methylenetetrahydrofolate dehydrogenase (NADP+) activity`GO:0051287^molecular_function^NAD binding`GO:0055114^biological_process^oxidation-reduction process	.	.
[gene=LOC100121788]	lcl|NC_015867.2_mrna_XM_008204525.2_303	SAHH3_HUMAN^SAHH3_HUMAN^Q:570-1904,H:167-611^81.348%ID^E:0^RecName: Full=Adenosylhomocysteinase 3;^Eukaryota; Metazoa; Chordata; Craniata; Vertebrata; Euteleostomi; Mammalia; Eutheria; Euarchontoglires; Primates; Haplorrhini; Catarrhini; Hominidae; Homo	.	Gene.771::lcl|NC_015867.2_mrna_XM_008204525.2_303::g.771::m.771	306-1907[+]	SAHH3_HUMAN^SAHH3_HUMAN^Q:79-533,H:159-611^80.879%ID^E:0^RecName: Full=Adenosylhomocysteinase 3;^Eukaryota; Metazoa; Chordata; Craniata; Vertebrata; Euteleostomi; Mammalia; Eutheria; Euarchontoglires; Primates; Haplorrhini; Catarrhini; Hominidae; Homo	PF05221.16^AdoHcyase^S-adenosyl-L-homocysteine hydrolase^107-242^E:5.7e-65`PF05221.16^AdoHcyase^S-adenosyl-L-homocysteine hydrolase^242-532^E:8.5e-54`PF00670.20^AdoHcyase_NAD^S-adenosyl-L-homocysteine hydrolase, NAD binding domain^292-452^E:4.3e-80`PF02882.18^THF_DHG_CYH_C^Tetrahydrofolate dehydrogenase/cyclohydrolase, NAD(P)-binding domain^292-426^E:9.5e-06`PF02826.18^2-Hacid_dh_C^D-isomer speci…	.	.	COG0499^May play a key role in the regulation of the intracellular concentration of adenosylhomocysteine (By similarity)	KEGG:hsa:23382`KO:K01251	GO:0005829^cellular_component^cytosol`GO:0005783^cellular_component^endoplasmic reticulum`GO:0043005^cellular_component^neuron projection`GO:0016787^molecular_function^hydrolase activity`GO:0006730^biological_process^one-carbon metabolic process`GO:0033353^biological_process^S-adenosylmethionine cycle	GO:0004488^molecular_function^methylenetetrahydrofolate dehydrogenase (NADP+) activity`GO:0051287^molecular_function^NAD binding`GO:0055114^biological_process^oxidation-reduction process	.	.
[gene=LOC100121788]	lcl|NC_015867.2_mrna_XM_016987674.1_304	SAHH3_HUMAN^SAHH3_HUMAN^Q:570-1901,H:167-610^81.306%ID^E:0^RecName: Full=Adenosylhomocysteinase 3;^Eukaryota; Metazoa; Chordata; Craniata; Vertebrata; Euteleostomi; Mammalia; Eutheria; Euarchontoglires; Primates; Haplorrhini; Catarrhini; Hominidae; Homo	.	Gene.773::lcl|NC_015867.2_mrna_XM_016987674.1_304::g.773::m.773	306-1967[+]	SAHH3_HUMAN^SAHH3_HUMAN^Q:79-532,H:159-610^80.837%ID^E:0^RecName: Full=Adenosylhomocysteinase 3;^Eukaryota; Metazoa; Chordata; Craniata; Vertebrata; Euteleostomi; Mammalia; Eutheria; Euarchontoglires; Primates; Haplorrhini; Catarrhini; Hominidae; Homo	PF05221.16^AdoHcyase^S-adenosyl-L-homocysteine hydrolase^107-242^E:6.1e-65`PF05221.16^AdoHcyase^S-adenosyl-L-homocysteine hydrolase^242-532^E:9.4e-54`PF00670.20^AdoHcyase_NAD^S-adenosyl-L-homocysteine hydrolase, NAD binding domain^292-452^E:4.6e-80`PF02882.18^THF_DHG_CYH_C^Tetrahydrofolate dehydrogenase/cyclohydrolase, NAD(P)-binding domain^292-426^E:9.9e-06`PF02826.18^2-Hacid_dh_C^D-isomer speci…	.	.	COG0499^May play a key role in the regulation of the intracellular concentration of adenosylhomocysteine (By similarity)	KEGG:hsa:23382`KO:K01251	GO:0005829^cellular_component^cytosol`GO:0005783^cellular_component^endoplasmic reticulum`GO:0043005^cellular_component^neuron projection`GO:0016787^molecular_function^hydrolase activity`GO:0006730^biological_process^one-carbon metabolic process`GO:0033353^biological_process^S-adenosylmethionine cycle	GO:0004488^molecular_function^methylenetetrahydrofolate dehydrogenase (NADP+) activity`GO:0051287^molecular_function^NAD binding`GO:0055114^biological_process^oxidation-reduction process	.	.
[gene=LOC100121788]	lcl|NC_015867.2_mrna_XM_016987678.1_305	SAHH3_HUMAN^SAHH3_HUMAN^Q:253-1584,H:167-610^81.306%ID^E:0^RecName: Full=Adenosylhomocysteinase 3;^Eukaryota; Metazoa; Chordata; Craniata; Vertebrata; Euteleostomi; Mammalia; Eutheria; Euarchontoglires; Primates; Haplorrhini; Catarrhini; Hominidae; Homo	.	Gene.775::lcl|NC_015867.2_mrna_XM_016987678.1_305::g.775::m.775	1-1650[+]	SAHH3_HUMAN^SAHH3_HUMAN^Q:78-528,H:160-610^80.488%ID^E:0^RecName: Full=Adenosylhomocysteinase 3;^Eukaryota; Metazoa; Chordata; Craniata; Vertebrata; Euteleostomi; Mammalia; Eutheria; Euarchontoglires; Primates; Haplorrhini; Catarrhini; Hominidae; Homo	PF05221.16^AdoHcyase^S-adenosyl-L-homocysteine hydrolase^103-238^E:6e-65`PF05221.16^AdoHcyase^S-adenosyl-L-homocysteine hydrolase^238-528^E:9.2e-54`PF00670.20^AdoHcyase_NAD^S-adenosyl-L-homocysteine hydrolase, NAD binding domain^288-448^E:4.5e-80`PF02882.18^THF_DHG_CYH_C^Tetrahydrofolate dehydrogenase/cyclohydrolase, NAD(P)-binding domain^288-422^E:1e-05`PF02826.18^2-Hacid_dh_C^D-isomer specific …	.	.	COG0499^May play a key role in the regulation of the intracellular concentration of adenosylhomocysteine (By similarity)	KEGG:hsa:23382`KO:K01251	GO:0005829^cellular_component^cytosol`GO:0005783^cellular_component^endoplasmic reticulum`GO:0043005^cellular_component^neuron projection`GO:0016787^molecular_function^hydrolase activity`GO:0006730^biological_process^one-carbon metabolic process`GO:0033353^biological_process^S-adenosylmethionine cycle	GO:0004488^molecular_function^methylenetetrahydrofolate dehydrogenase (NADP+) activity`GO:0051287^molecular_function^NAD binding`GO:0055114^biological_process^oxidation-reduction process	.	.
[gene=LOC100121788]	lcl|NC_015867.2_mrna_XM_016987691.1_306	SAHH3_HUMAN^SAHH3_HUMAN^Q:242-1573,H:167-610^81.306%ID^E:0^RecName: Full=Adenosylhomocysteinase 3;^Eukaryota; Metazoa; Chordata; Craniata; Vertebrata; Euteleostomi; Mammalia; Eutheria; Euarchontoglires; Primates; Haplorrhini; Catarrhini; Hominidae; Homo	.	Gene.777::lcl|NC_015867.2_mrna_XM_016987691.1_306::g.777::m.777	128-1639[+]	SAHH3_HUMAN^SAHH3_HUMAN^Q:29-482,H:159-610^80.837%ID^E:0^RecName: Full=Adenosylhomocysteinase 3;^Eukaryota; Metazoa; Chordata; Craniata; Vertebrata; Euteleostomi; Mammalia; Eutheria; Euarchontoglires; Primates; Haplorrhini; Catarrhini; Hominidae; Homo	PF05221.16^AdoHcyase^S-adenosyl-L-homocysteine hydrolase^57-192^E:5.2e-65`PF05221.16^AdoHcyase^S-adenosyl-L-homocysteine hydrolase^192-482^E:7.3e-54`PF00670.20^AdoHcyase_NAD^S-adenosyl-L-homocysteine hydrolase, NAD binding domain^242-402^E:3.8e-80`PF02882.18^THF_DHG_CYH_C^Tetrahydrofolate dehydrogenase/cyclohydrolase, NAD(P)-binding domain^242-376^E:8.6e-06`PF02826.18^2-Hacid_dh_C^D-isomer specif…	.	.	COG0499^May play a key role in the regulation of the intracellular concentration of adenosylhomocysteine (By similarity)	KEGG:hsa:23382`KO:K01251	GO:0005829^cellular_component^cytosol`GO:0005783^cellular_component^endoplasmic reticulum`GO:0043005^cellular_component^neuron projection`GO:0016787^molecular_function^hydrolase activity`GO:0006730^biological_process^one-carbon metabolic process`GO:0033353^biological_process^S-adenosylmethionine cycle	GO:0004488^molecular_function^methylenetetrahydrofolate dehydrogenase (NADP+) activity`GO:0051287^molecular_function^NAD binding`GO:0055114^biological_process^oxidation-reduction process	.	.
[gene=LOC100121788]	lcl|NC_015867.2_mrna_XM_016987690.1_307	SAHH3_HUMAN^SAHH3_HUMAN^Q:290-1621,H:167-610^81.306%ID^E:0^RecName: Full=Adenosylhomocysteinase 3;^Eukaryota; Metazoa; Chordata; Craniata; Vertebrata; Euteleostomi; Mammalia; Eutheria; Euarchontoglires; Primates; Haplorrhini; Catarrhini; Hominidae; Homo	.	Gene.779::lcl|NC_015867.2_mrna_XM_016987690.1_307::g.779::m.779	128-1687[+]	SAHH3_HUMAN^SAHH3_HUMAN^Q:45-498,H:159-610^80.837%ID^E:0^RecName: Full=Adenosylhomocysteinase 3;^Eukaryota; Metazoa; Chordata; Craniata; Vertebrata; Euteleostomi; Mammalia; Eutheria; Euarchontoglires; Primates; Haplorrhini; Catarrhini; Hominidae; Homo	PF05221.16^AdoHcyase^S-adenosyl-L-homocysteine hydrolase^73-208^E:5.5e-65`PF05221.16^AdoHcyase^S-adenosyl-L-homocysteine hydrolase^208-498^E:7.9e-54`PF00670.20^AdoHcyase_NAD^S-adenosyl-L-homocysteine hydrolase, NAD binding domain^258-418^E:4e-80`PF02882.18^THF_DHG_CYH_C^Tetrahydrofolate dehydrogenase/cyclohydrolase, NAD(P)-binding domain^258-392^E:9e-06`PF02826.18^2-Hacid_dh_C^D-isomer specific 2…	.	.	COG0499^May play a key role in the regulation of the intracellular concentration of adenosylhomocysteine (By similarity)	KEGG:hsa:23382`KO:K01251	GO:0005829^cellular_component^cytosol`GO:0005783^cellular_component^endoplasmic reticulum`GO:0043005^cellular_component^neuron projection`GO:0016787^molecular_function^hydrolase activity`GO:0006730^biological_process^one-carbon metabolic process`GO:0033353^biological_process^S-adenosylmethionine cycle	GO:0004488^molecular_function^methylenetetrahydrofolate dehydrogenase (NADP+) activity`GO:0051287^molecular_function^NAD binding`GO:0055114^biological_process^oxidation-reduction process	.	.
[gene=LOC100121788]	lcl|NC_015867.2_mrna_XM_016987686.1_308	SAHH3_HUMAN^SAHH3_HUMAN^Q:199-1530,H:167-610^81.306%ID^E:0^RecName: Full=Adenosylhomocysteinase 3;^Eukaryota; Metazoa; Chordata; Craniata; Vertebrata; Euteleostomi; Mammalia; Eutheria; Euarchontoglires; Primates; Haplorrhini; Catarrhini; Hominidae; Homo	.	Gene.781::lcl|NC_015867.2_mrna_XM_016987686.1_308::g.781::m.781	1-1596[+]	SAHH3_HUMAN^SAHH3_HUMAN^Q:57-510,H:159-610^80.837%ID^E:0^RecName: Full=Adenosylhomocysteinase 3;^Eukaryota; Metazoa; Chordata; Craniata; Vertebrata; Euteleostomi; Mammalia; Eutheria; Euarchontoglires; Primates; Haplorrhini; Catarrhini; Hominidae; Homo	PF05221.16^AdoHcyase^S-adenosyl-L-homocysteine hydrolase^85-220^E:5.7e-65`PF05221.16^AdoHcyase^S-adenosyl-L-homocysteine hydrolase^220-510^E:8.4e-54`PF00670.20^AdoHcyase_NAD^S-adenosyl-L-homocysteine hydrolase, NAD binding domain^270-430^E:4.2e-80`PF02882.18^THF_DHG_CYH_C^Tetrahydrofolate dehydrogenase/cyclohydrolase, NAD(P)-binding domain^270-404^E:9.4e-06`PF02826.18^2-Hacid_dh_C^D-isomer specif…	.	.	COG0499^May play a key role in the regulation of the intracellular concentration of adenosylhomocysteine (By similarity)	KEGG:hsa:23382`KO:K01251	GO:0005829^cellular_component^cytosol`GO:0005783^cellular_component^endoplasmic reticulum`GO:0043005^cellular_component^neuron projection`GO:0016787^molecular_function^hydrolase activity`GO:0006730^biological_process^one-carbon metabolic process`GO:0033353^biological_process^S-adenosylmethionine cycle	GO:0004488^molecular_function^methylenetetrahydrofolate dehydrogenase (NADP+) activity`GO:0051287^molecular_function^NAD binding`GO:0055114^biological_process^oxidation-reduction process	.	.
[gene=LOC100121806]	lcl|NC_015867.2_mrna_XM_016987764.1_309	.	.	Gene.783::lcl|NC_015867.2_mrna_XM_016987764.1_309::g.783::m.783	93-863[+]	.	.	.	ExpAA=66.42^PredHel=3^Topology=i125-147o157-179i224-243o	.	.	.	.	.	.
[gene=LOC100121806]	lcl|NC_015867.2_mrna_XM_008204531.2_310	.	.	Gene.788::lcl|NC_015867.2_mrna_XM_008204531.2_310::g.788::m.788	281-1051[+]	.	.	.	ExpAA=66.42^PredHel=3^Topology=i125-147o157-179i224-243o	.	.	.	.	.	.
[gene=LOC100121806]	lcl|NC_015867.2_mrna_XM_001605366.4_311	.	.	Gene.792::lcl|NC_015867.2_mrna_XM_001605366.4_311::g.792::m.792	812-1687[+]	.	.	.	ExpAA=88.72^PredHel=4^Topology=o15-37i160-182o192-214i259-278o	.	.	.	.	.	.
[gene=LOC100121842]	lcl|NC_015867.2_mrna_XM_001605401.4_312	NASP_RAT^NASP_RAT^Q:894-1583,H:502-728^39.506%ID^E:1.29e-20^RecName: Full=Nuclear autoantigenic sperm protein;^Eukaryota; Metazoa; Chordata; Craniata; Vertebrata; Euteleostomi; Mammalia; Eutheria; Euarchontoglires; Glires; Rodentia; Myomorpha; Muroidea; Muridae; Murinae; Rattus`NASP_RAT^NASP_RAT^Q:327-509,H:50-110^42.623%ID^E:2.47e-08^RecName: Full=Nuclear autoantigenic sperm protein;^Eukaryota; …	.	Gene.798::lcl|NC_015867.2_mrna_XM_001605401.4_312::g.798::m.798	270-1595[+]	HGV2_HALRO^HGV2_HALRO^Q:20-427,H:33-456^34.18%ID^E:2.05e-48^RecName: Full=Protein HGV2;^Eukaryota; Metazoa; Chordata; Tunicata; Ascidiacea; Stolidobranchia; Pyuridae; Halocynthia	PF10516.8^SHNi-TPR^SHNi-TPR^236-273^E:4.6e-07`PF13181.5^TPR_8^Tetratricopeptide repeat^278-307^E:0.097	.	.	.	.	GO:0005634^cellular_component^nucleus`GO:0007275^biological_process^multicellular organism development	GO:0005515^molecular_function^protein binding	.	.
[gene=LOC100121842]	lcl|NC_015867.2_mrna_XM_016987756.1_313	NASP_RAT^NASP_RAT^Q:718-1407,H:502-728^39.506%ID^E:1.08e-20^RecName: Full=Nuclear autoantigenic sperm protein;^Eukaryota; Metazoa; Chordata; Craniata; Vertebrata; Euteleostomi; Mammalia; Eutheria; Euarchontoglires; Glires; Rodentia; Myomorpha; Muroidea; Muridae; Murinae; Rattus`NASP_RAT^NASP_RAT^Q:151-333,H:50-110^42.623%ID^E:2.2e-08^RecName: Full=Nuclear autoantigenic sperm protein;^Eukaryota; M…	.	Gene.803::lcl|NC_015867.2_mrna_XM_016987756.1_313::g.803::m.803	94-1419[+]	HGV2_HALRO^HGV2_HALRO^Q:20-427,H:33-456^34.18%ID^E:2.05e-48^RecName: Full=Protein HGV2;^Eukaryota; Metazoa; Chordata; Tunicata; Ascidiacea; Stolidobranchia; Pyuridae; Halocynthia	PF10516.8^SHNi-TPR^SHNi-TPR^236-273^E:4.6e-07`PF13181.5^TPR_8^Tetratricopeptide repeat^278-307^E:0.097	.	.	.	.	GO:0005634^cellular_component^nucleus`GO:0007275^biological_process^multicellular organism development	GO:0005515^molecular_function^protein binding	.	.
[gene=LOC100121859]	lcl|NC_015867.2_mrna_XM_008204530.2_314	IF140_MOUSE^IF140_MOUSE^Q:1-4239,H:1-1415^38.562%ID^E:0^RecName: Full=Intraflagellar transport protein 140 homolog;^Eukaryota; Metazoa; Chordata; Craniata; Vertebrata; Euteleostomi; Mammalia; Eutheria; Euarchontoglires; Glires; Rodentia; Myomorpha; Muroidea; Muridae; Murinae; Mus; Mus	.	Gene.808::lcl|NC_015867.2_mrna_XM_008204530.2_314::g.808::m.808	1-4341[+]	IF140_MOUSE^IF140_MOUSE^Q:1-1413,H:1-1415^38.409%ID^E:0^RecName: Full=Intraflagellar transport protein 140 homolog;^Eukaryota; Metazoa; Chordata; Craniata; Vertebrata; Euteleostomi; Mammalia; Eutheria; Euarchontoglires; Glires; Rodentia; Myomorpha; Muroidea; Muridae; Murinae; Mus; Mus	PF00400.31^WD40^WD domain, G-beta repeat^59-90^E:0.073	.	.	ENOG410XSS4^intraflagellar transport 140 homolog (Chlamydomonas)	KEGG:mmu:106633`KO:K19672	GO:0005930^cellular_component^axoneme`GO:0005813^cellular_component^centrosome`GO:0036064^cellular_component^ciliary basal body`GO:0005929^cellular_component^cilium`GO:0030991^cellular_component^intraciliary transport particle A`GO:0097730^cellular_component^non-motile cilium`GO:0032391^cellular_component^photoreceptor connecting cilium`GO:0001750^cellular_component^photoreceptor outer segment`GO…	GO:0005515^molecular_function^protein binding	.	.
[gene=LOC100121873]	lcl|NC_015867.2_mrna_XM_016989234.1_315	LERL1_BOVIN^LERL1_BOVIN^Q:247-636,H:5-131^51.908%ID^E:4.93e-36^RecName: Full=Leptin receptor overlapping transcript-like 1;^Eukaryota; Metazoa; Chordata; Craniata; Vertebrata; Euteleostomi; Mammalia; Eutheria; Laurasiatheria; Cetartiodactyla; Ruminantia; Pecora; Bovidae; Bovinae; Bos	.	.	.	.	.	.	.	ENOG4111UCZ^Leptin receptor overlapping	KEGG:bta:513036	GO:0005768^cellular_component^endosome`GO:0016021^cellular_component^integral component of membrane`GO:0032511^biological_process^late endosome to vacuole transport via multivesicular body sorting pathway`GO:2000009^biological_process^negative regulation of protein localization to cell surface	.	.	.
[gene=LOC100121873]	lcl|NC_015867.2_mrna_XM_016989236.1_316	LERL1_BOVIN^LERL1_BOVIN^Q:190-579,H:5-131^52.672%ID^E:3.68e-36^RecName: Full=Leptin receptor overlapping transcript-like 1;^Eukaryota; Metazoa; Chordata; Craniata; Vertebrata; Euteleostomi; Mammalia; Eutheria; Laurasiatheria; Cetartiodactyla; Ruminantia; Pecora; Bovidae; Bovinae; Bos	.	.	.	.	.	.	.	ENOG4111UCZ^Leptin receptor overlapping	KEGG:bta:513036	GO:0005768^cellular_component^endosome`GO:0016021^cellular_component^integral component of membrane`GO:0032511^biological_process^late endosome to vacuole transport via multivesicular body sorting pathway`GO:2000009^biological_process^negative regulation of protein localization to cell surface	.	.	.
[gene=LOC100121887]	lcl|NC_015867.2_mrna_XM_001605447.4_317	TERA_DROME^TERA_DROME^Q:247-2577,H:1-777^87.918%ID^E:0^RecName: Full=Transitional endoplasmic reticulum ATPase TER94;^Eukaryota; Metazoa; Ecdysozoa; Arthropoda; Hexapoda; Insecta; Pterygota; Neoptera; Holometabola; Diptera; Brachycera; Muscomorpha; Ephydroidea; Drosophilidae; Drosophila; Sophophora	.	Gene.811::lcl|NC_015867.2_mrna_XM_001605447.4_317::g.811::m.811	247-2652[+]	TERA_DROME^TERA_DROME^Q:1-801,H:1-801^86.194%ID^E:0^RecName: Full=Transitional endoplasmic reticulum ATPase TER94;^Eukaryota; Metazoa; Ecdysozoa; Arthropoda; Hexapoda; Insecta; Pterygota; Neoptera; Holometabola; Diptera; Brachycera; Muscomorpha; Ephydroidea; Drosophilidae; Drosophila; Sophophora	PF02359.17^CDC48_N^Cell division protein 48 (CDC48), N-terminal domain^23-104^E:6.4e-21`PF02933.16^CDC48_2^Cell division protein 48 (CDC48), domain 2^124-188^E:3.9e-10`PF00004.28^AAA^ATPase family associated with various cellular activities (AAA)^239-368^E:1.6e-46`PF05496.11^RuvB_N^Holliday junction DNA helicase ruvB N-terminus^239-312^E:5.1e-05`PF07724.13^AAA_2^AAA domain (Cdc48 subfamily)^239-3…	.	.	COG0464^Aaa atpase	KEGG:dme:Dmel_CG2331`KO:K13525	GO:0044754^cellular_component^autolysosome`GO:0005737^cellular_component^cytoplasm`GO:0045169^cellular_component^fusome`GO:0031965^cellular_component^nuclear membrane`GO:0005634^cellular_component^nucleus`GO:0043186^cellular_component^P granule`GO:0005886^cellular_component^plasma membrane`GO:0000502^cellular_component^proteasome complex`GO:0005524^molecular_function^ATP binding`GO:0016787^molecu…	GO:0005524^molecular_function^ATP binding`GO:0009378^molecular_function^four-way junction helicase activity`GO:0006281^biological_process^DNA repair`GO:0006310^biological_process^DNA recombination`GO:0016887^molecular_function^ATPase activity	.	.
[gene=LOC100121906]	lcl|NC_015867.2_mrna_XM_016989225.1_318	WIPI2_CHICK^WIPI2_CHICK^Q:390-1676,H:1-436^63.781%ID^E:0^RecName: Full=WD repeat domain phosphoinositide-interacting protein 2;^Eukaryota; Metazoa; Chordata; Craniata; Vertebrata; Euteleostomi; Archelosauria; Archosauria; Dinosauria; Saurischia; Theropoda; Coelurosauria; Aves; Neognathae; Galloanserae; Galliformes; Phasianidae; Phasianinae; Gallus	.	Gene.816::lcl|NC_015867.2_mrna_XM_016989225.1_318::g.816::m.816	324-1679[+]	WIPI2_CHICK^WIPI2_CHICK^Q:23-451,H:1-436^64.237%ID^E:0^RecName: Full=WD repeat domain phosphoinositide-interacting protein 2;^Eukaryota; Metazoa; Chordata; Craniata; Vertebrata; Euteleostomi; Archelosauria; Archosauria; Dinosauria; Saurischia; Theropoda; Coelurosauria; Aves; Neognathae; Galloanserae; Galliformes; Phasianidae; Phasianinae; Gallus	PF00400.31^WD40^WD domain, G-beta repeat^200-227^E:0.097	.	.	ENOG410XP6Y^The PI(3,5)P2 regulatory complex regulates both the synthesis and turnover of phosphatidylinositol 3,5-bisphosphate (PtdIns(3,5)P2). Necessary for proper vacuole morphology. Plays an important role in osmotically-induced vacuole fragmentation. Required for cytoplasm to vacuole transport (Cvt) vesicle formation, pexophagy and starvation-induced autophagy. Involved in correct atg9 traff…	KEGG:gga:416481`KO:K17908	GO:0005776^cellular_component^autophagosome`GO:0005829^cellular_component^cytosol`GO:0019898^cellular_component^extrinsic component of membrane`GO:0005654^cellular_component^nucleoplasm`GO:0034045^cellular_component^phagophore assembly site membrane`GO:0032991^cellular_component^protein-containing complex`GO:0080025^molecular_function^phosphatidylinositol-3,5-bisphosphate binding`GO:0032266^molec…	GO:0005515^molecular_function^protein binding	.	.
[gene=LOC100121906]	lcl|NC_015867.2_mrna_XM_016989223.1_319	WIPI2_CHICK^WIPI2_CHICK^Q:390-1733,H:1-436^62.472%ID^E:0^RecName: Full=WD repeat domain phosphoinositide-interacting protein 2;^Eukaryota; Metazoa; Chordata; Craniata; Vertebrata; Euteleostomi; Archelosauria; Archosauria; Dinosauria; Saurischia; Theropoda; Coelurosauria; Aves; Neognathae; Galloanserae; Galliformes; Phasianidae; Phasianinae; Gallus	.	Gene.817::lcl|NC_015867.2_mrna_XM_016989223.1_319::g.817::m.817	324-1736[+]	WIPI2_CHICK^WIPI2_CHICK^Q:23-470,H:1-436^62.472%ID^E:0^RecName: Full=WD repeat domain phosphoinositide-interacting protein 2;^Eukaryota; Metazoa; Chordata; Craniata; Vertebrata; Euteleostomi; Archelosauria; Archosauria; Dinosauria; Saurischia; Theropoda; Coelurosauria; Aves; Neognathae; Galloanserae; Galliformes; Phasianidae; Phasianinae; Gallus	PF00400.31^WD40^WD domain, G-beta repeat^200-227^E:0.1	.	.	ENOG410XP6Y^The PI(3,5)P2 regulatory complex regulates both the synthesis and turnover of phosphatidylinositol 3,5-bisphosphate (PtdIns(3,5)P2). Necessary for proper vacuole morphology. Plays an important role in osmotically-induced vacuole fragmentation. Required for cytoplasm to vacuole transport (Cvt) vesicle formation, pexophagy and starvation-induced autophagy. Involved in correct atg9 traff…	KEGG:gga:416481`KO:K17908	GO:0005776^cellular_component^autophagosome`GO:0005829^cellular_component^cytosol`GO:0019898^cellular_component^extrinsic component of membrane`GO:0005654^cellular_component^nucleoplasm`GO:0034045^cellular_component^phagophore assembly site membrane`GO:0032991^cellular_component^protein-containing complex`GO:0080025^molecular_function^phosphatidylinositol-3,5-bisphosphate binding`GO:0032266^molec…	GO:0005515^molecular_function^protein binding	.	.
[gene=LOC100121906]	lcl|NC_015867.2_mrna_XM_016989220.1_320	WIPI2_CHICK^WIPI2_CHICK^Q:390-1739,H:1-436^62.418%ID^E:0^RecName: Full=WD repeat domain phosphoinositide-interacting protein 2;^Eukaryota; Metazoa; Chordata; Craniata; Vertebrata; Euteleostomi; Archelosauria; Archosauria; Dinosauria; Saurischia; Theropoda; Coelurosauria; Aves; Neognathae; Galloanserae; Galliformes; Phasianidae; Phasianinae; Gallus	.	Gene.818::lcl|NC_015867.2_mrna_XM_016989220.1_320::g.818::m.818	324-1742[+]	WIPI2_CHICK^WIPI2_CHICK^Q:23-472,H:1-436^62.418%ID^E:0^RecName: Full=WD repeat domain phosphoinositide-interacting protein 2;^Eukaryota; Metazoa; Chordata; Craniata; Vertebrata; Euteleostomi; Archelosauria; Archosauria; Dinosauria; Saurischia; Theropoda; Coelurosauria; Aves; Neognathae; Galloanserae; Galliformes; Phasianidae; Phasianinae; Gallus	PF00400.31^WD40^WD domain, G-beta repeat^200-227^E:0.1	.	.	ENOG410XP6Y^The PI(3,5)P2 regulatory complex regulates both the synthesis and turnover of phosphatidylinositol 3,5-bisphosphate (PtdIns(3,5)P2). Necessary for proper vacuole morphology. Plays an important role in osmotically-induced vacuole fragmentation. Required for cytoplasm to vacuole transport (Cvt) vesicle formation, pexophagy and starvation-induced autophagy. Involved in correct atg9 traff…	KEGG:gga:416481`KO:K17908	GO:0005776^cellular_component^autophagosome`GO:0005829^cellular_component^cytosol`GO:0019898^cellular_component^extrinsic component of membrane`GO:0005654^cellular_component^nucleoplasm`GO:0034045^cellular_component^phagophore assembly site membrane`GO:0032991^cellular_component^protein-containing complex`GO:0080025^molecular_function^phosphatidylinositol-3,5-bisphosphate binding`GO:0032266^molec…	GO:0005515^molecular_function^protein binding	.	.
[gene=LOC100121906]	lcl|NC_015867.2_mrna_XM_016989231.1_321	WIPI2_CHICK^WIPI2_CHICK^Q:390-1460,H:1-357^71.667%ID^E:0^RecName: Full=WD repeat domain phosphoinositide-interacting protein 2;^Eukaryota; Metazoa; Chordata; Craniata; Vertebrata; Euteleostomi; Archelosauria; Archosauria; Dinosauria; Saurischia; Theropoda; Coelurosauria; Aves; Neognathae; Galloanserae; Galliformes; Phasianidae; Phasianinae; Gallus	.	Gene.819::lcl|NC_015867.2_mrna_XM_016989231.1_321::g.819::m.819	324-1517[+]	WIPI2_CHICK^WIPI2_CHICK^Q:23-379,H:1-357^71.667%ID^E:0^RecName: Full=WD repeat domain phosphoinositide-interacting protein 2;^Eukaryota; Metazoa; Chordata; Craniata; Vertebrata; Euteleostomi; Archelosauria; Archosauria; Dinosauria; Saurischia; Theropoda; Coelurosauria; Aves; Neognathae; Galloanserae; Galliformes; Phasianidae; Phasianinae; Gallus	PF00400.31^WD40^WD domain, G-beta repeat^200-227^E:0.082	.	.	ENOG410XP6Y^The PI(3,5)P2 regulatory complex regulates both the synthesis and turnover of phosphatidylinositol 3,5-bisphosphate (PtdIns(3,5)P2). Necessary for proper vacuole morphology. Plays an important role in osmotically-induced vacuole fragmentation. Required for cytoplasm to vacuole transport (Cvt) vesicle formation, pexophagy and starvation-induced autophagy. Involved in correct atg9 traff…	KEGG:gga:416481`KO:K17908	GO:0005776^cellular_component^autophagosome`GO:0005829^cellular_component^cytosol`GO:0019898^cellular_component^extrinsic component of membrane`GO:0005654^cellular_component^nucleoplasm`GO:0034045^cellular_component^phagophore assembly site membrane`GO:0032991^cellular_component^protein-containing complex`GO:0080025^molecular_function^phosphatidylinositol-3,5-bisphosphate binding`GO:0032266^molec…	GO:0005515^molecular_function^protein binding	.	.
[gene=LOC100121920]	lcl|NC_015867.2_mrna_XM_008204537.2_322	IFT56_HUMAN^IFT56_HUMAN^Q:142-1800,H:1-553^62.298%ID^E:0^RecName: Full=Intraflagellar transport protein 56 {ECO:0000250|UniProtKB:Q8BS45};^Eukaryota; Metazoa; Chordata; Craniata; Vertebrata; Euteleostomi; Mammalia; Eutheria; Euarchontoglires; Primates; Haplorrhini; Catarrhini; Hominidae; Homo	.	Gene.820::lcl|NC_015867.2_mrna_XM_008204537.2_322::g.820::m.820	97-1806[+]	IFT56_HUMAN^IFT56_HUMAN^Q:16-568,H:1-553^62.298%ID^E:0^RecName: Full=Intraflagellar transport protein 56 {ECO:0000250|UniProtKB:Q8BS45};^Eukaryota; Metazoa; Chordata; Craniata; Vertebrata; Euteleostomi; Mammalia; Eutheria; Euarchontoglires; Primates; Haplorrhini; Catarrhini; Hominidae; Homo	PF13432.5^TPR_16^Tetratricopeptide repeat^44-100^E:0.014`PF13174.5^TPR_6^Tetratricopeptide repeat^71-99^E:0.01`PF14559.5^TPR_19^Tetratricopeptide repeat^182-241^E:5.2e-06`PF13174.5^TPR_6^Tetratricopeptide repeat^205-233^E:0.025	.	.	ENOG410XRMP^tetratricopeptide repeat domain 26	KEGG:hsa:79989`KO:K19685	GO:0005813^cellular_component^centrosome`GO:0036064^cellular_component^ciliary basal body`GO:0097542^cellular_component^ciliary tip`GO:0005929^cellular_component^cilium`GO:0030992^cellular_component^intraciliary transport particle B`GO:0060271^biological_process^cilium assembly`GO:0042073^biological_process^intraciliary transport`GO:0035735^biological_process^intraciliary transport involved in ci…	GO:0005515^molecular_function^protein binding	.	.
[gene=LOC100678569]	lcl|NC_015867.2_mrna_XM_008204536.2_323	GANAB_PIG^GANAB_PIG^Q:114-2741,H:33-943^46.28%ID^E:0^RecName: Full=Neutral alpha-glucosidase AB;^Eukaryota; Metazoa; Chordata; Craniata; Vertebrata; Euteleostomi; Mammalia; Eutheria; Laurasiatheria; Cetartiodactyla; Suina; Suidae; Sus	.	Gene.822::lcl|NC_015867.2_mrna_XM_008204536.2_323::g.822::m.822	3-2750[+]	GANAB_PIG^GANAB_PIG^Q:22-913,H:15-943^46.137%ID^E:0^RecName: Full=Neutral alpha-glucosidase AB;^Eukaryota; Metazoa; Chordata; Craniata; Vertebrata; Euteleostomi; Mammalia; Eutheria; Laurasiatheria; Cetartiodactyla; Suina; Suidae; Sus	PF13802.5^Gal_mutarotas_2^Galactose mutarotase-like^235-304^E:4.3e-22`PF01055.25^Glyco_hydro_31^Glycosyl hydrolases family 31^336-781^E:2.5e-142	.	ExpAA=17.96^PredHel=1^Topology=i20-38o	COG1501^hydrolase, family 31	KEGG:ssc:396938`KO:K05546	GO:0017177^cellular_component^glucosidase II complex`GO:0005794^cellular_component^Golgi apparatus`GO:0043231^cellular_component^intracellular membrane-bounded organelle`GO:0042470^cellular_component^melanosome`GO:0030246^molecular_function^carbohydrate binding`GO:0033919^molecular_function^glucan 1,3-alpha-glucosidase activity`GO:0005975^biological_process^carbohydrate metabolic process`GO:00064…	GO:0004553^molecular_function^hydrolase activity, hydrolyzing O-glycosyl compounds`GO:0005975^biological_process^carbohydrate metabolic process	.	.
[gene=LOC100121937]	lcl|NC_015867.2_mrna_NM_001159962.1_324	GANAB_PIG^GANAB_PIG^Q:47-2806,H:23-943^51.285%ID^E:0^RecName: Full=Neutral alpha-glucosidase AB;^Eukaryota; Metazoa; Chordata; Craniata; Vertebrata; Euteleostomi; Mammalia; Eutheria; Laurasiatheria; Cetartiodactyla; Suina; Suidae; Sus	.	Gene.823::lcl|NC_015867.2_mrna_NM_001159962.1_324::g.823::m.823	2-2815[+]	GANAB_PIG^GANAB_PIG^Q:16-935,H:23-943^51.348%ID^E:0^RecName: Full=Neutral alpha-glucosidase AB;^Eukaryota; Metazoa; Chordata; Craniata; Vertebrata; Euteleostomi; Mammalia; Eutheria; Laurasiatheria; Cetartiodactyla; Suina; Suidae; Sus	PF13802.5^Gal_mutarotas_2^Galactose mutarotase-like^246-316^E:7.1e-24`PF01055.25^Glyco_hydro_31^Glycosyl hydrolases family 31^356-802^E:1.5e-142	.	ExpAA=16.79^PredHel=1^Topology=i13-30o	COG1501^hydrolase, family 31	KEGG:ssc:396938`KO:K05546	GO:0017177^cellular_component^glucosidase II complex`GO:0005794^cellular_component^Golgi apparatus`GO:0043231^cellular_component^intracellular membrane-bounded organelle`GO:0042470^cellular_component^melanosome`GO:0030246^molecular_function^carbohydrate binding`GO:0033919^molecular_function^glucan 1,3-alpha-glucosidase activity`GO:0005975^biological_process^carbohydrate metabolic process`GO:00064…	GO:0004553^molecular_function^hydrolase activity, hydrolyzing O-glycosyl compounds`GO:0005975^biological_process^carbohydrate metabolic process	.	.
[gene=Or230]	lcl|NC_015867.2_mrna_NM_001190660.1_325	OR2_ANOGA^OR2_ANOGA^Q:499-1161,H:155-378^21.93%ID^E:1.28e-10^RecName: Full=Odorant receptor Or2;^Eukaryota; Metazoa; Ecdysozoa; Arthropoda; Hexapoda; Insecta; Pterygota; Neoptera; Holometabola; Diptera; Nematocera; Culicoidea; Culicidae; Anophelinae; Anopheles	.	Gene.825::lcl|NC_015867.2_mrna_NM_001190660.1_325::g.825::m.825	1-1185[+]	OR2_ANOGA^OR2_ANOGA^Q:167-387,H:155-378^21.93%ID^E:2.17e-12^RecName: Full=Odorant receptor Or2;^Eukaryota; Metazoa; Ecdysozoa; Arthropoda; Hexapoda; Insecta; Pterygota; Neoptera; Holometabola; Diptera; Nematocera; Culicoidea; Culicidae; Anophelinae; Anopheles	PF08395.11^7tm_7^7tm Chemosensory receptor^13-382^E:2.9e-06`PF02949.19^7tm_6^7tm Odorant receptor^80-374^E:6.4e-33	.	ExpAA=82.49^PredHel=2^Topology=i124-146o174-196i	ENOG410YZ80^Odorant receptor	KEGG:aga:AgaP_AGAP009519`KO:K08471	GO:0016021^cellular_component^integral component of membrane`GO:0005886^cellular_component^plasma membrane`GO:0005549^molecular_function^odorant binding`GO:0004984^molecular_function^olfactory receptor activity`GO:0042048^biological_process^olfactory behavior`GO:0007608^biological_process^sensory perception of smell	GO:0050909^biological_process^sensory perception of taste`GO:0016021^cellular_component^integral component of membrane`GO:0004984^molecular_function^olfactory receptor activity`GO:0005549^molecular_function^odorant binding`GO:0007608^biological_process^sensory perception of smell`GO:0016020^cellular_component^membrane	.	.
[gene=LOC100121973]	lcl|NC_015867.2_mrna_XM_008204541.2_326	LRP6_MOUSE^LRP6_MOUSE^Q:508-1227,H:100-310^28.163%ID^E:7.9e-18^RecName: Full=Low-density lipoprotein receptor-related protein 6;^Eukaryota; Metazoa; Chordata; Craniata; Vertebrata; Euteleostomi; Mammalia; Eutheria; Euarchontoglires; Glires; Rodentia; Myomorpha; Muroidea; Muridae; Murinae; Mus; Mus`LRP6_MOUSE^LRP6_MOUSE^Q:160-1257,H:610-926^24.054%ID^E:3.97e-13^RecName: Full=Low-density lipoprotei…	.	Gene.828::lcl|NC_015867.2_mrna_XM_008204541.2_326::g.828::m.828	85-1404[+]	LRP6_MOUSE^LRP6_MOUSE^Q:142-381,H:100-310^28.163%ID^E:4.86e-18^RecName: Full=Low-density lipoprotein receptor-related protein 6;^Eukaryota; Metazoa; Chordata; Craniata; Vertebrata; Euteleostomi; Mammalia; Eutheria; Euarchontoglires; Glires; Rodentia; Myomorpha; Muroidea; Muridae; Murinae; Mus; Mus`LRP6_MOUSE^LRP6_MOUSE^Q:26-391,H:610-926^24.054%ID^E:1.9e-13^RecName: Full=Low-density lipoprotein r…	.	.	.	ENOG410XSY5^Low density lipoprotein receptor-related protein	KEGG:mmu:16974`KO:K03068	GO:0005901^cellular_component^caveola`GO:0009986^cellular_component^cell surface`GO:0031410^cellular_component^cytoplasmic vesicle`GO:0005769^cellular_component^early endosome`GO:0005783^cellular_component^endoplasmic reticulum`GO:0016021^cellular_component^integral component of membrane`GO:0016020^cellular_component^membrane`GO:0043025^cellular_component^neuronal cell body`GO:0005886^cellular_co…	.	.	.
[truncated: 29,316 more rows]
